# Supplementary material for: Evolution of signal multiplexing by 14-3-3-binding 2R-ohnologue protein families in the vertebrates
Source: Open Biol. 2012 Jul;2(7):120103. doi: 10.1098/rsob.120103 (PMC3411107; doi:10.1098/rsob.120103)
Supplement: Tinti TABLE_S1.xlsx [file rsob120103-s2.xlsx]

## Sheet: Sheet1
UniProt_id	UniProt_name	UniProt_residue	Code	Peptide	PMID	Tag
P78314	3BP2_HUMAN	225	S	DMPRAHSFTSKGP	PMID: 20141511	GD
P78314	3BP2_HUMAN	278	S	ATPRRMSDPPLST	PMID: 20141511	GD
P00519	ABL1_HUMAN	735	T	TEWRSVTLPRDLQ	PMID: 20141511	GD
P43681	ACHA4_HUMAN	467	S	AKARSLSVQHMSS	PMID: 20141511	GD
Q9P0K1	ADA22_HUMAN	857	S	FRPRSNSTETLSP	PMID: 20141511	GD
Q9P0K1	ADA22_HUMAN	834	S	GRPRSNSWQGNLG	PMID: 20141511	GD
Q12802	AKP13_HUMAN	1565	S	SPFRRHSWGPGKN	PMID: 20141511	GD
Q96B36	AKTS1_HUMAN	183	S	TQQYAKSLPVSVP	PMID: 20141511	GD
Q96B36	AKTS1_HUMAN	246	T	PRPRLNTSDFQKL	PMID: 20141511	GD
P10398	ARAF_HUMAN	214	S	QRIRSTSTPNVHM	PMID: 20141511	GD
P10398	ARAF_HUMAN	582	S	KIERSASEPSLHR	PMID: 20141511	GD
Q92974	ARHG2_HUMAN	886	S	VDPRRRSLPAGDA	PMID: 20141511	GD
Q92974	ARHG2_HUMAN	114	T	VSLRSKTTIRERP	PMID: 20141511	GD
Q92974	ARHG2_HUMAN	886	S	VDPRRRSLPAGDA	PMID: 20141511	GD
P54253	ATX1_HUMAN	775	S	TRKRRWSAPESRK	PMID: 20141511	GD
O43521	B2L11_HUMAN	87	S	IFMRRSSLLSRSS	PMID: 20141511	GD
Q92934	BAD_HUMAN	75	S	IRSRHSSYPAGTE	PMID: 20141511	GD
Q92934	BAD_HUMAN	99	S	FRGRSRSAPPNLW	PMID: 20141511	GD
Q9UQB8	BAIP2_HUMAN	340	T	SDSYSNTLPVRKS	PMID: 20141511	GD
Q9UQB8	BAIP2_HUMAN	360	T	ATTENKTLPRSSS	PMID: 20141511	GD
P56945	BCAR1_HUMAN	494	S	GSWRSPSEPQEPL	PMID: 20141511	GD
P15056	BRAF_HUMAN	365	S	QRDRSSSAPNVHI	PMID: 20141511	GD
P15056	BRAF_HUMAN	729	S	KIHRSASEPSLNR	PMID: 20141511	GD
Q9Y6J0	CABIN_HUMAN	2126	S	EPSRAKSRPLPNM	PMID: 20141511	GD
P42575	CASP2_HUMAN	164	S	TDTVEHSLDNKDG	PMID: 19531356	GD
Q9Y3M2	CBY1_HUMAN	20	S	PPRKSASLSNLHS	PMID: 20141511	GD
P21127	CD11B_HUMAN	113	S	EKRRHRSHSAEGG	PMID: 20141511	GD
Q00536	CDK16_HUMAN	119	S	DINKRLSLPADIR	PMID: 20141511	GD
P46527	CDN1B_HUMAN	157	T	IRKRPATDDSSTQ	PMID: 20141511	GD
P46527	CDN1B_HUMAN	198	T	GLRRRQT------	PMID: 20141511	GD
Q9HC77	CENPJ_HUMAN	1109	S	PPRRSKSAPPRDL	PMID: 20141511	GD
O14757	CHK1_HUMAN	296	S	FSKHIQSNLDFSP	PMID: 20639859	GD
Q96RK0	CIC_HUMAN	173	S	GKRRTQSLSALPK	PMID: 21087211	GD
P23528	COF1_HUMAN	3	A	----MASGVAVSD	PMID: 20141511	GD
P23528	COF1_HUMAN	24	S	MKVRKSSTPEEVK	PMID: 20141511	GD
Q53ET0	CRTC2_HUMAN	171	S	ALNRTSSDSALHT	PMID: 20141511	GD
P35222	CTNB1_HUMAN	552	S	DTQRRTSMGGTQQ	PMID: 20141511	GD
P17302	CXA1_HUMAN	373	S	ASSRASSRPRPDD	PMID: 20141511	GD
Q5VWQ8	DAB2P_HUMAN	728	S	SPARSSSYSEANE	PMID: 20141511	GD
Q9NYF0	DACT1_HUMAN	237	S	AVCRSLSTPQFNS	PMID: 21262972	GD
Q9NYF0	DACT1_HUMAN	827	S	KILRFRSGSLKLM	PMID: 21262972	GD
Q9UJU6	DBNL_HUMAN	291	T	FLQKQLTQPETHF	PMID: 21725060	GD
Q9UJU6	DBNL_HUMAN	269	S	QKERAMSTTSISS	PMID: 21725060	GD
Q9NX09	DDIT4_HUMAN	137	S	LLRLAYSEPCGLR	PMID: 20141511	GD
Q96D03	DDT4L_HUMAN	98	T	VLRLSSTEPCGLR	PMID: 20141511	GD
Q96F86	EDC3_HUMAN	161	S	FRRRHNSWSSSSR	PMID: 20141511	GD
O60825	F262_HUMAN	466	S	VRMRRNSFTPLSS	PMID: 20141511	GD
O60825	F262_HUMAN	483	S	RRPRNYSVGSRPL	PMID: 20141511	GD
P21802	FGFR2_HUMAN	782	S	LEQYSPSYPDTRS	PMID: 20141511	GD
Q12778	FOXO1_HUMAN	24	T	PRPRSCTWPLPRP	PMID: 20141511	GD
Q12778	FOXO1_HUMAN	256	S	PRRRAASMDNNSK	PMID: 20141511	GD
O43524	FOXO3_HUMAN	32	T	SRPRSCTWPLQRP	PMID: 20141511	GD
O43524	FOXO3_HUMAN	253	S	PRRRAVSMDNSNK	PMID: 20141511	GD
P98177	FOXO4_HUMAN	197	S	PRRRAASMDSSSK	PMID: 20141511	GD
P98177	FOXO4_HUMAN	32	T	SRPRSCTWPLPRP	PMID: 20141511	GD
Q9UQC2	GAB2_HUMAN	210	S	ENARSASFSQGTR	PMID: 20141511	GD
Q9UQC2	GAB2_HUMAN	391	T	TIPRRNTLPAMDN	PMID: 20141511	GD
P55040	GEM_HUMAN	23	S	PQQQRWSIPADGR	PMID: 20141511	GD
P55040	GEM_HUMAN	289	S	FKLKSKSCHDLSV	PMID: 20141511	GD
P55040	GEM_HUMAN	23	S	PQQQRWSIPADGR	PMID: 20141511	GD
P55040	GEM_HUMAN	289	S	FKLKSKSCHDLSV	PMID: 20141511	GD
P14136	GFAP_HUMAN	8	S	ERRRITSAARRSY	PMID: 20141511	GD
P08151	GLI1_HUMAN	640	S	GVTRRASDPAQAA	PMID: 20141511	GD
P10070	GLI2_HUMAN	970	S	GGARRASDPVRRP	PMID: 20141511	GD
P10071	GLI3_HUMAN	1006	S	HGVRRASDPVRTG	PMID: 20141511	GD
P07359	GP1BA_HUMAN	606	S	RRPSALSQGRGQD	PMID: 20141511	GD
P07359	GP1BA_HUMAN	575	S	LLFLRGSLPTFRS	PMID: 20141511	GD
P49685	GPR15_HUMAN	359	S	RRKRSVSL-----	PMID: 21189250	GD
P81274	GPSM2_HUMAN	408	S	KLGRRHSMENMEL	PMID: 20933426	GD
Q13322	GRB10_HUMAN	428	S	TPVRSVSENSLVA	PMID: 20141511	GD
P68431	H31_HUMAN	29	S	TKAARKSAPATGG	PMID: 20141511	GD
P68431	H31_HUMAN	11	S	KQTARKSTGGKAP	PMID: 20141511	GD
P56524	HDAC4_HUMAN	246	S	PLRKTASEPNLKL	PMID: 20141511	GD
P56524	HDAC4_HUMAN	467	S	PLGRTQSAPLPQN	PMID: 20141511	GD
Q9UQL6	HDAC5_HUMAN	259	S	PLRKTASEPNLKV	PMID: 20141511	GD
Q9UQL6	HDAC5_HUMAN	498	S	PLSRTQSSPLPQS	PMID: 20141511	GD
Q8WUI4	HDAC7_HUMAN	155	S	PLRKTVSEPNLKL	PMID: 20141511	GD
Q8WUI4	HDAC7_HUMAN	358	S	PLSRTRSEPLPPS	PMID: 20141511	GD
Q9UKV0	HDAC9_HUMAN	220	S	PLRKTASEPNLKV	PMID: 20141511	GD
Q9UKV0	HDAC9_HUMAN	451	S	PLNRTQSAPLPQS	PMID: 20141511	GD
P04233	HG2A_HUMAN	8	S	HRRRSRSCREDQK	PMID: 20141511	GD
Q8NCD3	HJURP_HUMAN	486	S	LETRRLSLPSSKA	PMID: 20141511	GD
O14558	HSPB6_HUMAN	16	S	SWLRRASAPLPGL	PMID: 20141511	GD
P08069	IGF1R_HUMAN	1313	S	PSASSSSLPLPDR	PMID: 20141511	GD
P32927	IL3RB_HUMAN	601	S	GPPHSRSLPDILG	PMID: 20141511	GD
Q9UK53	ING1_HUMAN	342	S	KAEREASPADLPI	PMID: 20141511	GD
P35568	IRS1_HUMAN	270	S	FRPRSKSQSSSNC	PMID: 20141511	GD
P35568	IRS1_HUMAN	374	S	PLNHSRSIPMPAS	PMID: 20141511	GD
Q9H1K1	ISCU_HUMAN	14	S	RLRRVASALLLRS	PMID: 21725060	GD
P13612	ITA4_HUMAN	1011	S	FKRQYKSILQEEN	PMID: 20141511	GD
P05556	ITB1_HUMAN	788	T	IYKSAVTTVVNPK	PMID: 20141511	GD
P05107	ITB2_HUMAN	758	T	PLFKSATTTVMNP	PMID: 20141511	GD
Q96IF1	JUB_HUMAN	27	S	ESSRSGSDGTPGP	PMID: 20501852	GD
Q96IF1	JUB_HUMAN	230	S	CQESRHSYPPALG	PMID: 20501852	GD
P05783	K1C18_HUMAN	34	S	PVSSAASVYAGAG	PMID: 20141511	GD
Q14678	KANK1_HUMAN	325	S	VRKRSYSAGNASQ	PMID: 20141511	GD
P48729	KC1A_HUMAN	218	S	MYFNRTSLPWQGL	PMID: 20141511	GD
P48729	KC1A_HUMAN	242	S	ISEKKMSTPVEVL	PMID: 20141511	GD
O14649	KCNK3_HUMAN	393	S	LMKRRSSV-----	PMID: 20141511	GD
Q9NPC2	KCNK9_HUMAN	373	S	LMKRRKSV-----	PMID: 20141511	GD
Q7Z418	KCNKI_HUMAN	252	S	AMERSNSCPELVL	PMID: 20141511	GD
O43896	KIF1C_HUMAN	1092	S	RMRRQRSAPDLKE	PMID: 20141511	GD
Q02241	KIF23_HUMAN	814	S	RHRRSRSAGDRWV	PMID: 20451386	GD
Q8N5S9	KKCC1_HUMAN	74	S	LSARKLSLQERPA	PMID: 20141511	GD
Q07866	KLC1_HUMAN	545	S	GEEVSMSVEWNGG	PMID: 21725060	GD
Q9H0B6	KLC2_HUMAN	582	S	RMKRASSLNFLNK	PMID: 20141511	GD
Q9H0B6	KLC2_HUMAN	545	S	SLRRSGSFGKLRD	PMID: 21725060	GD
Q9H0B6	KLC2_HUMAN	582	S	RMKRASSLNFLNK	PMID: 21725060	GD
Q6P597	KLC3_HUMAN	431	S	QALRRSSSLSKIR	PMID: 21725060	GD
Q6P597	KLC3_HUMAN	466	S	GMKRAMSLNTLNV	PMID: 21725060	GD
Q9NSK0	KLC4_HUMAN	554	S	TLQRSGSLGKIRD	PMID: 21725060	GD
Q9NSK0	KLC4_HUMAN	590	S	NMKRAASLNYLNQ	PMID: 21725060	GD
Q02156	KPCE_HUMAN	368	S	NIRKALSFDNRGE	PMID: 20141511	GD
Q02156	KPCE_HUMAN	346	S	EEDRSKSAPTSPC	PMID: 20141511	GD
Q15418	KS6A1_HUMAN	154	S	DLFTRLSKEVMFT	PMID: 20141511	GD
Q8IVT5	KSR1_HUMAN	309	S	TLTRSKSHESQLG	PMID: 20141511	GD
Q8IVT5	KSR1_HUMAN	404	S	RLRRTESVPSDIN	PMID: 20141511	GD
P43405	KSYK_HUMAN	297	S	SRIKSYSFPKPGH	PMID: 21469132	GD
P32004	L1CAM_HUMAN	1181	S	EYRSLESDNEEKA	PMID: 20976158	GD
Q13094	LCP2_HUMAN	376	S	SFPQSASLPPYFS	PMID: 20141511	GD
Q5S007	LRRK2_HUMAN	910	S	VKKKSNSISVGEF	PMID: 20659021	GD
Q5S007	LRRK2_HUMAN	935	S	LQRHSNSLGPIFD	PMID: 20659021	GD
Q86X29	LSR_HUMAN	493	S	RRPRARSVDALDD	PMID: 20141511	GD
Q99759	M3K3_HUMAN	294	T	YSDGRRTFPRIRR	PMID: 20141511	GD
Q99683	M3K5_HUMAN	966	S	EYLRSISLPVPVL	PMID: 20141511	GD
O95382	M3K6_HUMAN	964	S	PPKRCLSYGGTSQ	PMID: 20141511	GD
Q7KZI7	MARK2_HUMAN	400	S	KVQRSVSANPKQR	PMID: 20141511	GD
Q7KZI7	MARK2_HUMAN	596	T	GVSSRSTFHAGQL	PMID: 20141511	GD
Q00987	MDM2_HUMAN	166	S	SRRRAISETEENS	PMID: 20141511	GD
Q00987	MDM2_HUMAN	186	S	QRKRHKSDSISLS	PMID: 20141511	GD
O15151	MDM4_HUMAN	367	S	DCRRTISAPVVRP	PMID: 20141511	GD
O15553	MEFV_HUMAN	242	S	GKMRPRSLEVTIS	PMID: 20141511	GD
O15553	MEFV_HUMAN	208	S	RLRRNASSAGRLQ	PMID: 20141511	GD
Q9GZY8	MFF_HUMAN	157	S	KRERSMSENAVRQ	PMID: 21725060	GD
O75030	MITF_HUMAN	280	S	GLTISNSCPANLP	PMID: 20141511	GD
Q13164	MK07_HUMAN	486	S	KAALLKSLRSRLR	PMID: 20141511	GD
P58340	MLF1_HUMAN	34	S	QMIRSFSEPFGRD	PMID: 20141511	GD
P30304	MPIP1_HUMAN	178	S	FTQRQNSAPARML	PMID: 20141511	GD
P30305	MPIP2_HUMAN	323	S	RLFRSPSMPCSVI	PMID: 20141511	GD
P30305	MPIP2_HUMAN	323	S	RLFRSPSMPCSVI	PMID: 21558810	GD
P30305	MPIP2_HUMAN	151	S	AIRRFQSMPVRLL	PMID: 21558810	GD
P30305	MPIP2_HUMAN	230	S	FAQRPSSAPDLMC	PMID: 21558810	GD
P30307	MPIP3_HUMAN	216	S	GLYRSPSMPENLN	PMID: 20141511	GD
P30307	MPIP3_HUMAN	263	S	CLKKTVSLCDITI	PMID: 21189416	GD
Q9H1R3	MYLK2_HUMAN	151	S	AFLHSPSCPAIIS	PMID: 20141511	GD
O00159	MYO1C_HUMAN	736	S	LEVRRQSLATKIQ	PMID: 20141511	GD
O14974	MYPT1_HUMAN	472	S	GVTRSASSPRLSS	PMID: 20141511	GD
O75376	NCOR1_HUMAN	2335	S	KSNSRKSKSPIPG	PMID: 20141511	GD
Q96PU5	NED4L_HUMAN	342	S	SRLRSCSVTDAVA	PMID: 20141511	GD
Q96PU5	NED4L_HUMAN	448	S	RRPRSLSSPTVTL	PMID: 20141511	GD
Q14934	NFAC4_HUMAN	272	S	CGKRRYSSSGTPS	PMID: 20141511	GD
Q14934	NFAC4_HUMAN	289	S	ALSRRGSLGEEGS	PMID: 20141511	GD
Q14957	NMDE3_HUMAN	1081	S	SRPRHASLPSSVA	PMID: 20141511	GD
Q86UR1	NOXA1_HUMAN	172	S	QVQRRGSLPPRQV	PMID: 20141511	GD
Q86UR1	NOXA1_HUMAN	461	S	PAGPRMSGAPGRL	PMID: 20141511	GD
P22736	NR4A1_HUMAN	351	S	RRGRLPSKPKQPP	PMID: 20141511	GD
P48552	NRIP1_HUMAN	102	S	AKRKRLSDSIMNL	PMID: 20141511	GD
P48552	NRIP1_HUMAN	1001	S	MDNRTFSYPGVVK	PMID: 20141511	GD
P49757	NUMB_HUMAN	276	S	QLARQGSFRGFPA	PMID: 20141511	GD
P49757	NUMB_HUMAN	295	S	PFKRQLSLRINEL	PMID: 20141511	GD
Q9Y6R0	NUMBL_HUMAN	305	S	QLVRQGSFRGFPA	PMID: 20141511	GD
Q9Y6R0	NUMBL_HUMAN	324	S	PFKRQLSLRLNEL	PMID: 20141511	GD
P04637	P53_HUMAN	387	T	KKLMFKTEGPDSD	PMID: 20141511	GD
P04637	P53_HUMAN	366	S	GGSRAHSSHLKSK	PMID: 20141511	GD
P27986	P85A_HUMAN	83	S	IGRKKISPPTPKP	PMID: 21743495	GD
Q86VP3	PACS2_HUMAN	437	S	RRGRSTSLKERQA	PMID: 20141511	GD
P49585	PCY1A_HUMAN	288	S	SREFIGSFLEMFG	PMID: 20141511	GD
Q14432	PDE3A_HUMAN	428	S	PKRLRRSLPPGLL	PMID: 20141511	GD
P20941	PHOS_HUMAN	54	S	EILRQMSSPQSRN	PMID: 20141511	GD
P20941	PHOS_HUMAN	73	S	RVSRKMSIQEYEL	PMID: 20141511	GD
Q9UBF8	PI4KB_HUMAN	294	S	NLKRTASNPKVEN	PMID: 20141511	GD
Q99959	PKP2_HUMAN	82	S	NLHRTSSVPEYVY	PMID: 20141511	GD
P16471	PRLR_HUMAN	415	T	GGSKCSTWPLPQP	PMID: 20141511	GD
Q9UMS4	PRP19_HUMAN	193	T	RKKRGKTVPEELV	PMID: 20629186	GD
P26045	PTN3_HUMAN	359	S	AMRRSLSVEHLET	PMID: 20141511	GD
P26045	PTN3_HUMAN	835	S	RSLRVDSEPVLVH	PMID: 20141511	GD
P04049	RAF1_HUMAN	259	S	QRQRSTSTPNVHM	PMID: 20141511	GD
P04049	RAF1_HUMAN	621	S	KINRSASEPSLHR	PMID: 20141511	GD
Q9NS23	RASF1_HUMAN	179	S	KLVRPVSVPSSKK	PMID: 20069457	GD
Q9H6H4	REEP4_HUMAN	152	S	GRLRSFSMQDLRS	PMID: 21725060	GD
Q8IYK8	REM2_HUMAN	68	S	APRRRGSMPVPYK	PMID: 20141511	GD
Q8IYK8	REM2_HUMAN	333	S	FKQRSRSCHDLSV	PMID: 20141511	GD
P49796	RGS3_HUMAN	943	S	LRRRTHSEGSLLQ	PMID: 20141511	GD
A7KAX9	RHG32_HUMAN	1796	S	IHLRSKSDPGKTG	PMID: 20308060	GD
Q6R327	RICTR_HUMAN	1135	T	RRIRTLTEPSVDF	PMID: 20141511	GD
Q86UR5	RIMS1_HUMAN	357	S	YQTRYRSDPNLAR	PMID: 20141511	GD
Q86UR5	RIMS1_HUMAN	265	S	ASSRSRSEPPRER	PMID: 20141511	GD
Q9UQ26	RIMS2_HUMAN	366	S	YQSRYRSDPNLAR	PMID: 20141511	GD
Q13671	RIN1_HUMAN	351	S	PLLRSMSAAFCSL	PMID: 20141511	GD
Q96TC7	RMD3_HUMAN	46	S	RHGRSQSLPNSLD	PMID: 20141511	GD
Q9Y3C5	RNF11_HUMAN	135	T	WLMRSFTCPSCME	PMID: 20141511	GD
Q04912	RON_HUMAN	1394	S	RRPRPLSEPPRPT	PMID: 20141511	GD
Q9Y2J0	RP3A_HUMAN	272	S	GLRRANSVQASRP	PMID: 20141511	GD
Q8N122	RPTOR_HUMAN	722	S	RLRSVSSYGNIRA	PMID: 20141511	GD
Q8N122	RPTOR_HUMAN	792	S	KMRRASSYSSLNS	PMID: 20141511	GD
O94885	SASH1_HUMAN	90	S	LRKRRVSQDLEVE	PMID: 20141511	GD
Q13309	SKP2_HUMAN	72	S	PRKRLKSKGSDKD	PMID: 20141511	GD
P19634	SL9A1_HUMAN	703	S	SRARIGSDPLAYE	PMID: 20141511	GD
Q96PX8	SLIK1_HUMAN	695	S	CGSHSLSD-----	PMID: 20141511	GD
Q5PRF9	SMAG2_HUMAN	642	S	SVQRTHSLPVHSS	PMID: 21725060	GD
O95863	SNAI1_HUMAN	177	T	MHIRSHTLPCVCG	PMID: 20501852	GD
O95863	SNAI1_HUMAN	11	S	FLVRKPSDPNRKP	PMID: 20501852	GD
Q16613	SNAT_HUMAN	31	T	SCQRRHTLPASEF	PMID: 20141511	GD
Q16613	SNAT_HUMAN	205	S	PFLRRNSGC----	PMID: 20141511	GD
O75324	SNN_HUMAN	44	S	LQRISQSEDEESI	PMID: 20141511	GD
Q13813	SPTA2_HUMAN	1302	S	AERLIQSHPESAE	PMID: 20598904	GD
Q14247	SRC8_HUMAN	298	S	KLAKHESQQDYSK	PMID: 20363754	GD
P78362	SRPK2_HUMAN	492	T	SHDRSRTVSASST	PMID: 20141511	GD
Q8WYL5	SSH1_HUMAN	978	S	PLKRSHSLAKLGS	PMID: 20141511	GD
Q8WYL5	SSH1_HUMAN	937	S	NLTRSSSSDSIHS	PMID: 20141511	GD
Q8WYL5	SSH1_HUMAN	834	S	ELERLKSVPADPA	PMID: 21857021	GD
Q9UMS6	SYNP2_HUMAN	611	S	PTRNMTSPIADFP	PMID: 20141511	GD
P10636	TAU_HUMAN	641	S	VTSKCGSLGNIHH	PMID: 20141511	GD
P10636	TAU_HUMAN	673	S	VQSKIGSLDNITH	PMID: 20141511	GD
P10636	TAU_HUMAN	531	S	SRSRTPSLPTPPT	PMID: 20141511	GD
Q86TI0	TBCD1_HUMAN	237	S	PMRKSFSQPGLRS	PMID: 20141511	GD
Q86TI0	TBCD1_HUMAN	596	T	FRRRANTLSHFPI	PMID: 20141511	GD
O60343	TBCD4_HUMAN	642	T	FRRRAHTFSHPPS	PMID: 20141511	GD
O60343	TBCD4_HUMAN	341	S	PRRRHASAPSHVQ	PMID: 20141511	GD
Q15569	TESK1_HUMAN	437	S	PARRCRSLPSSPE	PMID: 20141511	GD
P21980	TGM2_HUMAN	216	S	DCSRRSSPVYVGR	PMID: 20141511	GD
Q13009	TIAM1_HUMAN	172	S	KKKRSKSADIWRE	PMID: 19899799	GD
Q07352	TISB_HUMAN	92	S	FRDRSFSEGGERL	PMID: 20141511	GD
Q07352	TISB_HUMAN	203	S	RLQHSFSFAGFPS	PMID: 20141511	GD
Q16890	TPD53_HUMAN	137	S	SIRHSISMPAMRN	PMID: 20141511	GD
Q8IWU9	TPH2_HUMAN	19	S	WARRGFSLDSAVP	PMID: 20141511	GD
Q8IWU9	TPH2_HUMAN	104	S	KSRRRSSEVEIFV	PMID: 20141511	GD
P49815	TSC2_HUMAN	1211	S	NTSWLMSLENPLS	PMID: 20141511	GD
P49815	TSC2_HUMAN	1254	S	ALYKSLSVPAAST	PMID: 20141511	GD
P49815	TSC2_HUMAN	939	S	FRARSTSLNERPK	PMID: 20412061	GD
P26651	TTP_HUMAN	186	S	VLRQSISFSGLPS	PMID: 20141511	GD
P26651	TTP_HUMAN	60	S	LPGRSTSLVEGRS	PMID: 20141511	GD
P07101	TY3H_HUMAN	19	S	GFRRAVSELDAKQ	PMID: 20141511	GD
P07101	TY3H_HUMAN	71	S	FIGRRQSLIEDAR	PMID: 20141511	GD
P40818	UBP8_HUMAN	718	S	KLKRSYSSPDITQ	PMID: 20141511	GD
O75385	ULK1_HUMAN	556	S	LGCRLHSAPNLSD	PMID: 21819378	GD
Q9NP71	WBS14_HUMAN	140	S	YVKRRKSPVCGFV	PMID: 18606808	GD
Q9NP71	WBS14_HUMAN	196	S	KRLRKPSREDDLL	PMID: 18606808,21665952	GD
P0C1S8	WEE2_HUMAN	560	S	KSARSSSFTSGER	PMID: 11251070	GD
Q9GZV5	WWTR1_HUMAN	89	S	QHVRSHSSPASLQ	PMID: 20141511	GD
P46937	YAP1_HUMAN	127	S	QHVRAHSSPASLQ	PMID: 20141511	GD
Q13105	ZBT17_HUMAN	428	S	YCGRSFSDPTSKM	PMID: 20141511	GD
Q13105	ZBT17_HUMAN	291	T	RGLRSGTYGDRTE	PMID: 20141511	GD
Q9H8N7	ZN395_HUMAN	451	S	SRSLSFSEPQQPA	PMID: 20141511	GD
Q9H8N7	ZN395_HUMAN	396	S	SGALSKSAPGSFW	PMID: 20141511	GD
Q8NHG8	ZNRF2_HUMAN	19	S	GRTRAYSGSDLPS	PMID: 20141511	GD
Q01814	AT2B2_HUMAN	none	none	none	PMID: 16126729	SL
P15144	AMPN_HUMAN	none	none	none	PMID: 20699358	SL
P10275	ANDR_HUMAN	none	none	none	PMID: 19996220	SL
P25054	APC_HUMAN	none	none	none	PMID: 18477604	SL
Q14155	ARHG7_HUMAN	none	none	none	PMID: 18160719	SL
P05023	AT1A1_HUMAN	none	none	none	PMID: 15722354	SL
P20020	AT2B1_HUMAN	none	none	none	PMID: 18029012	SL
Q16720	AT2B3_HUMAN	none	none	none	PMID: 18029012	SL
P23634	AT2B4_HUMAN	none	none	none	PMID: 16126729	SL
O00257	CBX4_HUMAN	none	none	none	PMID: 21282530	SL
Q16204	CCDC6_HUMAN	none	none	none	PMID: 19648646	SL
Q9UIV1	CNOT7_HUMAN	none	none	none	PMID: 21209461	SL
Q96D03	DDT4L_HUMAN	none	none	none	PMID: 19129461	SL
Q13627	DYR1A_HUMAN	none	none	none	PMID: 17229891,15369779	SL
Q15717	ELAV1_HUMAN	none	none	none	PMID: 18593881	SL
Q9UKT5	FBX4_HUMAN	none	none	none	PMID: 21242966	SL
P23945	FSHR_HUMAN	none	none	none	PMID: 15196694,20600589	SL
O60565	GREM1_HUMAN	none	none	none	PMID: 16545136	SL
P54257	HAP1_HUMAN	none	none	none	PMID: 17166838	SL
P05783	K1C18_HUMAN	none	none	none	PMID: 9524113	SL
Q9C075	K1C23_HUMAN	none	none	none	PMID: 21492476	SL
P13861	KAP2_HUMAN	none	none	none	PMID: 20962227	SL
P05129	KPCG_HUMAN	none	none	none	PMID: 15459208	SL
O75582	KS6A5_HUMAN	none	none	none	PMID: 20129940	SL
Q14693	LPIN1_HUMAN	none	none	none	PMID: 19955570	SL
Q13233	M3K1_HUMAN	none	none	none	PMID: 21152872	SL
Q14814	MEF2D_HUMAN	none	none	none	PMID: 11433030	SL
Q9GZM8	NDEL1_HUMAN	none	none	none	PMID: 12796778	SL
Q8TEW0	PARD3_HUMAN	none	none	none	PMID: 20439433	SL
P51532	SMCA4_HUMAN	none	none	none	PMID: 20129940	SL
P30291	WEE1_HUMAN	none	none	none	PMID: 11751453	SL
Q13370	PDE3B_HUMAN	none	none	none	PMID: 17255105, 17324123	SL
Q9ULV8	CBL_HUMAN	none	none	none	PMID: 11024037	SL
Q00613	HSF1_HUMAN	none	none	none	PMID: 12917326	SL
Q8WWI1	LMO7_HUMAN	none	none	none	PMID: 21725060	SL
Q6P0Q8	MAST2_HUMAN	none	none	none	PMID: 21725060	SL
O43763	TLX2_HUMAN	none	none	none	PMID:9738002	SL
