# Supplementary material for: Evolution of signal multiplexing by 14-3-3-binding 2R-ohnologue protein families in the vertebrates
Source: Open Biol. 2012 Jul;2(7):120103. doi: 10.1098/rsob.120103 (PMC3411107; doi:10.1098/rsob.120103)
Supplement: Tinti TABLE_S2.xlsx [file rsob120103-s3.xlsx]

## Sheet: GD_table
Family_id	family_members	Ohno_tag	SPROT_ID	SPROT_name	Disease	Disease_class	GD_tag	GD_sequence	Conserved	Motif	Secondary_site
1	17	OHNO	O75712	CXB3	abnormal spongiotrophoblast layer morphology,embryonic lethality before somite formation,embryonic lethality during organogenesis,enhanced wound healing,epidermal hyperplasia,no phenotypic analysis,thickened epidermis,hearing loss, nonsyndromic sensorineural, sensorineural nonsyndromic,deafness, autosomal dominant 2, autosomal dominant 2b, autosomal dominant, with peripheral neuropathy, autosomal…	DEV,NEURO	none
1	17	OHNO	O95377	CXB5	abnormal spongiotrophoblast layer morphology,lethality throughout fetal growth and development,reduced fetal size	DEV	none
1	17	OHNO	O95452	CXB6	hearing_loss,absent brainstem auditory evoked potential,absent pinna reflex,cochlear hair cell degeneration,cochlear inner hair cell degeneration,cochlear outer hair cell degeneration,deafness,decreased brainstem auditory evoked potential,decreased dopamine level,decreased endocochlear potential,decreased vertical activity,organ of corti degeneration,sensorineural hearing loss,cytomegalovirus hea…	META	none
1	17	OHNO	P08034	CXB1	charcot-marie-tooth_disease,increased glycogen level,charcot-marie-tooth disease,neuropathy, charcot-marie-tooth,x-linked charcot-marie tooth disease,charcot-marie-tooth neuropathy, x-linked dominant, 1,charcot-marie-tooth disease x-linked type 1 (cmtx1) [mim:302800]	NEURO,META	none
1	17	OHNO	P17302	CXA1	deafness,abnormal coronary artery morphology,abnormal granular layer morphology,abnormal heart shape,abnormal mammary gland growth during pregnancy,abnormal muscle regeneration,abnormal qrs complex,abnormal spermatocyte morphology,abnormal ventricular septum morphology,absent corpus luteum,absent mature ovarian follicles,azoospermia,cardiac hypertrophy,cataracts,corneal opacity,cyanosis,decreased…	DEV,REP,PROL,CYR	GD	ASSRASSRPRPDD	uncertain
1	17	OHNO	P29033	CXB2	deafness,hearing_loss,hearing_loss_sensorineural,cochlear outer hair cell degeneration,decreased brainstem auditory evoked potential,decreased endocochlear potential,degeneration of supporting cells,embryonic growth retardation,embryonic lethality during organogenesis,fetal growth retardation,no phenotypic analysis,organ of corti degeneration,reduced embryo size,reduced fetal size,audiometric ana…	DEV	none
1	17	OHNO	P35212	CXA4	myocardial_infarction,coronary_artery_disease,atherosclerosis, coronary, coronary cardiovascular disease diabetes, type 2 hypertension metabolic syndrome obesity stroke, hemorrhagic stroke, ischemic, coronary myocardial infarct,coronary artery disease,hypertension, lung cancer, abdominal aortic aneurysm,myocardial infarct	CYR,CANCER	none
1	17	OHNO	P36382	CXA5	hypertension,atrial_fibrillation,atrial fibrillation, familial 4,atrial standstill,familial atrial standstill (fas) [mim:108770]	CYR	none
1	17	OHNO	P48165	CXA8	schizophrenia,cataracts,microphthalmia,cataract, nuclear progressive, nuclear pulverulent, zonular pulverulent-1,cataract-microcornea syndrome,cataract zonular pulverulent type 1 (czp1) [mim:116200],cataract-microcornea syndrome (camis) [mim:116150]	PSY	none
1	17	OHNO	P57773	CXA9	none	none	none
1	17	OHNO	Q5T442	CXG2	demyelination,no abnormal phenotype detected,sporadic seizures,tonic seizures,tremors,leukodystrophy, hypomyelinating, 2,pelizaeus-merzbacher-like disease, autosomal recessive,leukodystrophy hypomyelinating type 2 (hld2) [mim:608804],spastic paraplegia autosomal recessive type 44 (spg44) [mim:613206],lymphedema hereditary type 1c (lmph1c) [mim:613480]	NEURO	none
1	17	OHNO	Q6PEY0	CXB7	none	none	none
1	17	OHNO	Q8N144	CXD3	none	none	none
1	17	OHNO	Q969M2	CXA10	none	none	none
1	17	OHNO	Q9NTQ9	CXB4	erythrokeratodermia variabilis with erythema gyratum repens,erythrokeratodermia variabilis (ekv) [mim:133200]	OTHER	none
1	17	OHNO	Q9UKL4	CXD2	decreased insulin secretion,no phenotypic analysis	META	none
1	17	OHNO	Q9Y6H8	CXA3	cataract, zonular pulverulent-3,cataract zonular pulverulent cataract type 3 (czp3) [mim:601885]	OTHER	none
2	4	OHNO	P05023	AT1A1	diabetes_mellitus_type_2,hypertension,diabetes_mellitus,diabetes_mellitus_type_1,decreased exploration in new environment,increased circulating corticosterone level,postnatal lethality,high-altitude tolerance,na/k atpase activity,thyrotoxic periodic paralysis	META,CYR,DEV	SL
2	4	OHNO	P13637	AT1A3	bipolar disorder,dystonia-12,dystonia type 12 (dyt12) [mim:128235]	PSY	none
2	4	OHNO	P50993	AT1A2	migraine_with_aura,abnormal spatial learning,neonatal lethality,no abnormal phenotype detected,no spontaneous movement,respiratory failure,unresponsive to tactile stimuli,epilepsy,familial hemiplegic migraine and benign familial infantile convulsions,hypertension,migraine with aura,thyrotoxic periodic paralysis,alternating hemiplegia of childhood,migraine, familial basilar, familial hemiplegic, 2…	CYR,NEURO,DEV	none
2	4	OHNO	Q13733	AT1A4	none	none	none
3	3	OHNO	O43896	KIF1C	increased susceptibility to bacterial infection,no abnormal phenotype detected	IMMUNE	GD	RMRRQRSAPDLKE	YES
3	3	OHNO	O60333	KIF1B	abnormal axonal transport,abnormal synaptic vesicle number,decreased brain size,impaired coordination,lordosis,neonatal lethality,progressive muscle weakness,respiratory failure,unresponsive to tactile stimuli,charcot-marie-tooth disease, type 2a1,charcot-marie-tooth neuropathy 2a (hereditary motor sensory neuropathy ii),genetic variation in the kif1b locus influences susceptibility to multiple s…	NEURO,PROL,DEV,CANCER	none
3	3	OHNO	Q12756	KIF1A	abnormal synaptic vesicle number,ataxia,hypoactivity,hyporesponsive to tactile stimuli,impaired balance,neonatal lethality,neuron degeneration,postnatal lethality,reduced fetal size,unresponsive to tactile stimuli	PROL,PSY,DEV,NEURO	none
4	3	OHNO	O15350	P73	adenocarcinoma,breast_neoplasms,carcinoma,carcinoma_non-small-cell_lung,carcinoma_squamous_cell,endometrial_neoplasms,head_and_neck_neoplasms,lung_neoplasms,esophageal_neoplasms,stomach_neoplasms,carcinoma_small_cell,abnormal hippocampus development,cachexia,dilated lateral ventricles,domed skull,female infertility,increased susceptibility to bacterial infection,intraventricular hemorrhage,male r…	CANCER,DEV,PSY,REP,IMMUNE,CYR	none
4	3	OHNO	P04637	P53	adenocarcinoma,dna_damage,brain_ischemia,myelodysplastic_syndromes,myeloproliferative_disorders,albuminuria,breast_neoplasms,carcinoma,carcinoma_hepatocellular,arthritis_psoriatic,carcinoma_non-small-cell_lung,carcinoma_squamous_cell,colitis_ulcerative,colorectal_neoplasms,endometrial_neoplasms,head_and_neck_neoplasms,leukemia_myelogenous_chronic_bcr-abl_positive,liver_neoplasms,lung_neoplasms,ly…	CANCER,CYR,DEV,IMMUNE,PROL,PSY,NEURO	GD	KKLMFKTEGPDSD,GGSRAHSSHLKSK	NO
4	3	OHNO	Q9H3D4	P63	abnormal granular layer morphology,abnormal ventral body wall,absent teeth,absent vibrissae,impaired skin barrier function,increased apoptosis,neonatal lethality,translucent skin,blastic crisis,cleft lip with cleft palate cleft lip without cleft palate,proliferative potential of keratinocytes,adult syndrome,ectrodactyly, ectodermal dysplasia, and cleft lip/palate syndrome 3,hay-wells syndrome,lim…	DEV,PROL,CANCER	none
5	4	OHNO	P20020	AT2B1	none	none	SL
5	4	OHNO	P23634	AT2B4	none	none	SL
5	4	OHNO	Q01814	AT2B2	deafness, autosomal recessive 12, modifier of,genetics meets metabolomics: a genome-wide association study of metabolite profiles in human serum	OTHER	SL
5	4	OHNO	Q16720	AT2B3	none	none	SL
6	4	OHNO	O00533	CHL1	schizophrenia,iq,a colorectal cancer sample	PSY,CANCER	none
6	4	OHNO	O94856	NFASC	none	none	none
6	4	OHNO	P32004	L1CAM	schizophrenia,abnormal axon guidance,abnormal cerebral aqueduct,abnormal grip strength,abnormal spatial learning,abnormal thermal nociception,decreased anxiety related response,dilated lateral ventricles,enlarged skull,hindlimb paralysis,hyperactivity,hypoactivity,impaired coordination,impaired limb coordination,increased exploration in new environment,increased thigmotaxis,increased vertical act…	PSY,NEURO,DEV,REP,META,CYR	GD	EYRSLESDNEEKA	YES
6	4	OHNO	Q92823	NRCAM	autistic_disorder,obsessive-compulsive_disorder,autism obsessive compulsive disorder,a breast cancer sample	PSY,CANCER	none
7	3	OHNO	Q86WH2	RASF3	none	none	none
7	3	OHNO	Q8WWW0	RASF5	spleen hypoplasia	DEV	none
7	3	OHNO	Q9NS23	RASF1	adenocarcinoma,breast_neoplasms,colorectal_neoplasms,head_and_neck_neoplasms,lung_neoplasms,esophageal_neoplasms,fibroadenoma,breast cancer,lung cancer, colorectal cancer, esophageal cancer, head and neck cancer,non-small cell lung cancer	CANCER,DEV	GD	KLVRPVSVPSSKK	YES
8	4	OHNO	O60825	F262	none	none	GD		NO
8	4	OHNO	P16118	F261	none	none	none
8	4	OHNO	Q16875	F263	none	none	none
8	4	OHNO	Q16877	F264	a breast cancer sample	CANCER	none
9	18	OHNO	O43184	ADA12	abnormal ventricular septum morphology,decreased brown adipose tissue amount,double outlet right ventricle,eyelids open at birth,neonatal lethality,postnatal lethality,alzheimer's disease,osteoarthritis,a breast cancer sample	DEV,META,NEURO,CANCER	none
9	18	OHNO	O43506	ADA20	none	none	none
9	18	OHNO	O75077	ADA23	none	none	none
9	18	OHNO	O75078	ADA11	alcohol associated symptoms, alcoholism,a pancreatic ductal adenocarcinoma sample	PSY,CANCER	none
9	18	OHNO	P78325	ADAM8	none	none	none
9	18	OHNO	Q13443	ADAM9	no abnormal phenotype detected	none	none
9	18	OHNO	Q13444	ADA15	abnormal retinal vasculature	CYR	none
9	18	OHNO	Q8TC27	ADA32	none	none	none
9	18	OHNO	Q99965	ADAM2	asthenozoospermia,reduced male fertility	REP	none
9	18	OHNO	Q9BZ11	ADA33	pulmonary_disease_chronic_obstructive,asthma,bronchial_hyperreactivity,rhinitis_allergic_seasonal,no abnormal phenotype detected,no phenotypic analysis,allergic rhinitis,asthma bronchial hyperresponsiveness lung function, aspirin-intolerant,bhr,brain cancer,diabetes, type 1,lung function	IMMUNE,CANCER,META	none
9	18	OHNO	Q9H013	ADA19	abnormal ventricular septum morphology,dilated right ventricle,double outlet right ventricle,overriding aorta,postnatal lethality,thin diaphragm muscle,a colorectal cancer sample,a pancreatic ductal adenocarcinoma sample	DEV,CYR,CANCER	none
9	18	OHNO	Q9H2U9	ADAM7	none	none	none
9	18	OHNO	Q9P0K1	ADA22	none	none	GD	FRPRSNSTETLSP,GRPRSNSWQGNLG	NO	{RK}{pST}.{pST}
9	18	OHNO	Q9UKF2	ADA30	meta-analysis of genome-wide association data and large-scale replication identifies additional susceptibility loci for type 2 diabetes	META	none
9	18	OHNO	Q9UKF5	ADA29	a colorectal cancer sample	CANCER	none
9	18	OHNO	Q9UKJ8	ADA21	no abnormal phenotype detected	none	none
9	18	OHNO	Q9UKQ2	ADA28	none	none	none
9	18	OHNO	Q9Y3Q7	ADA18	none	none	none
10	3	OHNO	O00459	P85B	decreased circulating insulin level,increased insulin sensitivity	META	none
10	3	OHNO	P27986	P85A	periodontitis,abnormal brown adipose tissue morphology,abnormal humoral immune response,abnormal muscle cell glucose uptake,arrested b cell differentiation,ascites,decreased b cell proliferation,decreased circulating insulin level,decreased heart weight,decreased pre b cell number,hypoglycemia,improved glucose tolerance,increased insulin sensitivity,increased susceptibility to bacterial infection…	DEV,IMMUNE,META,PROL,NEURO,CYR	GD	IGRKKISPPTPKP	NO
10	3	OHNO	Q92569	P55G	none	none	none
11	4	OHNO	Q6ZSZ5	ARHGI	none	none	none
11	4	OHNO	Q8N1W1	RGNEF	none	none	none
11	4	OHNO	Q92974	ARHG2	none	none	GD	VDPRRRSLPAGDA,VSLRSKTTIRERP	YES
12	3	OHNO	Q02078	MEF2A	none	none	none
12	3	OHNO	Q06413	MEF2C	abnormal myeloblast morphology/development,decreased eosinophil cell number,no abnormal phenotype detected,asthma atopy,pulmonary alveolar proteinosis	DEV,PROL,IMMUNE	none
12	3	OHNO	Q14814	MEF2D	none	none	SL
13	9	OHNO	O95718	ERR2	none	none	none
13	9	OHNO	P03372	ESR1	vascular_diseases,venous_thrombosis,familial_mediterranean_fever,arthritis,arthritis_rheumatoid,colitis_ulcerative,multiple_sclerosis,amyloidosis,behcet_syndrome,amyloidosis familial mediterranean fever, familial mediterranean fever,behcet's disease,behcet's disease thromboembolism, venous,c-reactive protein,familial mediterranean fever, hyper-igd syndrome,igd,mediterranean fever,multiple scleros…	CYR,IMMUNE,NEURO	none
13	9	OHNO	P04150	GCR	a colorectal cancer sample	CANCER	none
13	9	OHNO	P06401	PRGR	abnormal endocardium morphology,abnormal placental vasculature,abnormal vitelline vascular remodeling,absent vitelline blood vessels,cachexia,decreased angiogenesis,distended pericardial sacs,embryonic growth retardation,embryonic lethality during organogenesis,failure of looping morphogenesis,failure of vascular branching,fetal growth retardation,head tilt,left ventricle hypertrophy,myocardial f…	DEV,CYR,PSY	none
13	9	OHNO	P08235	MCR	female infertility,endometriosis,infertility, male	REP	none
13	9	OHNO	P10275	ANDR	none	none	SL
13	9	OHNO	P11474	ERR1	decreased cell proliferation,embryonic lethality before implantation,no abnormal phenotype detected	PROL,DEV	none
13	9	OHNO	P62508	ERR3	none	none	none
13	9	OHNO	Q92731	ESR2	none	none	none
14	4	OHNO	P51812	KS6A3	none	none	none
14	4	OHNO	Q15349	KS6A2	delayed wound healing	OTHER	none
14	4	OHNO	Q15418	KS6A1	delayed sleep phase syndrome,melatonin production,sleep disorders, schizophrenia, body mass,sleep time variation, susceptibility to	PSY	GD	DLFTRLSKEVMFT	YES
14	4	OHNO	Q9UK32	KS6A6	none	none	none
15	3	OHNO	O95382	M3K6	none	none	GD	YSDGRRTFPRIRR	uncertain
15	3	OHNO	Q6ZN16	M3K15	abnormal endocardium morphology,embryonic growth retardation,embryonic lethality during organogenesis,lethality throughout fetal growth and development,liver hypoplasia,lung adenoma,no abnormal phenotype detected,pallor,reduced embryo size,gangliogliomas,tuberous sclerosis,tuberous sclerosis phenotypes,lymphangioleiomyomatosis, somatic,tuberous sclerosis-2,tuberous sclerosis type 2 (tsc2) [mim:61…	DEV,CANCER,NEURO	none
15	3	OHNO	Q99683	M3K5	none	none	GD	EYLRSISLPVPVL	uncertain
16	4	OHNO	O43524	FOXO3	thyroid papillary carcinoma	CANCER	GD	SRPRSCTWPLQRP,PRRRAVSMDNSNK	YES	{RK}{pST}.{pST}
16	4	OHNO	Q12778	FOXO1	eyelids open at birth,breast cancer,genome-wide association study identifies novel breast cancer susceptibility loci,"46,xy sex reversal type 6 (srxy6) [mim:613762]"	DEV,CANCER	GD	PRPRSCTWPLPRP,PRRRAASMDNNSK	YES	{RK}{pST}.{pST}
16	4	OHNO	P98177	FOXO4	no abnormal phenotype detected,body mass	META	GD	SRPRSCTWPLPRP,PRRRAASMDSSSK	YES	{RK}{pST}.{pST}
16	4	OHNO	A8MYZ6	FOXO6	none	none	none
17	18	OHNO	P68431	H31	none	none	GD	TKAARKSAPATGG,KQTARKSTGGKAP	NO
17	18	OHNO	Q8IUE6	H2A2B	a breast cancer sample	CANCER	none
17	18	OHNO	Q93077	H2A1C	none	none	none
17	18	OHNO	P16104	H2AX	abnormal class switch recombination,arrest of male meiosis,b cell derived lymphoma,decreased cell proliferation,increased mortality induced by gamma irradiation,small seminiferous tubules,t cell derived lymphoma,lymphoma, non-hodgkin	REP,CANCER,PROL,DEV	none
17	18	OHNO	Q6FI13	H2A2A	none	none	none
17	18	OHNO	Q6FI13	H2A2A	none	none	none
17	18	OHNO	Q16777	H2A2C	none	none	none
17	18	OHNO	Q7L7L0	H2A3	none	none	none
17	18	OHNO	Q96QV6	H2A1A	none	none	none
17	18	OHNO	P04908	H2A1B	none	none	none
17	18	OHNO	P04908	H2A1B	none	none	none
17	18	OHNO	P0C0S8	H2A1	none	none	none
17	18	OHNO	Q96KK5	H2A1H	none	none	none
17	18	OHNO	P0C0S8	H2A1	none	none	none
17	18	OHNO	Q99878	H2A1J	none	none	none
17	18	OHNO	P0C0S8	H2A1	none	none	none
17	18	OHNO	P0C0S8	H2A1	none	none	none
17	18	OHNO	P20671	H2A1D	none	none	none
18	4	OHNO	Q5VWQ8	DAB2P	none	none	GD	SPARSSSYSEANE	uncertain
18	4	OHNO	Q9UJF2	NGAP	genome-wide association yields new sequence variants at seven loci that associate with measures of obesity,a colorectal cancer sample,a breast cancer sample	META,CANCER	none
18	4	OHNO	Q96PV0	SYGP1	mental retardation, autosomal dominant 5	PSY	none
18	4	OHNO	Q86YV0	RASL3	none	none	none
19	2	OHNO	P42575	CASP2	decreased apoptosis	PROL	GD	TDTVEHSLDNKDG	uncertain
19	2	OHNO	P55211	CASP9	clubfoot,crohn's disease,diabetes, type 2, liver disease,lung cancer,lymphoma, non-hodgkin	META,CANCER	none
20	8	OHNO	P43681	ACHA4	alcoholism,attention_deficit_disorder_with_hyperactivity,alcohol-related_disorders,epilepsy_generalized,seizures_febrile,tobacco_use_disorder,alcohol-related phenotypes nicotine,alzheimer's disease,attention brain white matter,attention deficit hyperactivity disorder,attentional network function,bipolar disorder,cognitive function,dna damage,epilepsy,exfoliation syndrome,febrile convulsions,noctu…	PSY,NEURO	GD	AKARSLSVQHMSS	NO
20	8	OHNO	P17787	ACHB2	alcoholism,alcohol-related_disorders,tobacco_use_disorder,delayed hair appearance,no abnormal phenotype detected,postnatal lethality,alcohol-related phenotypes nicotine,alzheimer's disease,bipolar disorder,cognitive function,epilepsy,schizophrenia,seizures, febrile,smoking,smoking behavior, nicotine dependence, nocturnal frontal lobe, 3,nocturnal frontal lobe epilepsy type 3 (enfl3) [mim:605375]	PSY,DEV,NEURO	none
20	8	OHNO	Q15825	ACHA6	bipolar disorder	PSY	none
20	8	OHNO	Q05901	ACHB3	hyperactivity,bipolar disorder,cognitive function,nicotine,nicotine dependence,smoking behavior	PSY	none
20	8	OHNO	Q15822	ACHA2	no abnormal phenotype detected,bipolar disorder,cognitive function,epilepsy, nocturnal frontal lobe, type 4,nocturnal frontal lobe epilepsy type 4 (enfl4) [mim:610353]	PSY,NEURO	none
20	8	OHNO	P32297	ACHA3	neonatal lethality,alzheimer's disease,bipolar disorder,a susceptibility locus for lung cancer maps to nicotinic acteylcholine receptor subunit genes on 15q25,a variant associated with nicotine dependence, lung cancer and peripheral arterial disease,familial aggregation of common sequence variants on 15q24-25.1 in lung cancer,genome-wide association scan of tag snps identifies a susceptibility lo…	DEV,NEURO,PSY,CANCER	none
20	8	OHNO	P30926	ACHB4	resistance to pharmacologically induced seizures,bipolar disorder,a susceptibility locus for lung cancer maps to nicotinic acteylcholine receptor subunit genes on 15q25,a variant associated with nicotine dependence, lung cancer and peripheral arterial disease,familial aggregation of common sequence variants on 15q24-25.1 in lung cancer	PSY,CANCER	none
20	8	OHNO	P30532	ACHA5	resistance to pharmacologically induced seizures,bipolar disorder,cognitive function,nicotine,a susceptibility locus for lung cancer maps to nicotinic acteylcholine receptor subunit genes on 15q25,a variant associated with nicotine dependence, lung cancer and peripheral arterial disease,familial aggregation of common sequence variants on 15q24-25.1 in lung cancer,genome-wide association scan of t…	PSY,CANCER	none
21	2	OHNO	Q15569	TESK1	breast cancer samples	CANCER	GD	PARRCRSLPSSPE	YES
21	2	OHNO	Q96S53	TESK2	a breast infiltrating ductal carcinoma sample	CANCER	none
22	2	OHNO	P81274	GPSM2	none	none	GD	KLGRRHSMENMEL	YES
22	2	OHNO	Q86YR5	GPSM1	none	none	none
23	2	OHNO	Q13813	SPTA2	a breast cancer sample	CANCER	GD	AERLIQSHPESAE	NO
23	2	OHNO	P02549	SPTA1	anisocytosis,cardiac hypertrophy,decreased hematocrit,decreased hemoglobin content,decreased susceptibility to parasitic infection,enlarged hepatic sinusoidal spaces,enlarged spleen,extramedullary hematopoiesis,gallstones,hemolytic anemia,increased b cell number,increased b cell proliferation,increased bone marrow cell number,increased cd4 positive t cell number,increased cd8 positive t cell numb…	DEV,PROL,IMMUNE,REP,CYR	none
24	2	OHNO	P00519	ABL1	leukemia_myelogenous_chronic_bcr-abl_positive,clonal evolution of chronic myeloid leukemia,leukemia, philadelphia chromosome-positive, resistant to imatinib,a lung large cell carcinoma sample,a melanoma sample	CANCER	GD	TEWRSVTLPRDLQ	NO
24	2	OHNO	P42684	ABL2	absent startle reflex,decreased startle reflex,impaired coordination,leukemia, acute myeloid, with eosinophilia	NEURO,CANCER	none
25	2	OHNO	Q86UR1	NOXA1	none	none	GD	QVQRRGSLPPRQV	YES		PAGPRMSGAPGRL
25	2	OHNO	P19878	NCF2	sarcoidosis tuberculosis,chronic granulomatous disease due to deficiency of ncf-2,chronic granulomatous disease autosomal recessive cytochrome-b-positive type 2 (cgd2) [mim:233710]	IMMUNE	none
26	2	OHNO	P20941	PHOS	retinitis pigmentosa	OTHER	GD	EILRQMSSPQSRN	YES		RVSRKMSIQEYEL
26	2	OHNO	Q13371	PHLP	none	none	none
27	7	OHNO	Q99959	PKP2	arrhythmogenic right ventricular dysplasia, familial, 9,familial arrhythmogenic right ventricular dysplasia type 9 (arvd9) [mim:609040]	OTHER	GD	NLHRTSSVPEYVY	uncertain
27	7	OHNO	O00192	ARVC	anorexia nervosa	PSY	none
27	7	OHNO	O60716	CTND1	none	none	none
27	7	OHNO	Q13835	PKP1	ectodermal dysplasia/skin fragility syndrome	OTHER	none
27	7	OHNO	Q99569	PKP4	no abnormal phenotype detected	none	none
27	7	OHNO	Q9UQB3	CTND2	mental retardation in cri-du-chat syndrome,a colorectal cancer sample	PSY,CANCER	none
27	7	OHNO	Q9Y446	PKP3	none	none	none
28	4	OHNO	Q7KZI7	MARK2	decreased circulating progesterone level,decreased corpora lutea number,decreased epididymis weight,decreased ovary weight,decreased seminal gland weight,decreased testis weight,increased brain size,infertility,reduced female fertility	META,PROL,DEV,REP	GD	GVSSRSTFHAGQL	YES		KVQRSVSANPKQR
28	4	OHNO	Q9P0L2	MARK1	a gastric adenocarcinoma sample,an ovarian serous carcinoma sample	CANCER	none
28	4	OHNO	P27448	MARK3	none	none	none
28	4	OHNO	Q96L34	MARK4	a colorectal adenocarcinoma sample	CANCER	none
29	3	OHNO	O14974	MYPT1	none	none	GD	GVTRSASSPRLSS	YES	{RK}{pST}.{pST}
29	3	OHNO	O60237	MYPT2	none	none	none
29	3	OHNO	Q9BZL4	PP12C	none	none	none
30	5	OHNO	Q00536	CDK16	none	none	GD	DINKRLSLPADIR	YES
30	5	OHNO	O94921	CDK14	an ovarian mucinous carcinoma	CANCER	none
30	5	OHNO	Q00537	CDK17	none	none	none
30	5	OHNO	Q07002	CDK18	none	none	none
30	5	OHNO	Q96Q40	CDK15	a renal clear cell carcinoma sample,a breast infiltrating ductal carcinoma sample	CANCER	none
31	3	OHNO	Q53ET0	CRTC2	none	none	GD	ALNRTSSDSALHT	YES	{RK}{pST}.{pST}
31	3	OHNO	Q6UUV7	CRTC3	none	none	none
31	3	OHNO	Q6UUV9	CRTC1	mucoepidermoid salivary gland carcinoma	CANCER	none
32	3	OHNO	P08069	IGF1R	bacteremia,alzheimer_disease,fetal_growth_retardation,anemia_sickle_cell,dementia,insulin_resistance,puberty_precocious,dementia_vascular,growth_disorders,abnormal cancellous bone morphology,abnormal osteoblast physiology,abnormal osteoclast physiology,atelectasis,cyanosis,decreased hair follicle number,decreased osteoclast cell number,delayed bone ossification,dwarfism,hydrops fetalis,maternal i…	NEURO,DEV,PSY,META,PROL,CYR,CANCER	GD	PSASSSSLPLPDR	NO
32	3	OHNO	P14616	INSRR	no abnormal phenotype detected,diabetes, type 2,a lung adenocarcinoma sample,a glioblastoma multiforme sample	META,CANCER	none
32	3	OHNO	P06213	INSR	diabetes_mellitus_type_2,hypertension,insulin_resistance,myocardial_infarction,obesity,polycystic_ovary_syndrome,diabetes_mellitus,diabetes_mellitus_type_1,chromosome_deletion,hyperlipidemias,migraine_disorders,abnormal mitochondrial morphology,decreased adipose tissue amount,decreased circulating free fatty acid level,decreased circulating luteinizing hormone level,decreased corpora lutea number…	META,CYR,REP,DEV,PROL,PSY,CANCER	none
33	2	OHNO	Q9H772	GREM2	none	none	none
33	2	OHNO	O60565	GREM1	abnormal cancellous bone morphology,abnormal ureter development,absent kidney,absent ureter,cyanosis,neonatal lethality,oligodactyly,postnatal lethality,respiratory distress	DEV	SL
34	3	OHNO	P19634	SL9A1	diabetes, type 1,posttransplantation diabetes mellitus (ptdm),stroke, ischemic	META,CYR	GD	SRARIGSDPLAYE	NO
34	3	OHNO	Q14940	SL9A5	none	none	none
34	3	OHNO	P48764	SL9A3	hypertension	CYR	none
35	4	OHNO	P26378	ELAV4	impaired coordination,limb grasping,macular degeneration, age-related,parkinson's disease,neuropathy, paraneoplastic sensory	NEURO,CANCER	none
35	4	OHNO	Q14576	ELAV3	none	none	none
35	4	OHNO	Q12926	ELAV2	none	none	none
35	4	OHNO	Q15717	ELAV1	none	none	SL
36	4	OHNO	Q14678	KANK1	none	none	GD	VRKRSYSAGNASQ	uncertain
36	4	OHNO	Q5T7N3	KANK4	none	none	none
36	4	OHNO	Q63ZY3	KANK2	none	none	none
36	4	OHNO	Q6NY19	KANK3	none	none	none
37	3	OHNO	Q13105	ZBT17	embryonic lethality before turning of embryo	DEV	GD	YCGRSFSDPTSKM,RGLRSGTYGDRTE	NO
37	3	OHNO	Q86UZ6	ZBT46	none	none	none
37	3	OHNO	Q8NAP8	ZBT8B	a colorectal cancer sample	CANCER	none
38	25	OHNO	P49685	GPR15	none	none	GD	RRKRSVSL-----	NO
38	25	OHNO	P61073	CXCR4	abnormal lymphopoiesis,abnormal ventricular septum morphology,decreased double positive t cell number,ectopic purkinje cell,hydrops fetalis,lethality throughout fetal growth and development,neonatal lethality,reduced fetal size,thin external granule cell layer,asthma, hiv disease progression,cirrhosis hepatitis b, chronic,hiv,hiv infected long- term nonprogressors,hiv infection,hiv/siv infection,…	DEV,PROL,IMMUNE	none
38	25	OHNO	P51679	CCR4	decreased susceptibility to endotoxin shock,decreased tumor necrosis factor secretion,atopic dermatitis,dermatitis and eczema,rheumatoid arthritis,systemic lupus erythematosus	CANCER,IMMUNE	none
38	25	OHNO	P30556	AGTR1	cardiovascular_diseases,myocardial_ischemia,coronary_disease,diabetes_mellitus_type_2,hypertension,myocardial_infarction,arteriosclerosis,cardiac_output_low,coronary_arteriosclerosis,coronary_artery_disease,diabetic_nephropathies,hypertension_renal,inflammation,metabolic_diseases,pregnancy_complications_cardiovascular,abnormal ventricular septum morphology,cardiac interstitial fibrosis,decreased …	CYR,META,NEURO,IMMUNE,DEV,PSY,CANCER,REP	none
38	25	OHNO	P49238	CX3C1	cardiovascular_diseases,coronary_restenosis,myocardial_infarction,cerebral_infarction,cerebrovascular_accident,arteriosclerosis,atherosclerosis,carotid_stenosis,coronary_artery_disease,hiv_infections,inflammation,intracranial_arteriosclerosis,respiratory_syncytial_virus_infections,impaired macrophage recruitment,acute coronary syndrome,asthma, coronary, coronary vascular endothelial dysfunction,c…	CYR,NEURO,IMMUNE,CANCER	none
38	25	OHNO	P51686	CCR9	decreased double positive t cell number,decreased thymocyte number	PROL	none
38	25	OHNO	P51685	CCR8	decreased susceptibility to experimental autoimmune encephalomyelitis,no abnormal phenotype detected	IMMUNE	none
38	25	OHNO	P51677	CCR3	asthma,hypersensitivity_immediate,increased airway responsiveness,bone density,cedar pollinosis,hepatitis c, chronic,menarche,rheumatoid arthritis,rhinitis,systemic lupus erythematosus,newly identified genetic risk variants for celiac disease related to the immune response	IMMUNE,PROL	none
38	25	OHNO	P35414	APJ	brain infarction	CYR	none
38	25	OHNO	P32248	CCR7	enlarged spleen,small lymph nodes,small peyer's patches,lupus erythematosus sclerosis, systemic sjogren's syndrome	DEV,NEURO	none
38	25	OHNO	P25025	CXCR2	asthma, chronic obstructive pulmonary disease/copd,behcet's disease,esophageal cancer, stomach cancer,hematology indices,hepatitis c,herpesvirus, kaposi sarcoma-associated,hiv,multiple sclerosis,prostate cancer,rheumatoid arthritis,stomach cancer,systemic lupus erythematosus,tuberculosis	IMMUNE,CANCER,NEURO	none
38	25	OHNO	P25024	CXCR1	asthma, chronic obstructive pulmonary disease/copd,bronchiectasis,cirrhosis hepatitis b, chronic,esophageal cancer, stomach cancer,hematology indices,hiv,lung cancer,prostate cancer,pyelonephritis vesicoureteral reflux,rheumatoid arthritis,stomach cancer,systemic lupus erythematosus,tuberculosis,uveitis,aids, slow progression to	IMMUNE,CANCER	none
38	25	OHNO	P25106	CXCR7	abnormal ventricular septum morphology,decreased marginal zone b cell number,dilated right ventricle,neonatal lethality,overriding aorta	DEV,PROL,CYR	none
38	25	OHNO	P51684	CCR6	decreased inflammatory response,decreased leukocyte cell number,increased leukocyte cell number,no abnormal phenotype detected,genome-wide assocation defines more than 30 distinct susceptibility loci for crohn's disease	IMMUNE,PROL	none
38	25	OHNO	Q99788	CML1	none	none	none
38	25	OHNO	P46092	CCR10	no abnormal phenotype detected	none	none
38	25	OHNO	P49682	CXCR3	asthma,abnormal interferon physiology,abnormal leukocyte transmigration,decreased susceptibility to viral infection,fibrosis,impaired macrophage recruitment,increased length of allograft survival,increased tumor growth/size,rheumatoid arthritis,systemic lupus erythematosus	IMMUNE,DEV	none
38	25	OHNO	Q99677	LPAR4	none	none	none
38	25	OHNO	P25089	FPR3	none	none	none
38	25	OHNO	P50052	AGTR2	hypertension,postoperative_complications,hypertrophy_left_ventricular,kidney_diseases,decreased body temperature,decreased exploration in new environment,decreased startle reflex,dilated left ventricle,hypoactivity,albuminuria,atherosclerosis myocardial infarct,atherosclerosis, coronary,autonomic nervous system function,blood pressure, arterial body mass glucose tolerance lipids, arterial kidney …	CYR,DEV,PSY,CANCER,META	none
38	25	OHNO	P32246	CCR1	abnormal leukocyte adhesion,abnormal leukocyte transmigration,decreased mast cell number,granulomatous inflammation,impaired hematopoiesis,increased susceptibility to fungal infection,increased susceptibility to parasitic infection,cedar pollinosis,hiv,multiple sclerosis,newly identified genetic risk variants for celiac disease related to the immune response	PROL,IMMUNE,NEURO	none
38	25	OHNO	P41597	CCR2	albuminuria,coronary_disease,diabetes_mellitus_type_2,hypertension,melanoma,myocardial_infarction,cervical_intraepithelial_neoplasia,uterine_cervical_neoplasms,multiple_sclerosis,skin_neoplasms,diabetes_mellitus_type_1,hepatitis_c,acquired_immunodeficiency_syndrome,calcinosis,cardiac_output_low,cardiomyopathies,coronary_artery_disease,crohn_disease,diabetic_nephropathies,fibrosis,hiv_infections,s…	CYR,META,CANCER,NEURO,IMMUNE	none
38	25	OHNO	O00590	CCBP2	none	none	none
38	25	OHNO	P21462	FPR1	inflammation,impaired neutrophil migration,increased susceptibility to bacterial infection,periodontitis	IMMUNE	none
38	25	OHNO	P43657	LPAR6	hypotrichosis, localized, autosomal recessive, 3,woolly hair,woolly hair autosomal recessive type 1 (arwh1) [mim:278150]	OTHER	none
39	5	OHNO	P13612	ITA4	abnormal chorioallantoic fusion,abnormal coronary artery morphology,abnormal epicardium morphology,abnormal myeloblast morphology/development,decreased cd4 positive t cell number,decreased monocyte cell number,embryonic lethality during organogenesis,impaired macrophage recruitment,increased leukocyte cell number,graft-versus-host disease, bone marrow transplantation,multiple sclerosis,stroke, is…	DEV,PROL,IMMUNE,NEURO,CYR	GD	FKRQYKSILQEEN	NO
39	5	OHNO	P23229	ITA6	epidermolysis bullosa, junctional, with pyloric stenosis	CYR	none
39	5	OHNO	Q13797	ITA9	a breast cancer sample	CANCER	none
39	5	OHNO	Q13683	ITA7	abnormal gait,abnormal soleus morphology,decreased grooming behavior,dystrophic muscle,embryonic lethality during organogenesis,increased apoptosis,kyphoscoliosis,lethality at weaning,myopathy,skeletal muscle fiber hypertrophy, congenital	DEV,PSY,PROL	none
39	5	OHNO	P26006	ITA3	angina,atherosclerosis, coronary,breast cancer,fetal loss, late,hearing loss/deafness,myocardial infarct,stroke, ischemic	CYR,CANCER	none
40	3	OHNO	O60296	TRAK2	none	none	none
40	3	OHNO	Q9UPV9	TRAK1	none	none	none
40	3	OHNO	P54257	HAP1	absent somites,decreased brain weight,postnatal lethality,reduced embryo size,atherosclerosis, coronary lipoprotein	DEV,CYR	SL
41	4	OHNO	Q9H6H4	REEP4	none	none	GD	GRLRSFSMQDLRS	YES	{RK}{pST}.{pST}
41	4	OHNO	Q9H902	REEP1	spastic paraplegia 31,spastic paraplegia autosomal dominant type 31 (spg31) [mim:610250]	NEURO	none
41	4	OHNO	Q9BRK0	REEP2	myelodysplastic syndrome	NEURO	none
41	4	OHNO	Q6NUK4	REEP3	population-based genome-wide association studies reveal six loci influencing plasma levels of liver enzymes	META	none
42	4	OHNO	P10070	GLI2	skin_neoplasms,cleft lip with cleft palate cleft lip without cleft palate cleft palate,cleft lip with cleft palate, cleft lip without cleft palate,pituitary anomalies and holoprosencephaly-like features.,holoprosencephaly-9,pituitary anomalies with holoprosencephaly-like features,holoprosencephaly type 9 (hpe9) [mim:610829]	CANCER,DEV	GD	GGARRASDPVRRP	YES
42	4	OHNO	P10071	GLI3	bowed tibia,cleft palate,embryonic growth retardation,enlarged skull,exencephaly,eyelids open at birth,incomplete cephalic closure,interdigital webbing,neonatal lethality,polydactyly,postnatal lethality,short fibula,short humerus,short radius,short tibia,short ulna,single kidney,talipes equinovarus,acrocallosal syndrome,greig cephalopolysyndactyly syndrome,hypothalamic hamartomas, somatic,pallist…	DEV,CANCER	GD	HGVRRASDPVRTG	YES
42	4	OHNO	P08151	GLI1	abnormal gait,cryptorchism,impaired righting response,lethality throughout fetal growth and development,neonatal lethality,no abnormal phenotype detected,no phenotypic analysis,polydactyly,ventricular septal defect,a breast cancer sample	DEV,CANCER	GD	GVTRRASDPAQAA	YES
42	4	OHNO	Q8NEA6	GLIS3	diabetes mellitus, neonatal, with congenital hypothyroidism,follow up analysis of genome-wide association data identifies novel loci for type 1 diabetes	META	none
43	7	OHNO	P05556	ITB1	abnormal cardiac cell glucose uptake,abnormal cardiac muscle relaxation,abnormal cell adhesion,abnormal cell migration,abnormal chorioallantoic fusion,abnormal cortical marginal zone morphology,abnormal digit development,abnormal gait,abnormal lens epithelium morphology,abnormal mammary gland growth during lactation,abnormal meninges,abnormal muscle innervation,abnormal neural crest cell migratio…	META,DEV,CYR,PSY,PROL,IMMUNE	GD	IYKSAVTTVVNPK	YES
43	7	OHNO	P05107	ITB2	coronary_restenosis,vasculitis,coronary_disease,abnormal cancellous bone morphology,abnormal long bone metaphysis morphology,abnormal retinal vasculature,acanthosis,alopecia,decreased bone density,decreased inflammatory response,decreased t cell proliferation,enlarged spleen,epidermal hyperplasia,hyperkeratosis,impaired neutrophil recruitment,increased bone marrow cell number,increased circulatin…	CYR,DEV,PROL,IMMUNE,META	GD	PLFKSATTTVMNP	YES	{RK}{pST}.{pST}
43	7	OHNO	P18564	ITB6	alopecia,decreased hair follicle number,decreased susceptibility to injury,emphysema,overexpanded respiratory alveoli	PROL	none
43	7	OHNO	P26012	ITB8	none	none	none
43	7	OHNO	P26010	ITB7	abnormal leukocyte adhesion,abnormal leukocyte rolling,decreased cd4 positive t cell number,decreased eosinophil cell number,decreased mast cell number,increased susceptibility to parasitic infection,small peyer's patches,asthma,inflammatory bowel disease	PROL,IMMUNE,DEV	none
43	7	OHNO	P05106	ITB3	cardiovascular_diseases,diabetic_angiopathies,myocardial_ischemia,brain_ischemia,breast_neoplasms,autistic_disorder,coronary_disease,diabetes_mellitus_type_2,hypertension,myocardial_infarction,ovarian_neoplasms,carcinoma_ductal_breast,carcinoma_renal_cell,kidney_neoplasms,neoplasm_invasiveness,cerebrovascular_accident,abortion_spontaneous,angina_pectoris,arterial_occlusive_diseases,asthma,brain_i…	CYR,META,CANCER,PSY,IMMUNE,PROL,DEV,REP	none
43	7	OHNO	P18084	ITB5	none	none	none
44	3	OHNO	Q13322	GRB10	increased insulin sensitivity,increased lean body mass,increased lung weight,increased muscle weight,paternal imprinting,intrauterine growth	META,DEV	GD	TPVRSVSENSLVA	NO
44	3	OHNO	Q14449	GRB14	improved glucose tolerance	META	none
44	3	OHNO	Q14451	GRB7	breast cancer	CANCER	none
45	4	OHNO	P56524	HDAC4	domed skull,exencephaly,postnatal lethality,cleft lip with cleft palate cleft lip without cleft palate cleft palate,a breast cancer sample	DEV,CANCER	GD	PLGRTQSAPLPQN,PLRKTASEPNLKL	YES	{RK}{pST}.{pST}
45	4	OHNO	Q9UKV0	HDAC9	hdac inhibitor-induced growth arrest.	DEV	GD	PLRKTASEPNLKV,PLNRTQSAPLPQS	YES	{RK}{pST}.{pST}
45	4	OHNO	Q8WUI4	HDAC7	a breast cancer sample	CANCER	GD	PLSRTRSEPLPPS,PLRKTVSEPNLKL	YES	{RK}{pST}.{pST}
45	4	OHNO	Q9UQL6	HDAC5	none	none	GD	PLSRTQSSPLPQS,PLRKTASEPNLKV	YES	{RK}{pST}.{pST}
46	3	OHNO	O14649	KCNK3	anorexia nervosa	PSY	GD	LMKRRSSV-----	NO
46	3	OHNO	Q9NPC2	KCNK9	no abnormal phenotype detected,birk-barel mental retardation dysmorphism syndrome,birk-barel syndrome (bibas) [mim:612292]	PSY	GD	LMKRRKSV-----	NO
46	3	OHNO	Q9H427	KCNKF	none	none	none
47	35	OHNO	P05783	K1C18	embryonic lethality during organogenesis,reduced embryo size,liver disease, chronic,cirrhosis, cryptogenic, noncryptogenic, susceptibility to,cirrhosis (cirrh) [mim:215600]	DEV	GD	PVSSAASVYAGAG	uncertain
47	35	OHNO	P14136	GFAP	increased susceptibility to injury,no abnormal phenotype detected,susceptibility to pharmacologically induced seizures,alexander disease,alexander disease (alexd) [mim:203450]	OTHER	GD	ERRRITSAARRSY	uncertain
47	35	OHNO	P17661	DESM	abnormal cardiac muscle relaxation,abnormal epicardium morphology,abnormal exercise endurance,abnormal ventricular septum morphology,cardiac hypertrophy,cardiac interstitial fibrosis,congestive heart failure,decreased myocardial fiber number,decreased ventricle muscle contractility,dilated cardiomyopathy,dilated left ventricle,dilated right ventricle,disorganized myocardium,lethargy,myocardial fi…	DEV,IMMUNE,CYR,NEURO	none
47	35	OHNO	P07197	NFM	schizophrenia,abnormal axonal transport,abnormal ventral spinal root morphology,decreased motor neuron number,parkinson's disease,psychoses schizophrenia	PSY,NEURO,DEV	none
47	35	OHNO	P07196	NFL	abnormal ventral spinal root morphology,charcot-marie-tooth neuropathy,parkinson's disease,charcot-marie-tooth disease, type 1f, type 2e,charcot-marie-tooth disease type 2e (cmt2e) [mim:607684],charcot-marie-tooth disease type 1f (cmt1f) [mim:607734]	DEV,NEURO	none
47	35	OHNO	P08670	VIME	abnormal motor learning,abnormal purkinje cell dendrite morphology,decreased purkinje cell number,hyperactivity,impaired balance,impaired coordination,purkinje cell degeneration	DEV,PROL,PSY,NEURO	none
47	35	OHNO	P05787	K2C8	pancreatitis,embryonic lethality during organogenesis,enlarged spleen,extramedullary hematopoiesis,female infertility,hepatic steatosis,liver hemorrhage,rectal prolapse,reduced embryo size,reduced fertility,crohn's disease ulcerative colitis,liver disease, chronic, alcoholic,cirrhosis, cryptogenic, noncryptogenic, susceptibility to,cirrhosis (cirrh) [mim:215600]	DEV,REP,META,CYR	none
47	35	OHNO	Q7Z794	K2C1B	none	none	none
47	35	OHNO	Q9NSB4	KRT82	none	none	none
47	35	OHNO	Q6KB66	K2C80	none	none	none
47	35	OHNO	P04264	K2C1	acanthosis,blistering,dehydration,hyperkeratosis,hyperpigmentation,postnatal lethality,scaly skin,cyclic ichthyosis with epidermolytic hyperkeratosis,epidermolytic hyperkeratosis,ichthyosis histrix, curth-macklin type,keratosis palmoplantaria striata,keratosis palmoplantaris striata iii,unna-thost disease, ,pidermolytic,bullous congenital ichthyosiform erythroderma (bcie) [mim:113800],palmoplanta…	PSY,DEV	none
47	35	OHNO	Q9NSB2	KRT84	none	none	none
47	35	OHNO	P41219	PERI	amyotrophic_lateral_sclerosis,als/amyotrophic lateral sclerosis,charcot-marie-tooth disease,myopia,amyotrophic lateral sclerosis, susceptibility to	NEURO	none
47	35	OHNO	P35908	K22E	abnormal ear pigmentation,dark foot pads,scaly skin,thickened epidermis,ichthyosis bullosa of siemens (ibs) [mim:146800]	DEV	none
47	35	OHNO	P19013	K2C4	abnormal corneal epithelium morphology,diluted coat color,postnatal lethality,white sponge nevus,white sponge nevus of cannon (wsn) [mim:193900]	DEV	none
47	35	OHNO	P02538	K2C6A	delayed wound healing,pachyonychia congenita types 1 and 2,pachyonychia congenita, jadassohn-lewandowsky type,pachyonychia congenita type 1 (pc1) [mim:167200]	OTHER	none
47	35	OHNO	P48668	K2C6C	delayed wound healing	OTHER	none
47	35	OHNO	O43790	KRT86	crohn's disease, ulcerative colitis,monilethrix,monilethrix (mltrx) [mim:158000]	OTHER	none
47	35	OHNO	P04259	K2C6B	delayed wound healing,pachyonychia congenita, jackson-lawler type,pachyonychia congenita type 2 (pc2) [mim:167210]	OTHER	none
47	35	OHNO	Q5XKE5	K2C79	none	none	none
47	35	OHNO	O95678	K2C75	rough hair,pseudofolliculitis barbae, susceptibility to,loose anagen hair syndrome (lahs) [mim:600628]	OTHER	none
47	35	OHNO	P13647	K2C5	neonatal lethality,epidermolysis bullosa simplex,dowling-degos disease,epidermolysis bullosa simplex with migratory circinate erythema,epidermolysis bullosa simplex with mottled pigmentation, dowling-meara type, koebner type, koebner, dowling-meara, and weber-cockayne types, 131900, 131760, weber-cockayne type,epidermolysis bullosa simplex weber-cockayne type (wc-ebs) [mim:131800],epidermolysis b…	DEV	none
47	35	OHNO	P08729	K2C7	none	none	none
47	35	OHNO	P78385	KRT83	monilethrix,monilethrix (mltrx) [mim:158000]	OTHER	none
47	35	OHNO	P08727	K1C19	abnormal spermatid morphology,embryonic lethality during organogenesis,heart hypoplasia,no abnormal phenotype detected,primary sex reversal,cirrhosis, biliary primary	DEV	none
47	35	OHNO	O76009	KT33A	none	none	none
47	35	OHNO	P19012	K1C15	none	none	none
47	35	OHNO	Q04695	K1C17	absent vibrissae,alopecia,postnatal lethality,pachyonychia congenita, jackson-lawler type,steatocystoma multiplex,pachyonychia congenita type 2 (pc2) [mim:167210],steatocystoma multiplex (sm) [mim:184500]	DEV	none
47	35	OHNO	P02533	K1C14	abnormal hair follicle orientation,abnormal keratinocyte apoptosis,darkened coat color,hyperkeratosis,partial hair loss,postnatal lethality,rough hair,skin papilloma,dermatopathia pigmentosa reticularis,epidermolysis bullosa simplex, dowling-meara type, koebner type, koebner, dowling-meara, and weber-cockayne types, 131900, 131760, recessive, weber-cockayne type,naegeli-franceschetti-jadassohn sy…	PROL,DEV,CANCER	none
47	35	OHNO	P08779	K1C16	pachyonychia congenita, jadassohn-lewandowsky type,palmoplantar keratoderma, ,pidermolytic,palmoplantar verrucous nevus, unilateral,pachyonychia congenita type 1 (pc1) [mim:167200],palmoplantar keratoderma non-epidermolytic focal (fneppk) [mim:613000]	OTHER	none
47	35	OHNO	P13645	K1C10	abnormal granular layer morphology,blistering,hyperkeratosis,neonatal lethality,scaly skin,epidermolytic hyperkeratosis,ichthyosis, cyclic, with epidermolytic hyperkeratosis,keratosis palmaris et plantaris,nevus, epidermal, epidermolytic hyperkeratotic type,bullous congenital ichthyosiform erythroderma (bcie) [mim:113800],ichthyosis annular epidermolytic (aei) [mim:607602]	DEV,PSY	none
47	35	OHNO	P12036	NFH	abnormal axonal transport,abnormal ventral spinal root morphology,decreased motor neuron number,motor neuron disease,amyotrophic lateral sclerosis, susceptibility to	NEURO,DEV	none
47	35	OHNO	Q16352	AINX	abnormal axonal transport,no abnormal phenotype detected,a breast cancer sample	NEURO,CANCER	none
47	35	OHNO	P35527	K1C9	epidermolytic palmoplantar keratoderma,palmoplantar keratoderma epidermolytic (eppk) [mim:144200]	OTHER	none
47	35	OHNO	Q9C075	K1C23	periodontitis	OTHER	SL
48	2	OHNO	P43405	KSYK	none	none	GD	SRIKSYSFPKPGH	NO
48	2	OHNO	P43403	ZAP70	abnormal positive t cell selection,abnormal t cell subpopulation ratio,arrested t cell differentiation,decreased cd4 positive t cell number,decreased cd8 positive t cell number,decreased t cell proliferation,increased b cell number,increased igg2b level,mixed cellular infiltration to dermis,no abnormal phenotype detected,osteoporosis,small lymph nodes,thymus hypoplasia,selective t-cell defect,sel…	DEV,PROL,CANCER	none
49	2	OHNO	P26045	PTN3	none	none	GD	AMRRSLSVEHLET,RSLRVDSEPVLVH	NO
49	2	OHNO	P29074	PTN4	impaired coordination,reduced long term depression	NEURO,PSY	none
50	3	OHNO	P22736	NR4A1	enlarged spleen,hunched posture,increased eosinophil cell number,increased granulocyte number,increased leukocyte cell number,increased neutrophil cell number,postnatal lethality,ruffled hair	DEV,PROL	GD	RRGRLPSKPKQPP	YES
50	3	OHNO	P43354	NR4A2	schizophrenia,parkinson_disease,lewy_body_disease,abnormal substantia nigra morphology,decreased dopamine level,dehydration,hypoactivity,impaired coordination,impaired righting response,loss of dopaminergic neurons,neonatal lethality,postnatal lethality,attention deficit hyperactivity disorder,parkinson's disease, schizophrenia, personality traits, autism, alcoholism, bipolar disorder, attention …	PSY,NEURO,DEV,META	none
50	3	OHNO	Q92570	NR4A3	abnormal axon guidance,abnormal hippocampus development,abnormal hippocampus pyramidal cell layer,bi directional circling,decreased pyramidal neuron number,embryonic growth retardation,embryonic lethality before turning of embryo,hyperactivity,impaired balance,loss of hippocampal neurons,susceptibility to pharmacologically induced seizures,tonic clonic seizures,chondrosarcoma, extraskeletal myxoid	DEV,NEURO,PSY	none
51	2	OHNO	Q8TEW8	PAR3L	genome-wide association scan identifies a prostaglandin-endoperoxide synthase 2 variant involved in risk of knee osteoarthritis	OTHER	none
51	2	OHNO	Q8TEW0	PARD3	polycystic kidney disease,a genome-wide association study of breast and prostate cancer in the nhlbi's framingham heart study,polycystic kidney and hepatic disease	REP,CANCER	SL
52	4	OHNO	O00159	MYO1C	none	none	GD	LEVRRQSLATKIQ	NO
52	4	OHNO	O43795	MYO1B	a melanoma patient,a colorectal cancer sample	CANCER	none
52	4	OHNO	Q9UBC5	MYO1A	deafness, autosomal dominant nonsyndromic sensorineural,deafness autosomal dominant type 48 (dfna48) [mim:607841]	OTHER	none
52	4	OHNO	Q8N1T3	MYO1H	none	none	none
53	3	OHNO	Q9UK53	ING1	b cell derived lymphoma,decreased thymocyte number,enlarged spleen,increased apoptosis,increased cell proliferation,increased mortality induced by gamma irradiation,squamous cell carcinoma, head and neck,head and neck squamous cell carcinomas (hnscc) [mim:275355]	CANCER,PROL,DEV	GD	KAEREASPADLPI	YES
53	3	OHNO	Q8WYH8	ING5	none	none	none
53	3	OHNO	Q9UNL4	ING4	none	none	none
54	3	OHNO	P35568	IRS1	birth_weight,hyperandrogenism,diabetes_gestational,breast_neoplasms,colorectal_neoplasms,coronary_disease,diabetes_mellitus_type_2,insulin_resistance,obesity,polycystic_ovary_syndrome,puberty_precocious,diabetes_mellitus,diabetes_mellitus_type_1,hyperinsulinism,sleep_apnea_obstructive,abnormal blood vessel healing,abnormal cancellous bone morphology,abnormal cell differentiation,abnormal gonadal …	META,CANCER,CYR,REP,DEV,PROL,PSY	GD	FRPRSKSQSSSNC	Yes	{RK}{pST}.{pST}	PLNHSRSIPMPAS
54	3	OHNO	O14654	IRS4	decreased litter size,impaired glucose tolerance,diabetes, type 2, liver disease,type ii diabetes mellitus or insulin resistance,a colorectal cancer sample	DEV,META,CANCER	none
54	3	OHNO	Q9Y4H2	IRS2	colorectal_neoplasms,diabetes_mellitus_type_2,insulin_resistance,obesity,polycystic_ovary_syndrome,glucose_intolerance,abnormal blood vessel healing,abnormal cell differentiation,abnormal epididymal fat pad,abnormal estrous cycle,absent corpus luteum,decreased circulating estradiol level,decreased circulating luteinizing hormone level,decreased circulating progesterone level,decreased circulating…	CANCER,META,REP,DEV,PROL,PSY	none
56	2	OHNO	Q02156	KPCE	abnormal thermal nociception,abnormal tumor necrosis factor physiology,decreased adipose tissue amount,decreased anxiety related response,decreased chemically elicited antinociception,decreased circulating corticosterone level,decreased circulating tumor necrosis factor level,decreased t cell proliferation,hyperactivity,hyperactivity elicited by ethanol administration,impaired righting response,i…	CANCER,META,PSY,PROL,DEV,IMMUNE,REP	GD	EEDRSKSAPTSPC	YES	{RK}{pST}.{pST}	NIRKALSFDNRGE
56	2	OHNO	P24723	KPCL	arthritis_rheumatoid,impaired wound healing,skin papilloma,rheumatoid arthritis,cerebral infarction, susceptibility to,a colorectal adenocarcinoma sample	IMMUNE,CANCER,CYR	none
57	5	OHNO	P22888	LSHR	breast_neoplasms,puberty_precocious,abnormal estrous cycle,absent corpus luteum,arrest of spermatogenesis,cryptorchism,decreased circulating estradiol level,decreased circulating progesterone level,decreased circulating testosterone level,delayed vaginal opening,female infertility,impaired ovarian folliculogenesis,increased circulating follicle stimulating hormone level,increased circulating lute…	CANCER,REP,META,DEV	none
57	5	OHNO	P16473	TSHR	insulin_resistance,congenital_hypothyroidism,graves_disease,hypothyroidism,thyroiditis_autoimmune,abnormal estrous cycle,deafness,decreased body length,decreased brainstem auditory evoked potential,decreased circulating progesterone level,decreased circulating thyroxine level,decreased circulating triiodothyronine level,decreased ovulation frequency,increased circulating thyroid stimulating hormo…	META,IMMUNE,DEV,REP,CYR,CANCER	none
57	5	OHNO	Q9HBX9	RXFP1	azoospermia,cryptorchism,decreased epididymis weight,decreased testis weight,reduced female fertility,reduced fertility,reduced male fertility	REP,DEV	none
57	5	OHNO	Q8WXD0	RXFP2	arrest of spermatogenesis,azoospermia,cryptorchism,male infertility,cryptochidism,cryptorchidism, bilateral,cryptorchidism (crypto) [mim:219050]	REP	none
57	5	OHNO	P23945	FSHR	ovarian_neoplasms,abnormal estrous cycle,absent corpus luteum,absent mature ovarian follicles,asthenozoospermia,decreased circulating testosterone level,female infertility,impaired ovarian folliculogenesis,increased circulating follicle stimulating hormone level,increased circulating luteinizing hormone level,oligozoospermia,small seminiferous tubules,azoospermia,efficacy of follicle-stimulating …	CANCER,DEV,REP,META,CYR	SL
58	2	OHNO	Q96TC7	RMD3	none	none	GD	RHGRSQSLPNSLD	NO
58	2	OHNO	Q96LZ7	RMD2	none	none	none
59	3	OHNO	Q92539	LPIN2	majeed syndrome,majeed syndrome (majeeds) [mim:609628]	OTHER	none
59	3	OHNO	Q9BQK8	LPIN3	none	none	none
59	3	OHNO	Q14693	LPIN1	abnormal brown adipose tissue morphology,abnormal epididymal fat pad,abnormal gait,abnormal gluconeogenesis,abnormal inguinal fat pad,abnormal myelin sheath morphology,abnormal respiratory quotient,abnormal sciatic nerve,decreased brown adipose tissue amount,decreased circulating ldl cholesterol level,decreased circulating vldl cholesterol level,decreased insulin secretion,decreased lean body mas…	DEV,META,REP,NEURO,CANCER	SL
60	3	OHNO	Q96IF1	JUB	abnormal cell migration	OTHER	GD	ESSRSGSDGTPGP,CQESRHSYPPALG	NO
60	3	OHNO	Q9UGP4	LIMD1	abnormal osteoclast physiology	OTHER	none
60	3	OHNO	Q93052	LPP	none	none	none
61	4	OHNO	O75030	MITF	abnormal choroid pigmentation,abnormal ear pigmentation,abnormal estrous cycle,abnormal harderian gland morphology,abnormal nursing,abnormal optic cup morphology,abnormal rod electrophysiology,absent brainstem auditory evoked potential,absent coat pigmentation,absent photoreceptor outer segment,absent pinna reflex,anophthalmia,belly spot,cataracts,coloboma,decreased litter size,decreased mast cel…	DEV,PSY,PROL,REP	GD	GLTISNSCPANLP	YES	{pST}.{pST}
61	4	OHNO	P19484	TFEB	no abnormal phenotype detected	none	none
61	4	OHNO	O14948	TFEC	no abnormal phenotype detected,a colorectal cancer sample	CANCER	none
61	4	OHNO	P19532	TFE3	no abnormal phenotype detected,renal cell carcinoma, papillary, 1	CANCER	none
62	3	OHNO	P04049	RAF1	abnormal placental vasculature,abnormal spongiotrophoblast layer morphology,absent vitelline blood vessels,decreased cell proliferation,decreased ventricle muscle contractility,dilated left ventricle,distended pericardial sacs,embryonic growth retardation,embryonic lethality during organogenesis,eyelids open at birth,increased apoptosis,increased cardiomyocyte apoptosis,liver hypoplasia,neonatal …	CYR,DEV,PROL,CANCER	GD	QRQRSTSTPNVHM,KINRSASEPSLHR	YES	{RK}{pST}.{pST}
62	3	OHNO	P15056	BRAF	adenocarcinoma,colorectal_neoplasms,melanoma,neoplasm_recurrence_local,carcinoma_papillary,colonic_neoplasms,skin_neoplasms,thyroid_neoplasms,abnormal spatial learning,abnormal spongiotrophoblast layer morphology,abnormal stratification in cerebral cortex,decreased leukocyte cell number,decreased spleen weight,decreased thymus weight,embryonic growth retardation,embryonic lethality before somite …	CANCER,NEURO,DEV,PROL,PSY,META	GD	QRDRSSSAPNVHI,KIHRSASEPSLNR	YES	{RK}{pST}.{pST}
62	3	OHNO	P10398	ARAF	postnatal lethality,small thymus,tremors,weakness,a colorectal adenocarcinoma sample	DEV,NEURO,CANCER	GD	QRIRSTSTPNVHM,KIERSASEPSLHR	YES	{RK}{pST}.{pST}
63	2	OHNO	Q04912	RON	embryonic lethality before somite formation,increased susceptibility to bacterial infection,increased susceptibility to endotoxin shock	DEV,IMMUNE	GD	RRPRPLSEPPRPT	uncertain
63	2	OHNO	P08581	MET	autistic_disorder,diabetes_mellitus_type_2,decreased liver regeneration,decreased liver weight,decreased skeletal muscle mass,embryonic lethality before somite formation,embryonic lethality during organogenesis,enlarged hepatic sinusoidal spaces,glomerulonephritis,hepatic steatosis,hydronephrosis,impaired coordination,increased hepatocyte apoptosis,lethality throughout fetal growth and developmen…	PSY,META,DEV,IMMUNE,NEURO,PROL,CANCER	none
64	3	OHNO	Q13191	CBLB	diabetes_mellitus_type_1,increased interleukin 6 secretion,increased susceptibility to experimental autoimmune encephalomyelitis,increased t cell proliferation,increased tumor necrosis factor secretion,diabetes, type 1,graves' disease	META,IMMUNE,PROL,CANCER	none
64	3	OHNO	Q9ULV8	CBLC	no abnormal phenotype detected	none	none
64	3	OHNO	P22681	CBL	abnormal branching of the mammary ductal tree,abnormal double negative t cell morphology,abnormal ear pigmentation,abnormal epididymal fat pad,abnormal mitochondrial morphology,abnormal muscle cell glucose uptake,abnormal myeloblast morphology/development,abnormal respiratory quotient,abnormal thymus development,darkened coat color,decreased adipose tissue amount,decreased brown adipose tissue am…	DEV,META,PSY,PROL,IMMUNE,CANCER	SL
65	4	OHNO	A7KAX9	RHG32	none	none	GD	IHLRSKSDPGKTG	uncertain
65	4	OHNO	O14559	RHG33	none	none	none
65	4	OHNO	Q2M1Z3	RHG31	none	none	none
65	4	OHNO	Q7Z6I6	RHG30	none	none	none
66	2	OHNO	Q9GZV5	WWTR1	decreased body height,decreased litter size,dilated renal glomerular capsule,dilated renal tubules,emphysema,hypoactivity,increased blood urea nitrogen level,kidney cortex cysts,pale kidney,postnatal lethality,renal interstitial fibrosis	DEV,PSY,META,IMMUNE	GD	QHVRSHSSPASLQ	YES	{RK}{pST}.{pST}
66	2	OHNO	P46937	YAP1	none	none	GD	QHVRAHSSPASLQ	YES	{RK}{pST}.{pST}
67	2	OHNO	P58340	MLF1	leukemia, acute myeloid	CANCER	GD	QMIRSFSEPFGRD	uncertain	{RK}{pST}.{pST}
67	2	OHNO	Q15773	MLF2	a colorectal cancer sample	CANCER	none
68	3	OHNO	Q96PX8	SLIK1	attention_deficit_disorder_with_hyperactivity,tourette_syndrome,tourette syndrome	PSY	GD	CGSHSLSD-----	uncertain
68	3	OHNO	O94933	SLIK3	none	none	none
68	3	OHNO	Q9H156	SLIK2	none	none	none
69	9	OHNO	P21980	TGM2	abnormal cell adhesion,decreased circulating insulin level,decreased hematocrit,hyperglycemia,impaired glucose tolerance,increased insulin sensitivity,increased susceptibility to injury,no phenotypic analysis,celiac disease,a colorectal cancer sample	META,PROL,IMMUNE,CANCER	GD	DCSRRSSPVYVGR	uncertain
69	9	OHNO	P49221	TGM4	none	none	none
69	9	OHNO	P22735	TGM1	aphagia,dehydration,hyperkeratosis,hypoactivity,impaired skin barrier function,neonatal lethality,reddish skin,tight skin,wrinkled skin,lamellar ichthyosis,ichthyosiform erythroderma, congenital,ichthyosis, lamellar, autosomal recessive,self-healing collodion baby,ichthyosis lamellar type 1 (li1) [mim:242300],non-bullous congenital ichthyosiform erythroderma (ncie) [mim:242100],ichthyosis congeni…	PSY,DEV	none
69	9	OHNO	Q08188	TGM3	none	none	none
69	9	OHNO	P00488	F13A	venous_thrombosis,hypertension,myocardial_infarction,cerebrovascular_accident,abortion_habitual,abortion_spontaneous,activated_protein_c_resistance,atrial_fibrillation,cerebral_hemorrhage,coronary_thrombosis,infant_premature_diseases,inflammation,intracranial_hemorrhages,thrombophilia,hemoperitoneum,reduced female fertility,reduced fertility,alzheimer's disease,antiphospholipid syndrome,atheroscl…	CYR,IMMUNE,REP,NEURO,CANCER,DEV	none
69	9	OHNO	O43548	TGM5	peeling skin syndrome (pss),peeling skin syndrome, acral type,peeling skin syndrome type a (apss) [mim:609796]	OTHER	none
69	9	OHNO	P16452	EPB42	decreased hematocrit,decreased hemoglobin content,decreased mean corpuscular volume,dehydration,increased spleen weight,reticulocytosis,erythrocyte band 4 deficiency.,erythrocyte band 4.2 deficiency.,hereditary haemolytic anaemia.,hereditary hemolytic anemia,hereditary hemolytic anemia.,hereditary spherocytosis (protein 4.2notame).,hereditary spherocytosis (protein 4notame).,ovalostomatocytosis,s…	PROL,DEV	none
69	9	OHNO	Q96PF1	TGM7	none	none	none
69	9	OHNO	O95932	TGM3L	spinocerebellar ataxia type 35 (sca35) [mim:613908]	PSY	none
70	2	OHNO	P35222	CTNB1	carcinoma_hepatocellular,liver_neoplasms,abnormal cancellous bone morphology,abnormal corneal epithelium morphology,abnormal endocardium morphology,abnormal harderian gland morphology,abnormal hypoglossal nerve morphology,abnormal intestinal goblet cells,abnormal nitric oxide homeostasis,abnormal nursing,abnormal osteoclast formation,abnormal placental vasculature,absent allantois,absent cerebell…	CANCER,DEV,PSY,CYR,PROL,IMMUNE,NEURO,REP	GD	DTQRRTSMGGTQQ	YES
70	2	OHNO	P14923	PLAK	abnormal granular layer morphology,abnormal spongiotrophoblast layer morphology,blistering,embryonic growth retardation,embryonic lethality during organogenesis,hemopericardium,impaired skin barrier function,increased heart rate,lethality throughout fetal growth and development,pallor,poorly developed ventricular trabeculae,thin epidermis,thin myocardial wall,arrhythmogenic right ventricular dysp…	DEV,PSY,CYR	none
71	3	OHNO	P30304	MPIP1	altered cell-cycle	OTHER	GD	FTQRQNSAPARML	YES	{RK}{pST}.{pST}
71	3	OHNO	P30305	MPIP2	abnormal female meiosis,female infertility	REP	GD	RLFRSPSMPCSVI	YES	{RK}{pST}.{pST}	AIRRFQSMPVRLL,FAQRPSSAPDLMC
71	3	OHNO	P30307	MPIP3	no abnormal phenotype detected	none	GD	GLYRSPSMPENLN	YES	{RK}{pST}.{pST}	CLKKTVSLCDITI
72	2	OHNO	P49585	PCY1A	embryonic growth retardation,embryonic lethality before implantation,failure of implantation,neural tube defects	DEV	GD	SREFIGSFLEMFG	NO
72	2	OHNO	Q9Y5K3	PCY1B	absent corpus luteum,absent ovarian follicles,female infertility,increased circulating follicle stimulating hormone level,increased circulating luteinizing hormone level,reduced male fertility,seminiferous tubule degeneration,testicular atrophy	REP,META,DEV	none
73	4	OHNO	P21802	FGFR2	abnormal cecum morphology,abnormal chorioallantoic fusion,abnormal extraembryonic endoderm formation,abnormal kidney cortex,abnormal long bone epiphyseal plate proliferative zone,abnormal long bone metaphysis morphology,abnormal osteoblast physiology,abnormal osteoclast formation,abnormal pancreas development,abnormal placental vasculature,abnormal rathke's pouch,abnormal spongiotrophoblast layer…	DEV,CYR,PROL,REP,META,NEURO,CANCER,PSY	GD	LEQYSPSYPDTRS	YES	{pST}.{pST}
73	4	OHNO	P22607	FGFR3	cell_transformation_neoplastic,urinary_bladder_neoplasms,translocation_genetic,multiple_myeloma,achondroplasia,bladder cancer,craniosynostosis,multiple myeloma,thanatophoric dysplasia,catshl syndrome,cervical cancer, somatic,colorectal cancer,crouzon syndrome with acanthosis nigricans,hypochondroplasia,ladd syndrome,muenke syndrome,nevus, keratinocytic, ,pidermolytic, types i and ii,bladder cance…	CANCER,DEV	none
73	4	OHNO	P22455	FGFR4	breast_neoplasms,carcinoma_squamous_cell,colorectal_neoplasms,head_and_neck_neoplasms,melanoma,neoplasm_metastasis,bone_neoplasms,prostatic_neoplasms,skin_neoplasms,bladder cancer,bone cancer, soft tissue sarcoma,breast cancer, colorectal cancer,cancer progression and tumor cell motility,head and neck cancer,high-grade soft tissue sarcoma,lung cancer,prostate cancer,cancer progression/metastasis,…	CANCER	none
73	4	OHNO	P11362	FGFR1	craniosynostosis,tooth agenesis,antley-bixler syndrome,hypogonadotropic hypogonadism,jackson-weiss syndrome,kallmann syndrome 2,osteoglophonic dysplasia,pfeiffer syndrome,trigonocephaly,pfeiffer syndrome (ps) [mim:101600],kallmann syndrome type 2 (kal2) [mim:147950],idiopathic hypogonadotropic hypogonadism (ihh) [mim:146110],trigonocephaly non-syndromic (triceph) [mim:190440],osteoglophonic dyspl…	DEV,CANCER	none
74	4	OHNO	Q13094	LCP2	abnormal double positive t cell morphology,abnormal positive t cell selection,arrested t cell differentiation,decreased apoptosis,decreased cd4 positive t cell number,decreased thymocyte number,increased cd8 positive t cell number,increased ige level,thymus hypoplasia	DEV,PROL	GD	SFPQSASLPPYFS	uncertain
74	4	OHNO	Q7Z4S9	SH2D6	a genome-wide association study identifies protein quantitative trait loci (pqtls)	OTHER	none
74	4	OHNO	Q7Z7G1	CLNK	none	none	none
74	4	OHNO	Q8WV28	BLNK	arrested b cell differentiation,b cell derived lymphoma,decreased igg3 level,decreased igm level,enlarged spleen,increased anti double stranded dna antibody level,increased pre b cell number,hypoglobulinemia and absent b cells	DEV,CANCER,IMMUNE,PROL	none
75	2	OHNO	Q96D03	DDT4L	none	none	GD	VLRLSSTEPCGLR	NO
75	2	OHNO	Q9NX09	DDIT4	abnormal retinal apoptosis,abnormal retinal vasculature	PROL,CYR	GD	LLRLAYSEPCGLR	NO
76	3	OHNO	Q8N3V7	SYNPO	none	none	none
76	3	OHNO	Q9H987	SYP2L	none	none	none
76	3	OHNO	Q9UMS6	SYNP2	none	none	GD	PTRNMTSPIADFP	uncertain
77	4	OHNO	Q9UQC2	GAB2	abnormal osteoclast formation,abnormal osteoclast physiology,decreased mast cell number,decreased osteoclast cell number,decreased susceptibility to viral infection,osteopetrosis,alzheimer's disease,gab2 alleles modify alzheimer's risk in apoe epsilon4 carriers	DEV,PROL,IMMUNE,NEURO	GD	ENARSASFSQGTR,TIPRRNTLPAMDN	uncertain	{RK}{pST}.{pST}
77	4	OHNO	Q13480	GAB1	stomach_neoplasms,helicobacter_infections,metaplasia,abnormal cardiac muscle relaxation,abnormal cell migration,abnormal endocardium morphology,abnormal granular layer morphology,abnormal keratinocyte physiology,abnormal placental vasculature,abnormal ventricular septum morphology,cleft palate,congestive heart failure,decreased circulating free fatty acid level,decreased circulating insulin level…	CANCER,IMMUNE,DEV,CYR,META	none
77	4	OHNO	Q2WGN9	GAB4	none	none	none
77	4	OHNO	Q8WWW8	GAB3	no abnormal phenotype detected	none	none
78	2	OHNO	Q86TI0	TBCD1	quantitative traits in italian heavy pigs pmid:20730498, body weight in mice pmid:18931681,human female familial obesity pmid:18325908 pmid: 16893906	META	GD	FRRRANTLSHFPI	YES		PMRKSFSQPGLRS
78	2	OHNO	O60343	TBCD4	acanthosis nigricans and postprandial hyperinsulinemia pmid:19470471	META	GD	FRRRAHTFSHPPS	YES		PRRRHASAPSHVQ
79	2	OHNO	Q9UFF9	CNOT8	none	none	none
79	2	OHNO	Q9UIV1	CNOT7	abnormal sertoli cell morphology,abnormal spermatid morphology,asthenozoospermia,decreased testis weight,leydig cell hyperplasia,male infertility,oligozoospermia,seminiferous tubule degeneration,small seminiferous tubules	DEV,REP	SL
80	2	OHNO	P48729	KC1A	a breast pleomorphic lobular carcinoma sample	CANCER	GD	MYFNRTSLPWQGL,ISEKKMSTPVEVL	YES
80	2	OHNO	Q8N752	KC1AL	a colorectal cancer sample	CANCER	none
81	4	OHNO	Q6P179	ERAP2	none	none	none
81	4	OHNO	Q9NZ08	ERAP1	enlarged spleen,extramedullary hematopoiesis,thymus hyperplasia,hypertension,response to antihypertensive therapy.	DEV,CYR	none
81	4	OHNO	Q9UIQ6	LCAP	insulin resistance	META	none
81	4	OHNO	P15144	AMPN	attention deficit disorder conduct disorder oppositional defiant disorder,coeliac disease.,sars	PSY	SL
82	2	OHNO	O95996	APC2	a breast cancer sample	CANCER	none
82	2	OHNO	P25054	APC	adenocarcinoma,venous_thrombosis,carcinoma,carcinoma_hepatocellular,autistic_disorder,colorectal_neoplasms,head_and_neck_neoplasms,liver_neoplasms,colonic_neoplasms,skin_neoplasms,chromosome_aberrations,activated_protein_c_resistance,adenoma,adenomatous_polyposis_coli,thrombophilia,abnormal corneal epithelium morphology,abnormal dna repair,abnormal foregut morphology,abnormal harderian gland morp…	CANCER,CYR,PSY,DEV,PROL,META,NEURO,IMMUNE	SL
83	3	OHNO	P78362	SRPK2	a glioblastoma multiforme sample	CANCER	GD	SHDRSRTVSASST	YES	{RK}{pST}.{pST}
83	3	OHNO	Q96SB4	SRPK1	none	none	none
83	3	OHNO	Q9UPE1	SRPK3	decreased skeletal muscle mass	DEV	none
84	3	OHNO	Q86UR5	RIMS1	cone-rod dystrophy 7,cone-rod dystrophy-7,cone-rod dystrophy type 7 (cord7) [mim:603649]	OTHER	GD	YQTRYRSDPNLAR	YES		ASSRSRSEPPRER
84	3	OHNO	Q9UQ26	RIMS2	none	none	GD	YQSRYRSDPNLAR	YES
84	3	OHNO	Q9UJD0	RIMS3	none	none	none
85	3	OHNO	Q03933	HSF2	decreased litter size,dilated lateral ventricles,dilated third ventricle,oligozoospermia,postnatal lethality,reduced female fertility	DEV,REP	none
85	3	OHNO	Q9ULV5	HSF4	abnormal lens epithelium morphology,cataracts,microphthalmia,small lens,cataract, lamellar, marner type,cataract zonular hsf4-related (cz-hsf4) [mim:116800],cataract marner type (cam) [mim:116800]	DEV	none
85	3	OHNO	Q00613	HSF1	abnormal spongiotrophoblast layer morphology,abnormal tumor necrosis factor physiology,arrest of male meiosis,azoospermia,cataracts,decreased testis weight,dilated lateral ventricles,dilated third ventricle,female infertility,increased susceptibility to bacterial infection,male infertility,no phenotypic analysis,prostate adenocarcinoma	DEV,CANCER,REP,IMMUNE	SL
86	4	OHNO	Q16890	TPD53	none	none	GD	SIRHSISMPAMRN	NO
86	4	OHNO	P55327	TPD52	none	none	none
86	4	OHNO	O43399	TPD54	none	none	none
86	4	OHNO	Q96J77	TPD55	none	none	none
87	4	OHNO	Q9NSK0	KLC4	none	none	GD	TLQRSGSLGKIRD,NMKRAASLNYLNQ	YES	{RK}{pST}.{pST}
87	4	OHNO	Q9H0B6	KLC2	none	none	GD	RMKRASSLNFLNK,SLRRSGSFGKLRD	YES	{RK}{pST}.{pST}
87	4	OHNO	Q07866	KLC1	amyloid beta deposits,impaired coordination,alzheimer's disease,cognitive impairment	NEURO,PSY	GD	GEEVSMSVEWNGG	YES	{pST}.{pST}
87	4	OHNO	Q6P597	KLC3	none	none	GD	GMKRAMSLNTLNV,QALRRSSSLSKIR	YES	{RK}{pST}.{pST}
88	4	OHNO	P56945	BCAR1	a breast cancer sample	CANCER	GD	GSWRSPSEPQEPL	NO	{RK}{pST}.{pST}
88	4	OHNO	O43281	EFS	increased iga level,increased interferon gamma secretion,liver inflammation,small intestinal inflammation,a colorectal cancer sample	IMMUNE,DEV,CANCER	none
88	4	OHNO	Q14511	CASL	decreased marginal zone b cell number,lymph node hypoplasia,spleen hypoplasia	PROL,DEV	none
88	4	OHNO	Q9NQ75	CASS4	none	none	none
89	2	OHNO	Q9H1R3	MYLK2	breast cancer colorectal cancer lung cancer stomach cancer,cardiomyopathy, hypertrophic, midventricular, digenic,cardiomyopathy familial hypertrophic (cmh) [mim:192600],a lung neuroendocrine carcinoma sample	CANCER	GD	AFLHSPSCPAIIS	uncertain
89	2	OHNO	Q86YV6	MYLK4	a breast infiltrating ductal carcinoma sample,a lung squamous cell carcinoma sample	CANCER	none
90	2	OHNO	Q13009	TIAM1	decreased cell proliferation,decreased incidence of chemically induced tumors,squamous cell carcinoma,a colorectal cancer sample	PROL,CANCER	GD	KKKRSKSADIWRE	YES	{RK}{pST}.{pST}
90	2	OHNO	Q8IVF5	TIAM2	none	none	none
91	2	OHNO	P0C1S8	WEE2	a gastric adenocarcinoma sample,an ovarian mucinous carcinoma sample	CANCER	GD	KSARSSSFTSGER	YES	{RK}{pST}.{pST}
91	2	OHNO	P30291	WEE1	none	none	SL
92	2	OHNO	Q9NP71	WBS14	abnormal epididymal fat pad,decreased body temperature,decreased brown adipose tissue amount,decreased circulating free fatty acid level,decreased white adipose tissue amount,increased circulating insulin level,increased glycogen level,increased liver weight,insulin resistance,common variants at 30 loci contribute to polygenic dyslipidemia,genome-wide scan identifies variation in mlxipl associate…	META,CYR	GD	YVKRRKSPVCGFV,KRLRKPSREDDLL	YES
92	2	OHNO	Q9HAP2	MLXIP	none	none	none
93	3	OHNO	Q9UQB8	BAIP2	none	none	GD	SDSYSNTLPVRKS,ATTENKTLPRSSS	YES	{pST}.{pST}
93	3	OHNO	Q9UHR4	BI2L1	none	none	none
93	3	OHNO	Q6UXY1	BI2L2	none	none	none
94	2	OHNO	Q9H8N7	ZN395	none	none	GD	SGALSKSAPGSFW	YES	{pST}.{pST}	SRSLSFSEPQQPA
94	2	OHNO	Q6ZNC4	ZN704	no abnormal phenotype detected	none	none
95	4	OHNO	P55040	GEM	none	none	GD	PQQQRWSIPADGR,FKLKSKSCHDLSV	YES	{RK}{pST}.{pST}
95	4	OHNO	Q8IYK8	REM2	none	none	GD	APRRRGSMPVPYK,FKQRSRSCHDLSV	YES	{RK}{pST}.{pST}
95	4	OHNO	P55042	RAD	diabetes, type 2	META	none
95	4	OHNO	O75628	REM1	none	none	none
96	3	OHNO	O95863	SNAI1	cleft palate,decreased apoptosis,domed skull,embryonic lethality before turning of embryo,neonatal lethality,no abnormal phenotype detected,no phenotypic analysis,reduced embryo size,short mandible,breast cancer	DEV,PROL,CANCER	GD	MHIRSHTLPCVCG	YES	{RK}{pST}.{pST}	FLVRKPSDPNRKP
96	3	OHNO	O43623	SNAI2	blepharitis,cleft palate,decreased hematocrit,decreased hemoglobin content,decreased leukocyte cell number,decreased litter size,diluted coat color,hyperactivity,increased mean corpuscular volume,increased mortality induced by gamma irradiation,male infertility,neonatal lethality,reduced male fertility,small seminiferous tubules,small thymus,variable body spotting,melanoma metastasis, modificatio…	DEV,PROL,PSY,REP,CANCER	none
96	3	OHNO	Q3KNW1	SNAI3	none	none	none
97	4	OHNO	Q14957	NMDE3	impaired coordination,no abnormal phenotype detected,thin cerebellar molecular layer,schizophrenia	NEURO,DEV,PSY	GD	SRPRHASLPSSVA	YES
97	4	OHNO	Q13224	NMDE2	attention_deficit_disorder_with_hyperactivity,schizophrenia,pheochromocytoma,abnormal cued conditioning behavior,impaired synaptic plasticity,no phenotypic analysis,alcohol abuse, alcohol withdrawal,alcoholism,alcoholism-related traits,alzheimer's disease,attention deficit hyperactivity disorder,bipolar disorder schizophrenia,cirrhosis, alcoholic, alcoholism,cognitive function,huntington's diseas…	PSY,NEURO	none
97	4	OHNO	O15399	NMDE4	schizophrenia,a breast cancer sample	PSY,CANCER	none
97	4	OHNO	Q12879	NMDE1	schizophrenia,abnormal spatial learning,reduced long term potentiation,bipolar disorder,huntington's disease, d-serine	PSY,NEURO	none
98	2	OHNO	P51531	SMCA2	schizophrenia	PSY	none
98	2	OHNO	P51532	SMCA4	none	none	SL
99	2	OHNO	Q14432	PDE3A	abnormal female meiosis,female infertility,many sequence variants affecting diversity of adult human height	REP	GD	PKRLRRSLPPGLL	uncertain
99	2	OHNO	Q13370	PDE3B	abnormal gonadal fat pad,decreased percent body fat,increased circulating free fatty acid level,increased circulating insulin level,increased insulin secretion,insulin resistance,diabetes, type 2	META	SL
101	3	OHNO	Q8WYL5	SSH1	none	none	GD	PLKRSHSLAKLGS,NLTRSSSSDSIHS,	YES	{RK}{pST}.{pST}	ELERLKSVPADPA
101	3	OHNO	Q8TE77	SSH3	none	none	none
101	3	OHNO	Q76I76	SSH2	none	none	none
102	2	OHNO	O75676	KS6A4	decreased t cell proliferation,spleen hypoplasia,a breast infiltrating ductal carcinoma sample	PROL,DEV,CANCER	none
102	2	OHNO	O75582	KS6A5	none	none	SL
103	3	OHNO	P23528	COF1	spinal_dysraphism,neural tube defects	DEV	GD	MKVRKSSTPEEVK	YES		_----MASGVAVSD
103	3	OHNO	Q9Y281	COF2	nemaline myopathy 7,nemaline myopathy type 7 (nem7) [mim:610687],a breast cancer sample	CANCER	none
103	3	OHNO	P60981	DEST	abnormal corneal epithelium morphology,cataracts,corneal vascularization,increased cell proliferation,a colorectal cancer sample	DEV,CYR,PROL,CANCER	none
104	2	OHNO	Q86VP3	PACS2	none	none	GD	RRGRSTSLKERQA	YES	{RK}{pST}.{pST}
104	2	OHNO	Q6VY07	PACS1	none	none	none
105	4	OHNO	Q13671	RIN1	abnormal cued conditioning behavior,enhanced long term potentiation	PSY	GD	PLLRSMSAAFCSL	no	{RK}{pST}.{pST}
105	4	OHNO	Q6ZS11	RINL	none	none	none
105	4	OHNO	Q8TB24	RIN3	none	none	none
105	4	OHNO	Q8WYP3	RIN2	none	none	none
106	4	OHNO	O14558	HSPB6	none	none	GD	SWLRRASAPLPGL	no
106	4	OHNO	P02511	CRYAB	multiple_sclerosis,kyphosis,multiple sclerosis,cataract, posterior polar 2,myopathy, cardioskeletal, desmin-related, with cataract,myopathy myofibrillar type 2 (mfm2) [mim:608810]	NEURO	none
106	4	OHNO	P02489	CRYAA	abnormal lens epithelium morphology,cataracts,microphthalmia,small lens,cataract, autosomal dominant nuclear, congenital, autosomal recessive, zonular central nuclear, autosomal dominant,cataract autosomal dominant (adc) [mim:604219],a breast cancer sample	DEV,CANCER	none
106	4	OHNO	Q16082	HSPB2	none	none	none
107	2	OHNO	Q5S007	LRRK2	parkinson_disease,alzheimer's disease, parkinson's disease, progressive supranuclear palsy, dementia, frontotemporal, multiple system atropy,corticobasal ganglionic degeneration multiple system atrophy parkinson's disease parkinsonism, atypical progressive supranuclear palsy,dementia,dementia parkinson's disease,essential tremor,essential tremor parkinson's disease,multiple system atrophy,parkins…	NEURO,PSY,DEV,CANCER	GD	LQRHSNSLGPIFD	no
107	2	OHNO	Q38SD2	LRRK1	parkinson's disease	NEURO	none
108	3	OHNO	Q9Y2J0	RP3A	no abnormal phenotype detected	none	GD	GLRRANSVQASRP	uncertain
108	3	OHNO	Q14183	DOC2A	abnormal passive avoidance behavior,reduced long term potentiation	PSY	none
108	3	OHNO	Q14184	DOC2B	none	none	none
109	2	OHNO	Q8IVT5	KSR1	none	none	GD	TLTRSKSHESQLG	YES	{RK}{pST}.{pST}	RLRRTESVPSDIN
109	2	OHNO	Q6VAB6	KSR2	a lung adenocarcinoma sample	CANCER	none
110	2	OHNO	Q8N5S9	KKCC1	abnormal contextual conditioning,lung cancer	CANCER	GD	LSARKLSLQERPA	NO
110	2	OHNO	Q96RR4	KKCC2	abnormal spatial learning,anxiety disorder,bipolar disorder,a lung neuroendocrine carcinoma sample,a colorectal adenocarcinoma sample	NEURO,PSY,CANCER	none
111	2	OHNO	O75376	NCOR1	arrested t cell differentiation,decreased hematocrit,dilated third ventricle,lethality throughout fetal growth and development,no phenotypic analysis,pallor,reduced embryo size,small thymus	DEV,PROL	GD		NO
111	2	OHNO	Q9Y618	NCOR2	bipolar disorder,osteoarthritis	PSY	none
112	2	OHNO	O75385	ULK1	an ovarian mucinous carcinoma sample,a lung adenocarcinoma sample	CANCER	GD	LGCRLHSAPNLSD	uncertain
112	2	OHNO	Q8IYT8	ULK2	a metastatic melanoma sample	CANCER	none
113	2	OHNO	Q15052	ARHG6	mental retardation, x-linked nonspecific, type 46	PSY	none
113	2	OHNO	Q14155	ARHG7	none	none	SL
114	4	OHNO	Q14934	NFAC4	cardiomyopathy	OTHER	GD	ALSRRGSLGEEGS,CGKRRYSSSGTPS	uncertain
114	4	OHNO	Q12968	NFAC3	abnormal sensory neuron projections,abnormal soleus morphology,aganglionic megacolon,cardiac hypertrophy,decreased double positive t cell number,embryonic lethality during organogenesis,enlarged pericardium,increased double negative t cell number,poorly developed ventricular trabeculae,reduced embryo size,small thymus	NEURO,DEV,PROL	none
114	4	OHNO	O95644	NFAC1	cardiac hypertrophy,embryonic lethality during organogenesis,lethality throughout fetal growth and development,heart anomalies, congenital,a colorectal cancer sample	DEV,CANCER	none
114	4	OHNO	Q13469	NFAC2	abnormal grip strength,abnormal sensory neuron projections,abnormal thymic involution,blepharitis,decreased anxiety related response,enlarged spleen,increased activated t cell number,increased b cell number,reduced embryo size,thymus hyperplasia	NEURO,PSY,DEV,PROL	none
115	2	OHNO	Q5PRF9	SMAG2	none	none	GD	SVQRTHSLPVHSS	YES	{RK}{pST}.{pST}
115	2	OHNO	Q9UPU9	SMAG1	none	none	none
116	2	OHNO	P49757	NUMB	abnormal ependyma morphology,abnormal postnatal subventricular zone morphology,abnormal rostral migratory stream morphology,embryonic lethality during organogenesis,enlarged lateral ventricles,no abnormal phenotype detected,reduced embryo size,genome-wide association study for subclinical atherosclerosis in major arterial territories in the nhlbi's framingham heart study	DEV,NEURO	GD	QLARQGSFRGFPA,PFKRQLSLRINEL	YES
116	2	OHNO	Q9Y6R0	NUMBL	no abnormal phenotype detected,reduced female fertility,schizophrenia	REP,PSY	GD	QLVRQGSFRGFPA,PFKRQLSLRLNEL	YES
117	2	OHNO	Q96PU5	NED4L	hypertension,renin activity salt sensitivity	CYR	GD	SRLRSCSVTDAVA,RRPRSLSSPTVTL	NO	{RK}{pST}.{pST}
117	2	OHNO	P46934	NEDD4	neonatal lethality,a breast cancer sample	DEV,CANCER	none
118	2	OHNO	Q9NXR1	NDE1	decreased brain size,decreased brain weight	DEV	none
118	2	OHNO	Q9GZM8	NDEL1	embryonic lethality before somite formation,inner cell mass degeneration	DEV	SL
119	3	OHNO	P05771	KPCB	autism,diabetes, type 2,nephropathy in other diseases,nephropathy, diabetic,a colorectal adenocarcinoma sample,a glioblastoma multiforme sample	PSY,META,CANCER	none
119	3	OHNO	P17252	KPCA	multiple_sclerosis,epidermal hyperplasia,no abnormal phenotype detected,skin papilloma,multiple sclerosis,pituitary tumor, invasive,a colorectal adenocarcinoma sample,a glioblastoma multiforme sample	NEURO,DEV,CANCER	none
119	3	OHNO	P05129	KPCG	attention_deficit_disorder_with_hyperactivity,antisocial_personality_disorder,conduct_disorder,substance-related_disorders,abnormal contextual conditioning,abnormal nociception after inflammation,abnormal spatial learning,alcohol preference,decreased anxiety related response,decreased inflammatory response,no abnormal phenotype detected,reduced long term potentiation,attention deficit hyperactivi…	PSY,IMMUNE,NEURO	SL
120	2	OHNO	Q9Y463	DYR1B	a metastatic melanoma sample	CANCER	none
120	2	OHNO	Q13627	DYR1A	decreased body length,decreased brain size,decreased brain weight,decreased heart weight,decreased liver weight,embryonic growth retardation,embryonic lethality during organogenesis,microcephaly,postnatal lethality,reduced embryo size	DEV	SL
122	2	OHNO	P46527	CDN1B	breast_neoplasms,carcinoma_squamous_cell,head_and_neck_neoplasms,lymphatic_metastasis,mouth_neoplasms,myocardial_infarction,neoplasm_metastasis,ovarian_neoplasms,prostatic_neoplasms,abnormal cardiomyocyte proliferation,abnormal estrous cycle,absent corpus luteum,ataxia,bradykinesia,decreased body temperature,decreased brainstem auditory evoked potential,decreased incidence of chemically induced t…	CANCER,CYR,PROL,PSY,NEURO,DEV,REP,META	GD	IRKRPATDDSSTQ,GLRRRQT------	NO
122	2	OHNO	P38936	CDN1A	breast_neoplasms,carcinoma_squamous_cell,head_and_neck_neoplasms,mouth_neoplasms,carcinoma_transitional_cell,neoplasm_invasiveness,precancerous_conditions,prostatic_neoplasms,stomach_neoplasms,urinary_bladder_neoplasms,helicobacter_infections,abnormal cell cycle checkpoint function,abnormal harderian gland morphology,abnormal lens epithelium morphology,abnormal lymphopoiesis,abnormal mammary glan…	CANCER,IMMUNE,DEV,PROL,META,CYR	none
123	2	OHNO	Q99759	M3K3	abnormal vitelline vascular remodeling,decreased angiogenesis,embryonic lethality during organogenesis,poorly developed ventricular trabeculae,many sequence variants affecting diversity of adult human height	CYR,DEV	GD	YSDGRRTFPRIRR	YES
123	2	OHNO	Q9Y2U5	M3K2	increased t cell proliferation,a lung large cell carcinoma sample	PROL,CANCER	none
124	1	SINGLE	Q9H1K1	ISCU	myopathy with exercise intolerance, swedish type	OTHER	GD
125	6	OHNO	O95502	NPTXR	none	none	none
125	6	OHNO	O95503	CBX6	none	none	none
125	6	OHNO	O95931	CBX7	none	none	none
125	6	OHNO	Q14781	CBX2	abnormal body weight,abnormal sternebra morphology,arrested t cell differentiation,decreased cell proliferation,malocclusion,neonatal lethality,postnatal lethality,secondary sex reversal,"46,xy sex reversal type 5 (srxy5) [mim:613080]"	META,DEV,PROL	none
125	6	OHNO	Q9HC52	CBX8	none	none	none
125	6	OHNO	O00257	CBX4	none	none	SL
126	4	OHNO	P00439	PH4H	abnormal serotonin level,decreased litter size,hypopigmentation,impaired balance,impaired swimming,microcephaly,galactosemia, hyperphenylalaninaemia,hyperphenylalaninaemia,intragenic polymorphic markers,phenylalanine hydroxylase deficiency,phenylketonuria,phenylketonuria/pku,pku,tardive dyskinesia,hyperphenylalaninemia, mild, non-pku mild,phenylketonuria (pku) [mim:261600],non-phenylketonuria hyp…	META,DEV,NEURO	none
126	4	OHNO	P07101	TY3H	alcoholism,cardiovascular_diseases,bipolar_disorder,birth_weight,substance_withdrawal_syndrome,mood_disorders,schizophrenia,depressive_disorder,diabetes_mellitus_type_2,hypertension,insulin_resistance,obesity,alcohol_withdrawal_delirium,hallucinations,tobacco_use_disorder,body_weight,abnormal cued conditioning behavior,abnormal noradrenaline level,abnormal serotonin level,atelectasis,bradykinesia…	PSY,CYR,META,NEURO,DEV,CANCER	GD	GFRRAVSELDAKQ,FIGRRQSLIEDAR	NO
126	4	OHNO	Q8IWU9	TPH2	attention_deficit_disorder_with_hyperactivity,bipolar_disorder,autistic_disorder,depressive_disorder_major,depressive_disorder,abnormal serotonin level,affective psychoses autism obsessive compulsive disorder,alcoholism suicide,attention deficit hyperactivity disorder,autism,bipolar disorder depressive disorder, major,bipolar disorder suicide,bipolar disorder unipolar disorder,chronic fatigue syn…	PSY,META	GD	KSRRRSSEVEIFV	YES		WARRGFSLDSAVP
126	4	OHNO	P17752	TPH1	alcoholism,alzheimer_disease,attention_deficit_disorder_with_hyperactivity,bipolar_disorder,depressive_disorder_major,schizophrenia,depressive_disorder,tobacco_use_disorder,chromosome_aberrations,anxiety_disorders,bulimia,bulimia_nervosa,mental_disorders,abnormal cardiac stroke volume,abnormal serotonin level,decreased cardiac output,increased heart rate,pallor,respiratory distress,adhd,affective…	PSY,NEURO,CYR,META	none
127	3	OHNO	P26651	TTP	abnormal thymus medulla morphology,alopecia,enlarged spleen,extramedullary hematopoiesis,increased leukocyte cell number,liver inflammation,loss of subcutaneous adipose tissue,spleen hyperplasia,thymus hypoplasia,autoimmune diseases rheumatoid arthritis	DEV,PROL,IMMUNE,META	GD	VLRQSISFSGLPS,LPGRSTSLVEGRS	YES	{RK}{pST}.{pST}
127	3	OHNO	Q07352	TISB	abnormal chorioallantoic fusion,abnormal epicardium morphology,abnormal placental vasculature,abnormal spongiotrophoblast layer morphology,absent placental labyrinth,decreased cell proliferation,embryonic growth retardation,embryonic lethality during organogenesis,poorly developed ventricular trabeculae,reduced embryo size	DEV,CYR,PROL	GD	FRDRSFSEGGERL,RLQHSFSFAGFPS	YES	{RK}{pST}.{pST}
127	3	OHNO	P47974	TISD	female infertility	REP	none
128	3	OHNO	P10636	TAU	alzheimer_disease,dementia,parkinson_disease,amyotrophic_lateral_sclerosis,alzheimer's disease,alzheimer's disease dementia, frontotemporal parkinson's disease, attention deficit disorder, conduct disorder, oppositional defiant disorder, dementia, frontotemporal, huntington's disease, progressive supranuclear palsy,cleft lip with cleft palate cleft lip without cleft palate cleft palate, als/amyot…	NEURO,PSY,DEV	GD	VTSKCGSLGNIHH,VQSKIGSLDNITH	YES		SRSRTPSLPTPPT
128	3	OHNO	P11137	MAP2	abnormal contextual conditioning,a colorectal cancer sample	CANCER	none
128	3	OHNO	P27816	MAP4	no abnormal phenotype detected	none	none
129	3	OHNO	Q8NHG8	ZNRF2	none	none	GD	GRTRAYSGSDLPS	YES
129	3	OHNO	Q6ZSG1	RN165	none	none	none
129	3	OHNO	Q8ND25	ZNRF1	none	none	none
130	4	OHNO	P04233	HG2A	abnormal interferon physiology,abnormal interleukin physiology,abnormal positive t cell selection,cachexia,decreased cd4 positive t cell number,decreased susceptibility to experimental autoimmune encephalomyelitis,decreased t cell proliferation,increased cd8 positive t cell number,increased susceptibility to experimental autoimmune encephalomyelitis,increased t cell proliferation	PSY,PROL,IMMUNE	GD	HRRRSRSCREDQK	NO	{RK}{pST}.{pST}
130	4	OHNO	Q08629	TICN1	no abnormal phenotype detected	none	none
130	4	OHNO	Q92563	TICN2	none	none	none
130	4	OHNO	Q9BQ16	TICN3	none	none	none
131	1	SINGLE	Q9Y3C5	RNF11	none	none	GD
132	2	OHNO	Q9UJU6	DBNL	abnormal interleukin physiology,decreased igg1 level,decreased igm level,decreased t cell proliferation,emphysema,hindlimb paralysis,impaired coordination,impaired swimming,increased spleen weight,limb grasping,partial paralysis,tremors	IMMUNE,PROL,NEURO,DEV	GD	FLQKQLTQPETHF,QKERAMSTTSISS	NO
132	2	OHNO	Q16643	DREB	a breast cancer sample	CANCER	none
134	2	OHNO	P16471	PRLR	breast_neoplasms,abnormal decidualization,abnormal hair cycle,abnormal pup retrieval,female infertility,male infertility,reduced male fertility,breast cancer,multiple sclerosis, lupus erythematosus,systemic lupus erythematosus	CANCER,REP,NEURO,IMMUNE	GD	GGSKCSTWPLPQP	uncertain
134	2	OHNO	P10912	GHR	birth_weight,diabetes_mellitus_type_2,hypertension,growth_disorders,glucose_intolerance,metabolic_diseases,abnormal epididymal fat pad,decreased circulating insulin like growth factor i level,decreased litter size,decreased liver weight,hyperglycemia,increased adipose tissue amount,increased brain weight,small spleen,blood pressure, arterial hypertension,body mass prostate cancer,bone density hei…	META,CYR,DEV,CANCER,PROL,IMMUNE	none
135	3	OHNO	Q86X29	LSR	lethality throughout fetal growth and development,liver hypoplasia,male infertility,pallor,reduced fetal size	DEV,REP	GD	RRPRARSVDALDD	uncertain
135	3	OHNO	Q71H61	ILDR2	none	none	none
135	3	OHNO	Q86SU0	ILDR1	deafness autosomal recessive type 42 (dfnb42) [mim:609646]	OTHER	none
136	2	OHNO	Q9UKA1	FBXL5	none	none	none
136	2	OHNO	Q9UKT5	FBX4	esophagus cancer samples,esophagus cancer sample	CANCER	SL
137	3	OHNO	Q9NYF0	DACT1	a colorectal cancer sample	CANCER	GD	AVCRSLSTPQFNS,KILRFRSGSLKLM	uncertain	{RK}{pST}.{pST}
137	3	OHNO	Q5SW24	DACT2	none	none	none
137	3	OHNO	Q96B18	DACT3	none	none	none
138	2	OHNO	Q9HC77	CENPJ	microcephaly, primary autosomal recessive, 6,microcephaly primary type 6 (mcph6) [mim:608393]	DEV	GD	PPRRSKSAPPRDL	uncertain	{RK}{pST}.{pST}
138	2	OHNO	Q12799	TCP10	none	none	none
139	2	OHNO	P54253	ATX1	abnormal cued conditioning behavior,abnormal excitatory postsynaptic potential,abnormal gait,abnormal purkinje cell dendrite morphology,abnormal spatial learning,ataxia,cachexia,decreased brain weight,decreased purkinje cell number,impaired coordination,kyphosis,limb grasping,neuronal intranuclear inclusions,postnatal slow weight gain,reduced long term potentiation,carotid artery intima-media thi…	PSY,DEV,NEURO,PROL,META	GD	TRKRRWSAPESRK	YES
139	2	OHNO	P0C7T5	ATX1L	none	none	none
140	3	OHNO	O94885	SASH1	dyschromatosis universalis hereditaria,a genome-wide association study identifies protein quantitative trait loci (pqtls)	OTHER	GD	LRKRRVSQDLEVE	uncertain
140	3	OHNO	O75995	SASH3	abnormal humoral immune response,decreased double positive t cell number,decreased igg1 level,decreased igg2a level,decreased igm level,decreased interferon gamma secretion,decreased marginal zone b cell number,decreased t cell proliferation,decreased tumor necrosis factor secretion,increased length of allograft survival	IMMUNE,PROL,CANCER	none
140	3	OHNO	Q9NSI8	SAMN1	none	none	none
141	3	OHNO	P07359	GP1BA	angina_unstable,death_sudden_cardiac,diabetic_angiopathies,myocardial_ischemia,brain_ischemia,coronary_disease,diabetes_mellitus_type_2,hypertension,myocardial_infarction,postoperative_complications,cerebrovascular_accident,hypercholesterolemia,hypertriglyceridemia,hemorrhage,abnormal megakaryocyte differentiation,increased bleeding time,age at first coronary bypass operation,angina,atheroscleros…	CYR,META,DEV,CANCER	GD	RRPSALSQGRGQD,LLFLRGSLPTFRS	NO
141	3	OHNO	Q8N967	LRTM2	none	none	none
141	3	OHNO	Q9HBL6	LRTM1	none	none	none
142	1	SINGLE	P78314	3BP2	abnormal cancellous bone morphology,abnormal osteoclast formation,abnormal osteoclast physiology,abnormal tumor necrosis factor physiology,blepharitis,decreased b cell proliferation,decreased b 1 b cell number,decreased bone density,decreased iga level,decreased igg1 level,decreased igg3 level,decreased igm level,increased marginal zone b cell number,increased osteoclast cell number,increased pre…	DEV,CANCER,PROL,IMMUNE	GD
143	1	SINGLE	Q96B36	AKTS1	none	none	GD
144	1	SINGLE	O43521	B2L11	arrest of male meiosis,azoospermia,decreased apoptosis,decreased double positive t cell number,decreased pre b cell number,decreased testis weight,dilated renal tubules,embryonic lethality during organogenesis,enlarged spleen,glomerulonephritis,increased b cell number,increased blood urea nitrogen level,increased cd4 positive t cell number,increased cd8 positive t cell number,increased double neg…	REP,PROL,DEV,IMMUNE,META,CYR,CANCER	GD
145	1	SINGLE	Q92934	BAD	b cell derived lymphoma,decreased thymus weight,increased cellular sensitivity to gamma irradiation,small thymus,thymus hypoplasia	CANCER,DEV	GD
146	1	SINGLE	Q9Y6J0	CABIN	hepatitis c	IMMUNE	GD
147	1	SINGLE	Q9Y3M2	CBY1	none	none	GD
148	1	SINGLE	P21127	CD11B	diabetes, type 2	META	GD
149	1	SINGLE	O14757	CHK1	colorectal_neoplasms,colorectal_neoplasms_hereditary_nonpolyposis,abnormal cell cycle checkpoint function,abnormal inner cell mass proliferation,abnormal mammary gland growth during pregnancy,decreased cell proliferation,embryonic lethality before implantation,embryonic lethality before somite formation,failure to hatch from the zona pellucida,increased apoptosis,increased cell proliferation,mamm…	CANCER,PROL,DEV	GD
150	1	SINGLE	Q96RK0	CIC	a breast cancer sample	CANCER	GD
151	1	SINGLE	Q96F86	EDC3	none	none	GD
152	1	SINGLE	Q8NCD3	HJURP	none	none	GD
153	1	SINGLE	P32927	IL3RB	abnormal myeloblast morphology/development,decreased eosinophil cell number,no abnormal phenotype detected,asthma atopy,pulmonary alveolar proteinosis	DEV,PROL,IMMUNE	GD
154	1	SINGLE	Q7Z418	KCNKI	none	none	GD
155	1	SINGLE	Q02241	KIF23	none	none	GD
156	1	SINGLE	O15553	MEFV	vascular_diseases,venous_thrombosis,familial_mediterranean_fever,arthritis,arthritis_rheumatoid,colitis_ulcerative,multiple_sclerosis,amyloidosis,behcet_syndrome,amyloidosis familial mediterranean fever, familial mediterranean fever,behcet's disease,behcet's disease thromboembolism, venous,c-reactive protein,familial mediterranean fever, hyper-igd syndrome,igd,mediterranean fever,multiple scleros…	CYR,IMMUNE,NEURO	GD
157	1	SINGLE	Q9GZY8	MFF	a colorectal cancer sample	CANCER	GD
158	1	SINGLE	Q13164	MK07	abnormal endocardium morphology,abnormal placental vasculature,abnormal vitelline vascular remodeling,absent vitelline blood vessels,cachexia,decreased angiogenesis,distended pericardial sacs,embryonic growth retardation,embryonic lethality during organogenesis,failure of looping morphogenesis,failure of vascular branching,fetal growth retardation,head tilt,left ventricle hypertrophy,myocardial f…	DEV,CYR,PSY	GD
159	1	SINGLE	P48552	NRIP1	female infertility,endometriosis,infertility, male	REP	GD
160	1	SINGLE	Q9UBF8	PI4KB	none	none	GD
161	1	SINGLE	Q9UMS4	PRP19	decreased cell proliferation,embryonic lethality before implantation,no abnormal phenotype detected	PROL,DEV	GD
162	1	SINGLE	P49796	RGS3	none	none	GD
163	1	SINGLE	Q6R327	RICTR	none	none	GD
164	1	SINGLE	Q8N122	RPTOR	none	none	GD
165	1	SINGLE	Q13309	SKP2	delayed wound healing	OTHER	GD
166	1	SINGLE	Q16613	SNAT	delayed sleep phase syndrome,melatonin production,sleep disorders, schizophrenia, body mass,sleep time variation, susceptibility to	PSY	GD
167	1	SINGLE	O75324	SNN	none	none	GD
168	1	SINGLE	Q14247	SRC8	none	none	GD
169	1	SINGLE	P49815	TSC2	abnormal endocardium morphology,embryonic growth retardation,embryonic lethality during organogenesis,lethality throughout fetal growth and development,liver hypoplasia,lung adenoma,no abnormal phenotype detected,pallor,reduced embryo size,gangliogliomas,tuberous sclerosis,tuberous sclerosis phenotypes,lymphangioleiomyomatosis, somatic,tuberous sclerosis-2,tuberous sclerosis type 2 (tsc2) [mim:61…	DEV,CANCER,NEURO	GD
170	1	SINGLE	P40818	UBP8	none	none	GD
171	1	SINGLE	Q16204	CCDC6	thyroid papillary carcinoma	CANCER	SL
172	1	SINGLE	Q13233	M3K1	eyelids open at birth,breast cancer,genome-wide association study identifies novel breast cancer susceptibility loci,"46,xy sex reversal type 6 (srxy6) [mim:613762]"	DEV,CANCER	SL
173	3	OHNO	O43711	TLX3	apnea,cyanosis,sids/sudden infant death syndrome	OTHER	none
173	3	OHNO	P31314	TLX1	absent spleen,increased apoptosis,leukemia, t-cell acute lymphocytic	PROL,CANCER	none
173	3	OHNO	O43763	TLX2	embryonic lethality before somite formation	DEV	SL
174	2	OHNO	P13861	KAP2	no abnormal phenotype detected	none	SL
174	2	OHNO	P31323	KAP3	decreased circulating insulin level,decreased circulating ldl cholesterol level,decreased circulating leptin level,decreased circulating vldl cholesterol level,decreased percent body fat,decreased white adipose tissue amount,hyperactivity,impaired coordination,improved glucose tolerance,increased body temperature,polyphagia,resistance to diet induced obesity,resistance to fatty liver development	META,PSY,NEURO,DEV	none
175	4	OHNO	Q6P0Q8	MAST2	an ovarian mucinous carcinoma sample,a breast mucinous carcinoma sample	CANCER	SL
175	4	OHNO	O15021	MAST4	a lung squamous cell carcinoma sample	CANCER	none
175	4	OHNO	O60307	MAST3	none	none	none
175	4	OHNO	Q9Y2H9	MAST1	a metastatic melanoma sample,an ovarian serous carcinoma sample	CANCER	none
176	2	OHNO	Q8WWI1	LMO7	a colorectal cancer sample	CANCER	SL
176	2	OHNO	Q9UPQ0	LIMC1	none	none	none
177	2	OHNO	Q00987	MDM2	adenocarcinoma,breast_neoplasms,carcinoma,carcinoma_hepatocellular,carcinoma_non-small-cell_lung,cell_transformation_neoplastic,colorectal_neoplasms,endometrial_neoplasms,liver_neoplasms,lung_neoplasms,lymphatic_metastasis,nasopharyngeal_neoplasms,stomach_neoplasms,urinary_bladder_neoplasms,hepatitis_c_chronic,abnormal cell cycle checkpoint function,decreased cell proliferation,decreased double n…	CANCER,DEV,IMMUNE,PROL,CYR	GD	SRRRAISETEENS,QRKRHKSDSISLS	YES
177	2	OHNO	O15151	MDM4	none	none	GD	DCRRTISAPVVRP
178	1	SINGLE	Q12802	AKP13	myocardial_infarction,coronary_artery_disease,decreased heart rate,dilated right ventricle,postnatal lethality,atherosclerosis, coronary,blood pressure, arterial,heart disease, ischemic,myocardial infarct, atherosclerosis,coronary artery disease, autosomal dominant, 1	CYR,DEV	GD	SPFRRHSWGPGKN
