# Supplementary material for: Evolution of signal multiplexing by 14-3-3-binding 2R-ohnologue protein families in the vertebrates
Source: Open Biol. 2012 Jul;2(7):120103. doi: 10.1098/rsob.120103 (PMC3411107; doi:10.1098/rsob.120103)
Supplement: Tinti TABLE_S3.xlsx [file rsob120103-s4.xlsx]

## Sheet: Table_2_map
Experiment	UniProt_id	UniProt_name	UniProt_description	Contaminant_degree	GD_Tag	Family_id
Angrand_2006	P31946	1433B_HUMAN	RecName:_Full=14-3-3_protein_beta/alpha;_AltName:_Full=Protein_kinase_C_inhibitor_protein_1;_Short=KCIP-1;_AltName:_Full=Protein_1054;_Contains:_RecName:_Full=14-3-3_protein_beta/alpha,_N-terminally_processed;	1	none	30
Angrand_2006	P62258	1433E_HUMAN	RecName:_Full=14-3-3_protein_epsilon;_Short=14-3-3E;	7	none	none
Angrand_2006	Q04917	1433F_HUMAN	RecName:_Full=14-3-3_protein_eta;_AltName:_Full=Protein_AS1;	2	none	30
Angrand_2006	P61981	1433G_HUMAN	RecName:_Full=14-3-3_protein_gamma;_AltName:_Full=Protein_kinase_C_inhibitor_protein_1;_Short=KCIP-1;_Contains:_RecName:_Full=14-3-3_protein_gamma,_N-terminally_processed;	2	none	30
Angrand_2006	P27348	1433T_HUMAN	RecName:_Full=14-3-3_protein_theta;_AltName:_Full=14-3-3_protein_tau;_AltName:_Full=14-3-3_protein_T-cell;_AltName:_Full=Protein_HS1;	3	none	30
Angrand_2006	P63104	1433Z_HUMAN	RecName:_Full=14-3-3_protein_zeta/delta;_AltName:_Full=Protein_kinase_C_inhibitor_protein_1;_Short=KCIP-1;	5	none	30
Angrand_2006	O60825	F262_HUMAN	RecName:_Full=6-phosphofructo-2-kinase/fructose-2,6-biphosphatase_2;_Short=6PF-2-K/Fru-2,6-P2ase_2;_Short=PFK/FBPase_2;_AltName:_Full=6PF-2-K/Fru-2,6-P2ase_heart-type_isozyme;_Includes:_RecName:_Full=6-phosphofructo-2-kinase;_EC=2.7.1.105;_Includes:_RecName:_Full=Fructose-2,6-bisphosphatase;_EC=3.1.3.46;	1	GD	119
Angrand_2006	Q9Y6K8	KAD5_HUMAN	RecName:_Full=Adenylate_kinase_isoenzyme_5;_Short=AK_5;_EC=2.7.4.3;_AltName:_Full=ATP-AMP_transphosphorylase_5;	0	none	334
Angrand_2006	Q9Y2X7	GIT1_HUMAN	RecName:_Full=ARF_GTPase-activating_protein_GIT1;_Short=ARF_GAP_GIT1;_AltName:_Full=G_protein-coupled_receptor_kinase-interactor_1;_AltName:_Full=GRK-interacting_protein_1;_AltName:_Full=Cool-associated_and_tyrosine-phosphorylated_protein_1;_Short=CAT-1;_Short=CAT1;	0	none	2115
Angrand_2006	O14497	ARI1A_HUMAN	RecName:_Full=AT-rich_interactive_domain-containing_protein_1A;_Short=ARID_domain-containing_protein_1A;_AltName:_Full=SWI/SNF-related,_matrix-associated,_actin-dependent_regulator_of_chromatin_subfamily_F_member_1;_AltName:_Full=SWI/SNF_complex_protein_p270;_AltName:_Full=B120;_AltName:_Full=SWI-like_protein;_AltName:_Full=Osa_homolog_1;_Short=hOSA1;_AltName:_Full=hELD;_AltName:_Full=BRG1-associ…	0	none	201
Angrand_2006	P13929	ENOB_HUMAN	RecName:_Full=Beta-enolase;_EC=4.2.1.11;_AltName:_Full=2-phospho-D-glycerate_hydro-lyase;_AltName:_Full=Muscle-specific_enolase;_Short=MSE;_AltName:_Full=Skeletal_muscle_enolase;_AltName:_Full=Enolase_3;	1	none	468
Angrand_2006	P11274	BCR_HUMAN	RecName:_Full=Breakpoint_cluster_region_protein;_EC=2.7.11.1;_AltName:_Full=Renal_carcinoma_antigen_NY-REN-26;	0	none	2347
Angrand_2006	Q68DU8	KCD16_HUMAN	RecName:_Full=BTB/POZ_domain-containing_protein_KCTD16;	0	none	1249
Angrand_2006	P54750	PDE1A_HUMAN	RecName:_Full=Calcium/calmodulin-dependent_3',5'-cyclic_nucleotide_phosphodiesterase_1A;_Short=Cam-PDE_1A;_EC=3.1.4.17;_AltName:_Full=61_kDa_Cam-PDE;_AltName:_Full=hCam-1;	0	none	772
Angrand_2006	Q9UQM7	KCC2A_HUMAN	RecName:_Full=Calcium/calmodulin-dependent_protein_kinase_type_II_subunit_alpha;_Short=CaM_kinase_II_subunit_alpha;_Short=CaMK-II_subunit_alpha;_EC=2.7.11.17;	0	none	1283
Angrand_2006	Q13554	KCC2B_HUMAN	RecName:_Full=Calcium/calmodulin-dependent_protein_kinase_type_II_subunit_beta;_Short=CaM_kinase_II_subunit_beta;_Short=CaMK-II_subunit_beta;_EC=2.7.11.17;	0	none	1283
Angrand_2006	Q13555	KCC2G_HUMAN	RecName:_Full=Calcium/calmodulin-dependent_protein_kinase_type_II_subunit_gamma;_Short=CaM_kinase_II_subunit_gamma;_Short=CaMK-II_subunit_gamma;_EC=2.7.11.17;	0	none	1283
Angrand_2006	P31323	KAP3_HUMAN	RecName:_Full=cAMP-dependent_protein_kinase_type_II-beta_regulatory_subunit;	0	none	1054
Angrand_2006	Q07343	PDE4B_HUMAN	RecName:_Full=cAMP-specific_3',5'-cyclic_phosphodiesterase_4B;_EC=3.1.4.17;_AltName:_Full=DPDE4;_AltName:_Full=PDE32;	0	none	152
Angrand_2006	Q9UDT6	CLIP2_HUMAN	RecName:_Full=CAP-Gly_domain-containing_linker_protein_2;_AltName:_Full=Cytoplasmic_linker_protein_2;_AltName:_Full=Cytoplasmic_linker_protein_115;_Short=CLIP-115;_AltName:_Full=Williams-Beuren_syndrome_chromosomal_region_3_protein;_AltName:_Full=Williams-Beuren_syndrome_chromosomal_region_4_protein;	0	none	1710
Angrand_2006	Q08495	DEMA_HUMAN	RecName:_Full=Dematin;_AltName:_Full=Erythrocyte_membrane_protein_band_4.9;	0	none	none
Angrand_2006	Q8IUD2	RB6I2_HUMAN	RecName:_Full=ELKS/Rab6-interacting/CAST_family_member_1;_Short=ERC-1;_AltName:_Full=Rab6-interacting_protein_2;	3	none	1142
Angrand_2006	Q3V6T2	GRDN_HUMAN	RecName:_Full=Girdin;_AltName:_Full=Girders_of_actin_filament;_AltName:_Full=Coiled-coil_domain-containing_protein_88A;_AltName:_Full=Akt_phosphorylation_enhancer;_Short=APE;_AltName:_Full=Hook-related_protein_1;_Short=HkRP1;_AltName:_Full=G_alpha-interacting_vesicle-associated_protein;_Short=GIV;	1	none	891
Angrand_2006	Q9NSC5	HOME3_HUMAN	RecName:_Full=Homer_protein_homolog_3;_Short=Homer-3;	0	none	1492
Angrand_2006	Q14643	ITPR1_HUMAN	RecName:_Full=Inositol_1,4,5-trisphosphate_receptor_type_1;_AltName:_Full=Type_1_inositol_1,4,5-trisphosphate_receptor;_Short=Type_1_InsP3_receptor;_AltName:_Full=IP3_receptor_isoform_1;_Short=InsP3R1;_Short=IP3R_1;	0	none	1029
Angrand_2006	P23677	IP3KA_HUMAN	RecName:_Full=Inositol-trisphosphate_3-kinase_A;_EC=2.7.1.127;_AltName:_Full=Inositol_1,4,5-trisphosphate_3-kinase_A;_Short=InsP_3-kinase_A;_Short=IP3_3-kinase_A;_Short=IP3K_A;	0	none	554
Angrand_2006	O43837	IDH3B_HUMAN	RecName:_Full=Isocitrate_dehydrogenase_[NAD]_subunit_beta,_mitochondrial;_EC=1.1.1.41;_AltName:_Full=Isocitric_dehydrogenase_subunit_beta;_AltName:_Full=NAD(+)-specific_ICDH_subunit_beta;_Flags:_Precursor;	1	none	none
Angrand_2006	O60282	KIF5C_HUMAN	RecName:_Full=Kinesin_heavy_chain_isoform_5C;_AltName:_Full=Kinesin_heavy_chain_neuron-specific_2;	0	none	865
Angrand_2006	Q07866	KLC1_HUMAN	RecName:_Full=Kinesin_light_chain_1;_Short=KLC_1;	0	GD	1585
Angrand_2006	Q9H0B6	KLC2_HUMAN	RecName:_Full=Kinesin_light_chain_2;_Short=KLC_2;	0	GD	1585
Angrand_2006	P33176	KINH_HUMAN	RecName:_Full=Kinesin-1_heavy_chain;_AltName:_Full=Ubiquitous_kinesin_heavy_chain;_Short=UKHC;_AltName:_Full=Conventional_kinesin_heavy_chain;	3	none	865
Angrand_2006	Q86U70	LDB1_HUMAN	RecName:_Full=LIM_domain-binding_protein_1;_Short=LDB-1;_AltName:_Full=Nuclear_LIM_interactor;_AltName:_Full=Carboxyl-terminal_LIM_domain-binding_protein_2;_Short=CLIM-2;_AltName:_Full=LIM_domain-binding_factor_CLIM2;_Short=hLdb1;	0	none	1336
Angrand_2006	Q13136	LIPA1_HUMAN	RecName:_Full=Liprin-alpha-1;_AltName:_Full=Protein_tyrosine_phosphatase_receptor_type_f_polypeptide-interacting_protein_alpha-1;_Short=PTPRF-interacting_protein_alpha-1;_AltName:_Full=LAR-interacting_protein_1;_Short=LIP-1;	0	none	482
Angrand_2006	O75334	LIPA2_HUMAN	RecName:_Full=Liprin-alpha-2;_AltName:_Full=Protein_tyrosine_phosphatase_receptor_type_f_polypeptide-interacting_protein_alpha-2;_Short=PTPRF-interacting_protein_alpha-2;	0	none	482
Angrand_2006	Q8WXG6	MADD_HUMAN	RecName:_Full=MAP_kinase-activating_death_domain_protein;_AltName:_Full=Differentially_expressed_in_normal_and_neoplastic_cells;_AltName:_Full=Insulinoma_glucagonoma_clone_20;_AltName:_Full=Rab3_GDP/GTP_exchange_factor;	0	none	none
Angrand_2006	P27448	MARK3_HUMAN	RecName:_Full=MAP/microtubule_affinity-regulating_kinase_3;_EC=2.7.11.1;_AltName:_Full=Cdc25C-associated_protein_kinase_1;_AltName:_Full=C-TAK1;_Short=cTAK1;_AltName:_Full=Serine/threonine-protein_kinase_p78;_AltName:_Full=Ser/Thr_protein_kinase_PAR-1;_AltName:_Full=Protein_kinase_STK10;_AltName:_Full=ELKL_motif_kinase_2;_Short=EMK-2;	0	none	452
Angrand_2006	Q13613	MTMR1_HUMAN	RecName:_Full=Myotubularin-related_protein_1;_EC=3.1.3.-;	0	none	2093
Angrand_2006	O95248	MTMR5_HUMAN	RecName:_Full=Myotubularin-related_protein_5;_AltName:_Full=SET-binding_factor_1;_Short=Sbf1;	0	none	2077
Angrand_2006	P21359	NF1_HUMAN	RecName:_Full=Neurofibromin;_AltName:_Full=Neurofibromatosis-related_protein_NF-1;_Contains:_RecName:_Full=Neurofibromin_truncated;	0	none	none
Angrand_2006	P42356	PI4KA_HUMAN	RecName:_Full=Phosphatidylinositol_4-kinase_alpha;_Short=PtdIns-4-kinase_alpha;_Short=PI4-kinase_alpha;_Short=PI4K-alpha;_EC=2.7.1.67;	0	none	none
Angrand_2006	Q9GZN7	ROGDI_HUMAN	RecName:_Full=Protein_rogdi_homolog;	0	none	none
Angrand_2006	Q9BXF6	RFIP5_HUMAN	RecName:_Full=Rab11_family-interacting_protein_5;_Short=Rab11-FIP5;_AltName:_Full=Rab11-interacting_protein_Rip11;_AltName:_Full=Gamma-SNAP-associated_factor_1;_Short=Gaf-1;_AltName:_Full=Phosphoprotein_pp75;	0	none	none
Angrand_2006	Q9Y4G8	RPGF2_HUMAN	RecName:_Full=Rap_guanine_nucleotide_exchange_factor_2;_AltName:_Full=Neural_RAP_guanine_nucleotide_exchange_protein;_Short=nRap_GEP;_AltName:_Full=PDZ_domain-containing_guanine_nucleotide_exchange_factor_1;_Short=PDZ-GEF1;_AltName:_Full=RA-GEF;	0	none	1300
Angrand_2006	Q96PV0	SYGP1_HUMAN	RecName:_Full=Ras_GTPase-activating_protein_SynGAP;_AltName:_Full=Synaptic_Ras_GTPase-activating_protein_1;_Short=Synaptic_Ras-GAP_1;_AltName:_Full=Neuronal_RasGAP;	0	none	261
Angrand_2006	O14827	RGRF2_HUMAN	RecName:_Full=Ras-specific_guanine_nucleotide-releasing_factor_2;_Short=Ras-GRF2;_AltName:_Full=Ras_guanine_nucleotide_exchange_factor_2;	0	none	1494
Angrand_2006	Q6ZSZ5	ARHGI_HUMAN	RecName:_Full=Rho_guanine_nucleotide_exchange_factor_18;_AltName:_Full=114_kDa_Rho-specific_guanine_nucleotide_exchange_factor;_Short=p114-Rho-GEF;_Short=p114RhoGEF;_AltName:_Full=Septin-associated_RhoGEF;_Short=SA-RhoGEF;	0	none	179
Angrand_2006	Q92974	ARHG2_HUMAN	RecName:_Full=Rho_guanine_nucleotide_exchange_factor_2;_AltName:_Full=Guanine_nucleotide_exchange_factor_H1;_Short=GEF-H1;_AltName:_Full=Microtubule-regulated_Rho-GEF;_AltName:_Full=Proliferating_cell_nucleolar_antigen_p40;	0	GD	179
Angrand_2006	Q14155	ARHG7_HUMAN	RecName:_Full=Rho_guanine_nucleotide_exchange_factor_7;_AltName:_Full=PAK-interacting_exchange_factor_beta;_AltName:_Full=Beta-Pix;_AltName:_Full=COOL-1;_AltName:_Full=p85;	0	SL	2147
Angrand_2006	P15056	BRAF_HUMAN	RecName:_Full=Serine/threonine-protein_kinase_B-raf;_EC=2.7.11.1;_AltName:_Full=Proto-oncogene_B-Raf;_AltName:_Full=p94;_AltName:_Full=v-Raf_murine_sarcoma_viral_oncogene_homolog_B1;	0	GD	1052
Angrand_2006	Q9Y2K2	SIK3_HUMAN	RecName:_Full=Serine/threonine-protein_kinase_SIK3;_EC=2.7.11.1;_AltName:_Full=Salt-inducible_kinase_3;_Short=SIK-3;_AltName:_Full=Serine/threonine-protein_kinase_QSK;	0	none	none
Angrand_2006	P30153	2AAA_HUMAN	RecName:_Full=Serine/threonine-protein_phosphatase_2A_65_kDa_regulatory_subunit_A_alpha_isoform;_AltName:_Full=PP2A_subunit_A_isoform_PR65-alpha;_AltName:_Full=PP2A_subunit_A_isoform_R1-alpha;_AltName:_Full=Medium_tumor_antigen-associated_61_kDa_protein;	3	none	none
Angrand_2006	P67775	PP2AA_HUMAN	RecName:_Full=Serine/threonine-protein_phosphatase_2A_catalytic_subunit_alpha_isoform;_Short=PP2A-alpha;_EC=3.1.3.16;_AltName:_Full=Replication_protein_C;_Short=RP-C;	4	none	1433
Angrand_2006	P48454	PP2BC_HUMAN	RecName:_Full=Serine/threonine-protein_phosphatase_2B_catalytic_subunit_gamma_isoform;_EC=3.1.3.16;_AltName:_Full=Calmodulin-dependent_calcineurin_A_subunit_gamma_isoform;_AltName:_Full=Calcineurin,_testis-specific_catalytic_subunit;_AltName:_Full=CAM-PRP_catalytic_subunit;	0	none	none
Angrand_2006	P36873	PP1G_HUMAN	RecName:_Full=Serine/threonine-protein_phosphatase_PP1-gamma_catalytic_subunit;_Short=PP-1G;_EC=3.1.3.16;_AltName:_Full=Protein_phosphatase_1C_catalytic_subunit;	3	none	2014
Angrand_2006	Q12824	SNF5_HUMAN	RecName:_Full=SWI/SNF-related_matrix-associated_actin-dependent_regulator_of_chromatin_subfamily_B_member_1;_AltName:_Full=Integrase_interactor_1_protein;_AltName:_Full=SNF5_homolog;_Short=hSNF5;_AltName:_Full=BRG1-associated_factor_47;_Short=BAF47;	0	none	none
Angrand_2006	Q99536	VAT1_HUMAN	RecName:_Full=Synaptic_vesicle_membrane_protein_VAT-1_homolog;_EC=1.-.-.-;	0	none	2301
Angrand_2006	O75382	TRIM3_HUMAN	RecName:_Full=Tripartite_motif-containing_protein_3;_AltName:_Full=RING_finger_protein_22;_AltName:_Full=Brain-expressed_RING_finger_protein;_AltName:_Full=RING_finger_protein_97;	0	none	1386
Angrand_2006	Q13303	KCAB2_HUMAN	RecName:_Full=Voltage-gated_potassium_channel_subunit_beta-2;_AltName:_Full=K(+)_channel_subunit_beta-2;_AltName:_Full=Kv-beta-2;_Short=hKvbeta2;	0	none	61
Angrand_2006	B1APN9	none	none	0	none	none
Benzinger_2005	P25054	APC_HUMAN	RecName:_Full=Adenomatous_polyposis_coli_protein;_Short=Protein_APC;_AltName:_Full=Deleted_in_polyposis_2.5;	0	SL	1537
Benzinger_2005	Q92625	ANS1A_HUMAN	RecName:_Full=Ankyrin_repeat_and_SAM_domain-containing_protein_1A;_AltName:_Full=Odin;	0	none	1598
Benzinger_2005	P68400	CSK21_HUMAN	RecName:_Full=Casein_kinase_II_subunit_alpha;_Short=CK_II_alpha;_EC=2.7.11.1;	0	none	none
Benzinger_2005	Q99418	CYH2_HUMAN	RecName:_Full=Cytohesin-2;_AltName:_Full=PH,_SEC7_and_coiled-coil_domain-containing_protein_2;_AltName:_Full=ARF_nucleotide-binding_site_opener;_Short=Protein_ARNO;_AltName:_Full=ARF_exchange_factor;	0	none	1743
Benzinger_2005	P61962	DCAF7_HUMAN	RecName:_Full=DDB1-_and_CUL4-associated_factor_7;_AltName:_Full=WD_repeat-containing_protein_68;_AltName:_Full=WD_repeat-containing_protein_An11_homolog;	0	none	none
Benzinger_2005	Q13627	DYR1A_HUMAN	RecName:_Full=Dual_specificity_tyrosine-phosphorylation-regulated_kinase_1A;_EC=2.7.12.1;_AltName:_Full=Protein_kinase_minibrain_homolog;_Short=MNBH;_Short=hMNB;_AltName:_Full=HP86;_AltName:_Full=Dual_specificity_YAK1-related_kinase;	1	SL	2406
Benzinger_2005	Q96J02	ITCH_HUMAN	RecName:_Full=E3_ubiquitin-protein_ligase_Itchy_homolog;_Short=Itch;_EC=6.3.2.-;_AltName:_Full=Atrophin-1-interacting_protein_4;_Short=AIP4;_AltName:_Full=NFE2-associated_polypeptide_1;_Short=NAPP1;	0	none	1845
Benzinger_2005	Q96PU5	NED4L_HUMAN	RecName:_Full=E3_ubiquitin-protein_ligase_NEDD4-like;_EC=6.3.2.-;_AltName:_Full=Nedd4-2;_AltName:_Full=NEDD4.2;	0	GD	2206
Benzinger_2005	Q96PU5	NED4L_HUMAN	RecName:_Full=E3_ubiquitin-protein_ligase_NEDD4-like;_EC=6.3.2.-;_AltName:_Full=Nedd4-2;_AltName:_Full=NEDD4.2;	0	GD	2206
Benzinger_2005	Q13049	TRI32_HUMAN	RecName:_Full=E3_ubiquitin-protein_ligase_TRIM32;_EC=6.3.2.-;_AltName:_Full=Tripartite_motif-containing_protein_32;_AltName:_Full=Zinc_finger_protein_HT2A;_AltName:_Full=72_kDa_Tat-interacting_protein;	0	none	none
Benzinger_2005	Q8WXD5	GEMI6_HUMAN	RecName:_Full=Gem-associated_protein_6;_Short=Gemin-6;_AltName:_Full=SIP2;	1	none	none
Benzinger_2005	Q9H840	GEMI7_HUMAN	RecName:_Full=Gem-associated_protein_7;_Short=Gemin-7;_AltName:_Full=SIP3;	1	none	none
Benzinger_2005	P56524	HDAC4_HUMAN	RecName:_Full=Histone_deacetylase_4;_Short=HD4;_EC=3.5.1.98;	0	GD	806
Benzinger_2005	Q8WUI4	HDAC7_HUMAN	RecName:_Full=Histone_deacetylase_7;_Short=HD7;_EC=3.5.1.98;_AltName:_Full=Histone_deacetylase_7A;_Short=HD7a;	0	GD	806
Benzinger_2005	Q9H1K1	ISCU_HUMAN	RecName:_Full=Iron-sulfur_cluster_assembly_enzyme_ISCU,_mitochondrial;_AltName:_Full=NifU-like_N-terminal_domain-containing_protein;_AltName:_Full=NifU-like_protein;_Flags:_Precursor;	0	GD	none
Benzinger_2005	Q9Y2U9	KLDC2_HUMAN	RecName:_Full=Kelch_domain-containing_protein_2;_AltName:_Full=Hepatocellular_carcinoma-associated_antigen_33;_AltName:_Full=Host_cell_factor_homolog_LCP;_AltName:_Full=Host_cell_factor-like_protein_1;_Short=HCLP-1;	0	none	none
Benzinger_2005	Q07866	KLC1_HUMAN	RecName:_Full=Kinesin_light_chain_1;_Short=KLC_1;	0	GD	1585
Benzinger_2005	Q9H0B6	KLC2_HUMAN	RecName:_Full=Kinesin_light_chain_2;_Short=KLC_2;	0	GD	1585
Benzinger_2005	P33176	KINH_HUMAN	RecName:_Full=Kinesin-1_heavy_chain;_AltName:_Full=Ubiquitous_kinesin_heavy_chain;_Short=UKHC;_AltName:_Full=Conventional_kinesin_heavy_chain;	3	none	865
Benzinger_2005	Q8WWI1	LMO7_HUMAN	RecName:_Full=LIM_domain_only_protein_7;_Short=LMO-7;_AltName:_Full=LOMP;_AltName:_Full=F-box_only_protein_20;	0	SL	none
Benzinger_2005	Q86X29	LSR_HUMAN	RecName:_Full=Lipolysis-stimulated_lipoprotein_receptor;	0	GD	none
Benzinger_2005	P27448	MARK3_HUMAN	RecName:_Full=MAP/microtubule_affinity-regulating_kinase_3;_EC=2.7.11.1;_AltName:_Full=Cdc25C-associated_protein_kinase_1;_AltName:_Full=C-TAK1;_Short=cTAK1;_AltName:_Full=Serine/threonine-protein_kinase_p78;_AltName:_Full=Ser/Thr_protein_kinase_PAR-1;_AltName:_Full=Protein_kinase_STK10;_AltName:_Full=ELKL_motif_kinase_2;_Short=EMK-2;	0	none	452
Benzinger_2005	Q9Y2U5	M3K2_HUMAN	RecName:_Full=Mitogen-activated_protein_kinase_kinase_kinase_2;_EC=2.7.11.25;_AltName:_Full=MAPK/ERK_kinase_kinase_2;_Short=MEK_kinase_2;_Short=MEKK_2;	0	none	none
Benzinger_2005	Q9NYL2	MLTK_HUMAN	RecName:_Full=Mitogen-activated_protein_kinase_kinase_kinase_MLT;_EC=2.7.11.25;_AltName:_Full=MLK-like_mitogen-activated_protein_triple_kinase;_AltName:_Full=Sterile_alpha_motif-_and_leucine_zipper-containing_kinase_AZK;_AltName:_Full=Leucine_zipper-_and_sterile_alpha_motif-containing_kinase;_AltName:_Full=Mixed_lineage_kinase-related_kinase;_Short=MLK-related_kinase;_Short=MRK;_AltName:_Full=Hum…	0	none	458
Benzinger_2005	P78406	RAE1L_HUMAN	RecName:_Full=mRNA_export_factor;_AltName:_Full=mRNA-associated_protein_mrnp_41;_AltName:_Full=Rae1_protein_homolog;	0	none	none
Benzinger_2005	Q13470	TNK1_HUMAN	RecName:_Full=Non-receptor_tyrosine-protein_kinase_TNK1;_EC=2.7.10.2;_AltName:_Full=CD38_negative_kinase_1;	0	none	1200
Benzinger_2005	Q9H4L5	OSBL3_HUMAN	RecName:_Full=Oxysterol-binding_protein-related_protein_3;_Short=OSBP-related_protein_3;_Short=ORP-3;	0	none	767
Benzinger_2005	Q9UBF8	PI4KB_HUMAN	RecName:_Full=Phosphatidylinositol_4-kinase_beta;_Short=PtdIns_4-kinase_beta;_Short=PI4K-beta;_Short=PI4Kbeta;_EC=2.7.1.67;_AltName:_Full=NPIK;_AltName:_Full=PI4K92;	0	GD	none
Benzinger_2005	O75592	MYCB2_HUMAN	RecName:_Full=Probable_E3_ubiquitin-protein_ligase_MYCBP2;_EC=6.3.2.-;_AltName:_Full=Myc-binding_protein_2;_AltName:_Full=Protein_associated_with_Myc;_AltName:_Full=Pam/highwire/rpm-1_protein;	0	none	none
Benzinger_2005	Q86YD1	PTOV1_HUMAN	RecName:_Full=Prostate_tumor-overexpressed_gene_1_protein;_Short=PTOV-1;_AltName:_Full=Activator_interaction_domain-containing_protein_2;	0	none	none
Benzinger_2005	Q96IF1	JUB_HUMAN	RecName:_Full=Protein_ajuba;	0	GD	1022
Benzinger_2005	Q86UW9	DTX2_HUMAN	RecName:_Full=Protein_deltex-2;_Short=Deltex2;_Short=hDTX2;_AltName:_Full=RING_finger_protein_58;	0	none	1691
Benzinger_2005	O95685	PPR3D_HUMAN	RecName:_Full=Protein_phosphatase_1_regulatory_subunit_3D;_AltName:_Full=Protein_phosphatase_1_regulatory_subunit_6;_Short=PP1_subunit_R6;_AltName:_Full=Protein_phosphatase_1-binding_subunit_R6;	0	none	1794
Benzinger_2005	Q9H4B6	SAV1_HUMAN	RecName:_Full=Protein_salvador_homolog_1;_AltName:_Full=45_kDa_WW_domain_protein;_Short=hWW45;	0	none	none
Benzinger_2005	Q8TF72	SHRM3_HUMAN	RecName:_Full=Protein_Shroom3;_AltName:_Full=Shroom-related_protein;_Short=hShrmL;	2	none	1421
Benzinger_2005	Q08AE8	SPIR1_HUMAN	RecName:_Full=Protein_spire_homolog_1;_Short=Spir-1;	0	none	2311
Benzinger_2005	P04049	RAF1_HUMAN	RecName:_Full=RAF_proto-oncogene_serine/threonine-protein_kinase;_EC=2.7.11.1;_AltName:_Full=Proto-oncogene_c-RAF;_Short=cRaf;_AltName:_Full=Raf-1;	0	GD	1052
Benzinger_2005	O94885	SASH1_HUMAN	RecName:_Full=SAM_and_SH3_domain-containing_protein_1;_AltName:_Full=Proline-glutamate_repeat-containing_protein;	0	GD	none
Benzinger_2005	Q9UQ35	SRRM2_HUMAN	RecName:_Full=Serine/arginine_repetitive_matrix_protein_2;_AltName:_Full=Serine/arginine-rich_splicing_factor-related_nuclear_matrix_protein_of_300_kDa;_Short=Ser/Arg-related_nuclear_matrix_protein_of_300_kDa;_Short=SR-related_nuclear_matrix_protein_of_300_kDa;_AltName:_Full=Splicing_coactivator_subunit_SRm300;_AltName:_Full=300_kDa_nuclear_matrix_antigen;_AltName:_Full=Tax-responsive_enhancer_el…	1	none	none
Benzinger_2005	P10398	ARAF_HUMAN	RecName:_Full=Serine/threonine-protein_kinase_A-Raf;_EC=2.7.11.1;_AltName:_Full=Proto-oncogene_A-Raf-1;_AltName:_Full=Proto-oncogene_A-Raf;_AltName:_Full=Proto-oncogene_Pks;	0	GD	1052
Benzinger_2005	P15056	BRAF_HUMAN	RecName:_Full=Serine/threonine-protein_kinase_B-raf;_EC=2.7.11.1;_AltName:_Full=Proto-oncogene_B-Raf;_AltName:_Full=p94;_AltName:_Full=v-Raf_murine_sarcoma_viral_oncogene_homolog_B1;	0	GD	1052
Benzinger_2005	Q9BRG2	SH23A_HUMAN	RecName:_Full=SH2_domain-containing_protein_3A;_AltName:_Full=Novel_SH2-containing_protein_1;	0	none	348
Benzinger_2005	Q9P0V3	SH3B4_HUMAN	RecName:_Full=SH3_domain-binding_protein_4;_AltName:_Full=Transferrin_receptor-trafficking_protein;_AltName:_Full=EH-binding_protein_10;	0	none	801
Benzinger_2005	Q8NEM2	SHCBP_HUMAN	RecName:_Full=SHC_SH2_domain-binding_protein_1;	0	none	none
Benzinger_2005	O43166	SI1L1_HUMAN	RecName:_Full=Signal-induced_proliferation-associated_1-like_protein_1;_Short=SIPA1-like_protein_1;_AltName:_Full=High-risk_human_papilloma_viruses_E6_oncoproteins_targeted_protein_1;_Short=E6-targeted_protein_1;	0	none	457
Benzinger_2005	O60292	SI1L3_HUMAN	RecName:_Full=Signal-induced_proliferation-associated_1-like_protein_3;_Short=SIPA1-like_protein_3;_AltName:_Full=SPA-1-like_protein_3;	0	none	457
Benzinger_2005	O94875	SRBS2_HUMAN	RecName:_Full=Sorbin_and_SH3_domain-containing_protein_2;_AltName:_Full=Arg/Abl-interacting_protein_2;_Short=ArgBP2;_AltName:_Full=Sorbin;	0	none	none
Benzinger_2005	O75494	SF13A_HUMAN	RecName:_Full=Splicing_factor,_arginine/serine-rich_13A;_AltName:_Full=FUS-interacting_serine-arginine-rich_protein_1;_AltName:_Full=TLS-associated_protein_with_Ser-Arg_repeats;_Short=TLS-associated_protein_with_SR_repeats;_Short=TASR;_AltName:_Full=TLS-associated_serine-arginine_protein;_Short=TLS-associated_SR_protein;_AltName:_Full=40_kDa_SR-repressor_protein;_Short=SRrp40;_AltName:_Full=Splic…	1	none	190
Benzinger_2005	P78524	ST5_HUMAN	RecName:_Full=Suppression_of_tumorigenicity_5_protein;_AltName:_Full=HeLa_tumor_suppression_1;_AltName:_Full=DENN_domain-containing_protein_2B;	0	none	276
Benzinger_2005	O15056	SYNJ2_HUMAN	RecName:_Full=Synaptojanin-2;_EC=3.1.3.36;_AltName:_Full=Synaptic_inositol-1,4,5-trisphosphate_5-phosphatase_2;	0	none	1661
Benzinger_2005	Q9BPZ7	SIN1_HUMAN	RecName:_Full=Target_of_rapamycin_complex_2_subunit_MAPKAP1;_Short=TORC2_subunit_MAPKAP1;_AltName:_Full=Mitogen-activated_protein_kinase_2-associated_protein_1;_AltName:_Full=Stress-activated_map_kinase-interacting_protein_1;_Short=SAPK-interacting_protein_1;_Short=mSIN1;	0	none	none
Benzinger_2005	Q9UDY2	ZO2_HUMAN	RecName:_Full=Tight_junction_protein_ZO-2;_AltName:_Full=Zonula_occludens_protein_2;_AltName:_Full=Zona_occludens_protein_2;_AltName:_Full=Tight_junction_protein_2;	1	none	1912
Benzinger_2005	Q96A56	T53I1_HUMAN	RecName:_Full=Tumor_protein_p53-inducible_nuclear_protein_1;_AltName:_Full=p53-dependent_damage-inducible_nuclear_protein_1;_Short=p53DINP1;_AltName:_Full=Stress-induced_protein;	0	none	none
Benzinger_2005	P17706	PTN2_HUMAN	RecName:_Full=Tyrosine-protein_phosphatase_non-receptor_type_2;_EC=3.1.3.48;_AltName:_Full=T-cell_protein-tyrosine_phosphatase;_Short=TCPTP;	1	none	2388
Benzinger_2005	P40818	UBP8_HUMAN	RecName:_Full=Ubiquitin_carboxyl-terminal_hydrolase_8;_EC=3.4.19.12;_AltName:_Full=Ubiquitin_thiolesterase_8;_AltName:_Full=Ubiquitin-specific-processing_protease_8;_AltName:_Full=Deubiquitinating_enzyme_8;_AltName:_Full=Ubiquitin_isopeptidase_Y;_Short=hUBPy;	0	GD	none
Benzinger_2005	P30291	WEE1_HUMAN	RecName:_Full=Wee1-like_protein_kinase;_Short=WEE1hu;_EC=2.7.10.2;_AltName:_Full=Wee1A_kinase;	0	SL	1699
Benzinger_2005	Q14966	ZN638_HUMAN	RecName:_Full=Zinc_finger_protein_638;_AltName:_Full=Zinc_finger_matrin-like_protein;_AltName:_Full=Nuclear_protein_220;_AltName:_Full=Cutaneous_T-cell_lymphoma-associated_antigen_se33-1;_Short=CTCL-associated_antigen_se33-1;	0	none	none
Dubois_2009_A	P61604	CH10_HUMAN	RecName:_Full=10_kDa_heat_shock_protein,_mitochondrial;_Short=Hsp10;_AltName:_Full=10_kDa_chaperonin;_AltName:_Full=Chaperonin_10;_Short=CPN10;_AltName:_Full=Early-pregnancy_factor;_Short=EPF;	1	none	none
Dubois_2009_A	P31946	1433B_HUMAN	RecName:_Full=14-3-3_protein_beta/alpha;_AltName:_Full=Protein_kinase_C_inhibitor_protein_1;_Short=KCIP-1;_AltName:_Full=Protein_1054;_Contains:_RecName:_Full=14-3-3_protein_beta/alpha,_N-terminally_processed;	1	none	30
Dubois_2009_A	P62258	1433E_HUMAN	RecName:_Full=14-3-3_protein_epsilon;_Short=14-3-3E;	7	none	none
Dubois_2009_A	Q04917	1433F_HUMAN	RecName:_Full=14-3-3_protein_eta;_AltName:_Full=Protein_AS1;	2	none	30
Dubois_2009_A	P61981	1433G_HUMAN	RecName:_Full=14-3-3_protein_gamma;_AltName:_Full=Protein_kinase_C_inhibitor_protein_1;_Short=KCIP-1;_Contains:_RecName:_Full=14-3-3_protein_gamma,_N-terminally_processed;	2	none	30
Dubois_2009_A	P31947	1433S_HUMAN	RecName:_Full=14-3-3_protein_sigma;_AltName:_Full=Stratifin;_AltName:_Full=Epithelial_cell_marker_protein_1;	1	none	30
Dubois_2009_A	P27348	1433T_HUMAN	RecName:_Full=14-3-3_protein_theta;_AltName:_Full=14-3-3_protein_tau;_AltName:_Full=14-3-3_protein_T-cell;_AltName:_Full=Protein_HS1;	3	none	30
Dubois_2009_A	P63104	1433Z_HUMAN	RecName:_Full=14-3-3_protein_zeta/delta;_AltName:_Full=Protein_kinase_C_inhibitor_protein_1;_Short=KCIP-1;	5	none	30
Dubois_2009_A	P25398	RS12_HUMAN	RecName:_Full=40S_ribosomal_protein_S12;	5	none	none
Dubois_2009_A	P62277	RS13_HUMAN	RecName:_Full=40S_ribosomal_protein_S13;	4	none	none
Dubois_2009_A	P62263	RS14_HUMAN	RecName:_Full=40S_ribosomal_protein_S14;	7	none	none
Dubois_2009_A	P62269	RS18_HUMAN	RecName:_Full=40S_ribosomal_protein_S18;_AltName:_Full=Ke-3;_Short=Ke3;	7	none	1613
Dubois_2009_A	P39019	RS19_HUMAN	RecName:_Full=40S_ribosomal_protein_S19;	7	none	none
Dubois_2009_A	P63220	RS21_HUMAN	RecName:_Full=40S_ribosomal_protein_S21;	1	none	none
Dubois_2009_A	P62854	RS26_HUMAN	RecName:_Full=40S_ribosomal_protein_S26;	3	none	1423
Dubois_2009_A	P62979	RS27A_HUMAN	RecName:_Full=Ubiquitin-40S_ribosomal_protein_S27a;_AltName:_Full=Ubiquitin_carboxyl_extension_protein_80;_Contains:_RecName:_Full=Ubiquitin;_Contains:_RecName:_Full=40S_ribosomal_protein_S27a;_Flags:_Precursor;	6	none	none
Dubois_2009_A	P23396	RS3_HUMAN	RecName:_Full=40S_ribosomal_protein_S3;	7	none	none
Dubois_2009_A	P62081	RS7_HUMAN	RecName:_Full=40S_ribosomal_protein_S7;	3	none	none
Dubois_2009_A	P62241	RS8_HUMAN	RecName:_Full=40S_ribosomal_protein_S8;	3	none	none
Dubois_2009_A	P08865	RSSA_HUMAN	RecName:_Full=40S_ribosomal_protein_SA;_AltName:_Full=Laminin_receptor_1;_Short=LamR;_AltName:_Full=37/67_kDa_laminin_receptor;_Short=LRP/LR;_AltName:_Full=Laminin-binding_protein_precursor_p40;_Short=LBP/p40;_AltName:_Full=37_kDa_laminin_receptor_precursor;_Short=37LRP;_AltName:_Full=67_kDa_laminin_receptor;_Short=67LR;_AltName:_Full=Colon_carcinoma_laminin-binding_protein;_AltName:_Full=NEM/1CH…	7	none	none
Dubois_2009_A	P21589	5NTD_HUMAN	RecName:_Full=5'-nucleotidase;_Short=5'-NT;_EC=3.1.3.5;_AltName:_Full=Ecto-5'-nucleotidase;_AltName:_CD_antigen=CD73;_Flags:_Precursor;	0	none	none
Dubois_2009_A	P21589	5NTD_HUMAN	RecName:_Full=5'-nucleotidase;_Short=5'-NT;_EC=3.1.3.5;_AltName:_Full=Ecto-5'-nucleotidase;_AltName:_CD_antigen=CD73;_Flags:_Precursor;	0	none	none
Dubois_2009_A	P10809	CH60_HUMAN	RecName:_Full=60_kDa_heat_shock_protein,_mitochondrial;_AltName:_Full=Heat_shock_protein_60;_Short=HSP-60;_Short=Hsp60;_AltName:_Full=60_kDa_chaperonin;_AltName:_Full=Chaperonin_60;_Short=CPN60;_AltName:_Full=Mitochondrial_matrix_protein_P1;_AltName:_Full=P60_lymphocyte_protein;_AltName:_Full=HuCHA60;_Flags:_Precursor;	6	none	none
Dubois_2009_A	P30050	RL12_HUMAN	RecName:_Full=60S_ribosomal_protein_L12;	5	none	none
Dubois_2009_A	P50914	RL14_HUMAN	RecName:_Full=60S_ribosomal_protein_L14;_AltName:_Full=CAG-ISL_7;	3	none	none
Dubois_2009_A	P61313	RL15_HUMAN	RecName:_Full=60S_ribosomal_protein_L15;	4	none	none
Dubois_2009_A	P35268	RL22_HUMAN	RecName:_Full=60S_ribosomal_protein_L22;_AltName:_Full=Epstein-Barr_virus_small_RNA-associated_protein;_AltName:_Full=EBER-associated_protein;_Short=EAP;_AltName:_Full=Heparin-binding_protein_HBp15;	6	none	62
Dubois_2009_A	P39023	RL3_HUMAN	RecName:_Full=60S_ribosomal_protein_L3;_AltName:_Full=HIV-1_TAR_RNA-binding_protein_B;_Short=TARBP-B;	6	none	2321
Dubois_2009_A	P62899	RL31_HUMAN	RecName:_Full=60S_ribosomal_protein_L31;	5	none	none
Dubois_2009_A	P36578	RL4_HUMAN	RecName:_Full=60S_ribosomal_protein_L4;_AltName:_Full=60S_ribosomal_protein_L1;	5	none	none
Dubois_2009_A	P62987	RL40_HUMAN	RecName:_Full=Ubiquitin-60S_ribosomal_protein_L40;_AltName:_Full=Ubiquitin_A-52_residue_ribosomal_protein_fusion_product_1;_AltName:_Full=CEP52;_Contains:_RecName:_Full=Ubiquitin;_Contains:_RecName:_Full=60S_ribosomal_protein_L40;_Flags:_Precursor;	6	none	none
Dubois_2009_A	P32969	RL9_HUMAN	RecName:_Full=60S_ribosomal_protein_L9;	2	none	none
Dubois_2009_A	O60825	F262_HUMAN	RecName:_Full=6-phosphofructo-2-kinase/fructose-2,6-biphosphatase_2;_Short=6PF-2-K/Fru-2,6-P2ase_2;_Short=PFK/FBPase_2;_AltName:_Full=6PF-2-K/Fru-2,6-P2ase_heart-type_isozyme;_Includes:_RecName:_Full=6-phosphofructo-2-kinase;_EC=2.7.1.105;_Includes:_RecName:_Full=Fructose-2,6-bisphosphatase;_EC=3.1.3.46;	1	GD	119
Dubois_2009_A	P11021	GRP78_HUMAN	RecName:_Full=78_kDa_glucose-regulated_protein;_Short=GRP-78;_AltName:_Full=Heat_shock_70_kDa_protein_5;_AltName:_Full=Immunoglobulin_heavy_chain-binding_protein;_Short=BiP;_AltName:_Full=Endoplasmic_reticulum_lumenal_Ca(2+)-binding_protein_grp78;_Flags:_Precursor;	9	none	none
Dubois_2009_A	P60709	ACTB_HUMAN	RecName:_Full=Actin,_cytoplasmic_1;_AltName:_Full=Beta-actin;_Contains:_RecName:_Full=Actin,_cytoplasmic_1,_N-terminally_processed;	10	none	1740
Dubois_2009_A	P63261	ACTG_HUMAN	RecName:_Full=Actin,_cytoplasmic_2;_AltName:_Full=Gamma-actin;_Contains:_RecName:_Full=Actin,_cytoplasmic_2,_N-terminally_processed;	6	none	1740
Dubois_2009_A	P53999	TCP4_HUMAN	RecName:_Full=Activated_RNA_polymerase_II_transcriptional_coactivator_p15;_AltName:_Full=SUB1_homolog;_AltName:_Full=Positive_cofactor_4;_Short=PC4;_AltName:_Full=p14;	0	none	none
Dubois_2009_A	P23526	SAHH_HUMAN	RecName:_Full=Adenosylhomocysteinase;_Short=AdoHcyase;_EC=3.3.1.1;_AltName:_Full=S-adenosyl-L-homocysteine_hydrolase;	6	none	none
Dubois_2009_A	P12235	ADT1_HUMAN	RecName:_Full=ADP/ATP_translocase_1;_AltName:_Full=Adenine_nucleotide_translocator_1;_Short=ANT_1;_AltName:_Full=ADP,ATP_carrier_protein_1;_AltName:_Full=Solute_carrier_family_25_member_4;_AltName:_Full=ADP,ATP_carrier_protein,_heart/skeletal_muscle_isoform_T1;	0	none	1226
Dubois_2009_A	P05141	ADT2_HUMAN	RecName:_Full=ADP/ATP_translocase_2;_AltName:_Full=Adenine_nucleotide_translocator_2;_Short=ANT_2;_AltName:_Full=ADP,ATP_carrier_protein_2;_AltName:_Full=Solute_carrier_family_25_member_5;_AltName:_Full=ADP,ATP_carrier_protein,_fibroblast_isoform;	2	none	1226
Dubois_2009_A	P12236	ADT3_HUMAN	RecName:_Full=ADP/ATP_translocase_3;_AltName:_Full=Adenine_nucleotide_translocator_3;_Short=ANT_3;_AltName:_Full=ADP,ATP_carrier_protein_3;_AltName:_Full=Solute_carrier_family_25_member_6;_AltName:_Full=ADP,ATP_carrier_protein,_isoform_T2;_Short=ANT_2;	2	none	1226
Dubois_2009_A	P49588	SYAC_HUMAN	RecName:_Full=Alanyl-tRNA_synthetase,_cytoplasmic;_EC=6.1.1.7;_AltName:_Full=Alanine--tRNA_ligase;_Short=AlaRS;_AltName:_Full=Renal_carcinoma_antigen_NY-REN-42;	2	none	none
Dubois_2009_A	P15121	ALDR_HUMAN	RecName:_Full=Aldose_reductase;_Short=AR;_EC=1.1.1.21;_AltName:_Full=Aldehyde_reductase;_AltName:_Full=Aldo-keto_reductase_family_1_member_B1;	0	none	1687
Dubois_2009_A	Q08043	ACTN3_HUMAN	RecName:_Full=Alpha-actinin-3;_AltName:_Full=Alpha-actinin_skeletal_muscle_isoform_3;_AltName:_Full=F-actin_cross-linking_protein;	0	none	none
Dubois_2009_A	P06733	ENOA_HUMAN	RecName:_Full=Alpha-enolase;_EC=4.2.1.11;_AltName:_Full=2-phospho-D-glycerate_hydro-lyase;_AltName:_Full=Non-neural_enolase;_Short=NNE;_AltName:_Full=Enolase_1;_AltName:_Full=Phosphopyruvate_hydratase;_AltName:_Full=C-myc_promoter-binding_protein;_AltName:_Full=MBP-1;_AltName:_Full=MPB-1;_AltName:_Full=Plasminogen-binding_protein;	6	none	468
Dubois_2009_A	Q8TCU4	ALMS1_HUMAN	RecName:_Full=Alstrom_syndrome_protein_1;	0	none	none
Dubois_2009_A	P04083	ANXA1_HUMAN	RecName:_Full=Annexin_A1;_AltName:_Full=Annexin-1;_AltName:_Full=Annexin_I;_AltName:_Full=Lipocortin_I;_AltName:_Full=Calpactin-2;_AltName:_Full=Calpactin_II;_AltName:_Full=Chromobindin-9;_AltName:_Full=p35;_AltName:_Full=Phospholipase_A2_inhibitory_protein;	0	none	677
Dubois_2009_A	P07355	ANXA2_HUMAN	RecName:_Full=Annexin_A2;_AltName:_Full=Annexin-2;_AltName:_Full=Annexin_II;_AltName:_Full=Lipocortin_II;_AltName:_Full=Calpactin-1_heavy_chain;_AltName:_Full=Calpactin_I_heavy_chain;_AltName:_Full=Chromobindin-8;_AltName:_Full=p36;_AltName:_Full=Protein_I;_AltName:_Full=Placental_anticoagulant_protein_IV;_Short=PAP-IV;	5	none	none
Dubois_2009_A	P12429	ANXA3_HUMAN	RecName:_Full=Annexin_A3;_AltName:_Full=Annexin-3;_AltName:_Full=Annexin_III;_AltName:_Full=Lipocortin_III;_AltName:_Full=Placental_anticoagulant_protein_III;_Short=PAP-III;_AltName:_Full=35-alpha_calcimedin;_AltName:_Full=Inositol_1,2-cyclic_phosphate_2-phosphohydrolase;	0	none	677
Dubois_2009_A	P08758	ANXA5_HUMAN	RecName:_Full=Annexin_A5;_AltName:_Full=Annexin-5;_AltName:_Full=Annexin_V;_AltName:_Full=Lipocortin_V;_AltName:_Full=Endonexin_II;_AltName:_Full=Calphobindin_I;_Short=CBP-I;_AltName:_Full=Placental_anticoagulant_protein_I;_Short=PAP-I;_AltName:_Full=Placental_anticoagulant_protein_4;_Short=PP4;_AltName:_Full=Thromboplastin_inhibitor;_AltName:_Full=Vascular_anticoagulant-alpha;_Short=VAC-alpha;_A…	2	none	677
Dubois_2009_A	P00966	ASSY_HUMAN	RecName:_Full=Argininosuccinate_synthase;_EC=6.3.4.5;_AltName:_Full=Citrulline--aspartate_ligase;	0	none	none
Dubois_2009_A	P25705	ATPA_HUMAN	RecName:_Full=ATP_synthase_subunit_alpha,_mitochondrial;_Flags:_Precursor;	8	none	none
Dubois_2009_A	P06576	ATPB_HUMAN	RecName:_Full=ATP_synthase_subunit_beta,_mitochondrial;_EC=3.6.3.14;_Flags:_Precursor;	7	none	none
Dubois_2009_A	P30049	ATPD_HUMAN	RecName:_Full=ATP_synthase_subunit_delta,_mitochondrial;_AltName:_Full=F-ATPase_delta_subunit;_Flags:_Precursor;	2	none	none
Dubois_2009_A	P53396	ACLY_HUMAN	RecName:_Full=ATP-citrate_synthase;_EC=2.3.3.8;_AltName:_Full=ATP-citrate_(pro-S-)-lyase;_AltName:_Full=Citrate_cleavage_enzyme;	5	none	none
Dubois_2009_A	Q7L1Q6	BZW1_HUMAN	RecName:_Full=Basic_leucine_zipper_and_W2_domain-containing_protein_1;_AltName:_Full=Protein_Orf;	0	none	777
Dubois_2009_A	P35613	BASI_HUMAN	RecName:_Full=Basigin;_AltName:_Full=Leukocyte_activation_antigen_M6;_AltName:_Full=Collagenase_stimulatory_factor;_AltName:_Full=Extracellular_matrix_metalloproteinase_inducer;_Short=EMMPRIN;_AltName:_Full=5F7;_AltName:_Full=Tumor_cell-derived_collagenase_stimulatory_factor;_Short=TCSF;_AltName:_Full=OK_blood_group_antigen;_AltName:_CD_antigen=CD147;_Flags:_Precursor;	0	none	2231
Dubois_2009_A	P51572	BAP31_HUMAN	RecName:_Full=B-cell_receptor-associated_protein_31;_Short=BCR-associated_protein_31;_Short=Bap31;_AltName:_Full=p28;_AltName:_Full=Protein_CDM;_AltName:_Full=6C6-AG_tumor-associated_antigen;	0	none	1785
Dubois_2009_A	P07814	SYEP_HUMAN	RecName:_Full=Bifunctional_aminoacyl-tRNA_synthetase;_AltName:_Full=Cell_proliferation-inducing_gene_32_protein;_Includes:_RecName:_Full=Glutamyl-tRNA_synthetase;_EC=6.1.1.17;_AltName:_Full=Glutamate--tRNA_ligase;_Short=GluRS;_Includes:_RecName:_Full=Prolyl-tRNA_synthetase;_EC=6.1.1.15;_AltName:_Full=Proline--tRNA_ligase;	4	none	none
Dubois_2009_A	P80723	BASP1_HUMAN	RecName:_Full=Brain_acid_soluble_protein_1;_AltName:_Full=Neuronal_axonal_membrane_protein_NAP-22;_AltName:_Full=22_kDa_neuronal_tissue-enriched_acidic_protein;	1	none	none
Dubois_2009_A	P27708	PYR1_HUMAN	RecName:_Full=CAD_protein;_Includes:_RecName:_Full=Glutamine-dependent_carbamoyl-phosphate_synthase;_EC=6.3.5.5;_Includes:_RecName:_Full=Aspartate_carbamoyltransferase;_EC=2.1.3.2;_Includes:_RecName:_Full=Dihydroorotase;_EC=3.5.2.3;	5	none	none
Dubois_2009_A	Q12791	KCMA1_HUMAN	RecName:_Full=Calcium-activated_potassium_channel_subunit_alpha-1;_AltName:_Full=Calcium-activated_potassium_channel,_subfamily_M_subunit_alpha-1;_AltName:_Full=Maxi_K_channel;_Short=MaxiK;_AltName:_Full=BK_channel;_AltName:_Full=K(VCA)alpha;_AltName:_Full=BKCA_alpha;_AltName:_Full=KCa1.1;_AltName:_Full=Slowpoke_homolog;_Short=Slo_homolog;_Short=hSlo;_AltName:_Full=Slo-alpha;_AltName:_Full=Slo1;	0	none	1807
Dubois_2009_A	P27797	CALR_HUMAN	RecName:_Full=Calreticulin;_AltName:_Full=CRP55;_AltName:_Full=Calregulin;_AltName:_Full=HACBP;_AltName:_Full=Endoplasmic_reticulum_resident_protein_60;_Short=ERp60;_AltName:_Full=grp60;_Flags:_Precursor;	0	none	none
Dubois_2009_A	P31327	CPSM_HUMAN	RecName:_Full=Carbamoyl-phosphate_synthase_[ammonia],_mitochondrial;_EC=6.3.4.16;_AltName:_Full=Carbamoyl-phosphate_synthetase_I;_Short=CPSase_I;_Flags:_Precursor;	0	none	none
Dubois_2009_A	P14384	CBPM_HUMAN	RecName:_Full=Carboxypeptidase_M;_Short=CPM;_EC=3.4.17.12;_Flags:_Precursor;	0	none	none
Dubois_2009_A	P16070	CD44_HUMAN	RecName:_Full=CD44_antigen;_AltName:_Full=Phagocytic_glycoprotein_I;_Short=PGP-I;_AltName:_Full=Phagocytic_glycoprotein_1;_Short=PGP-1;_AltName:_Full=HUTCH-I;_AltName:_Full=Extracellular_matrix_receptor_III;_Short=ECMR-III;_AltName:_Full=GP90_lymphocyte_homing/adhesion_receptor;_AltName:_Full=Hermes_antigen;_AltName:_Full=Hyaluronate_receptor;_AltName:_Full=Heparan_sulfate_proteoglycan;_AltName:_…	0	none	none
Dubois_2009_A	P13987	CD59_HUMAN	RecName:_Full=CD59_glycoprotein;_AltName:_Full=Membrane_attack_complex_inhibition_factor;_Short=MACIF;_AltName:_Full=MAC-inhibitory_protein;_Short=MAC-IP;_AltName:_Full=Protectin;_AltName:_Full=MEM43_antigen;_AltName:_Full=Membrane_inhibitor_of_reactive_lysis;_Short=MIRL;_AltName:_Full=20_kDa_homologous_restriction_factor;_Short=HRF-20;_Short=HRF20;_AltName:_Full=1F5_antigen;_AltName:_CD_antigen=…	0	none	none
Dubois_2009_A	O00299	CLIC1_HUMAN	RecName:_Full=Chloride_intracellular_channel_protein_1;_AltName:_Full=Nuclear_chloride_ion_channel_27;_Short=NCC27;_AltName:_Full=Chloride_channel_ABP;_AltName:_Full=Regulatory_nuclear_chloride_ion_channel_protein;_Short=hRNCC;	0	none	1568
Dubois_2009_A	O75390	CISY_HUMAN	RecName:_Full=Citrate_synthase,_mitochondrial;_EC=2.3.3.1;_Flags:_Precursor;	1	none	none
Dubois_2009_A	Q00610	CLH1_HUMAN	RecName:_Full=Clathrin_heavy_chain_1;_AltName:_Full=Clathrin_heavy_chain_on_chromosome_17;_Short=CLH-17;	7	none	2370
Dubois_2009_A	Q8IWY9	CDAN1_HUMAN	RecName:_Full=Codanin-1;	0	none	none
Dubois_2009_A	P23528	COF1_HUMAN	RecName:_Full=Cofilin-1;_AltName:_Full=Cofilin,_non-muscle_isoform;_AltName:_Full=18_kDa_phosphoprotein;_Short=p18;	4	GD	2028
Dubois_2009_A	Q16204	CCDC6_HUMAN	RecName:_Full=Coiled-coil_domain-containing_protein_6;_AltName:_Full=Protein_H4;_AltName:_Full=Papillary_thyroid_carcinoma-encoded_protein;	0	SL	none
Dubois_2009_A	Q15834	CC85B_HUMAN	RecName:_Full=Coiled-coil_domain-containing_protein_85B;_AltName:_Full=Hepatitis_delta_antigen-interacting_protein_A;_Short=Delta-interacting_protein_A;	0	none	968
Dubois_2009_A	Q14055	CO9A2_HUMAN	RecName:_Full=Collagen_alpha-2(IX)_chain;_Flags:_Precursor;	0	none	none
Dubois_2009_A	P08174	DAF_HUMAN	RecName:_Full=Complement_decay-accelerating_factor;_AltName:_CD_antigen=CD55;_Flags:_Precursor;	0	none	none
Dubois_2009_A	P12277	KCRB_HUMAN	RecName:_Full=Creatine_kinase_B-type;_EC=2.7.3.2;_AltName:_Full=Creatine_kinase_B_chain;_AltName:_Full=B-CK;	5	none	2175
Dubois_2009_A	Q14028	CNGB1_HUMAN	RecName:_Full=Cyclic_nucleotide-gated_cation_channel_beta-1;_AltName:_Full=Cyclic_nucleotide-gated_channel_beta-1;_Short=CNG_channel_beta-1;_AltName:_Full=Cyclic_nucleotide-gated_cation_channel_4;_Short=CNG_channel_4;_Short=CNG-4;_Short=CNG4;_AltName:_Full=Cyclic_nucleotide-gated_cation_channel_modulatory_subunit;_AltName:_Full=Glutamic_acid-rich_protein;_Short=GARP;_AltName:_Full=Cyclic_nucleoti…	0	none	1846
Dubois_2009_A	P31930	QCR1_HUMAN	RecName:_Full=Cytochrome_b-c1_complex_subunit_1,_mitochondrial;_AltName:_Full=Ubiquinol-cytochrome-c_reductase_complex_core_protein_1;_AltName:_Full=Core_protein_I;_AltName:_Full=Complex_III_subunit_1;_Flags:_Precursor;	1	none	1053
Dubois_2009_A	P22695	QCR2_HUMAN	RecName:_Full=Cytochrome_b-c1_complex_subunit_2,_mitochondrial;_AltName:_Full=Ubiquinol-cytochrome-c_reductase_complex_core_protein_2;_AltName:_Full=Core_protein_II;_AltName:_Full=Complex_III_subunit_2;_Flags:_Precursor;	0	none	none
Dubois_2009_A	P11712	CP2C9_HUMAN	RecName:_Full=Cytochrome_P450_2C9;_AltName:_Full=(R)-limonene_6-monooxygenase;_EC=1.14.13.80;_AltName:_Full=(S)-limonene_6-monooxygenase;_EC=1.14.13.48;_AltName:_Full=(S)-limonene_7-monooxygenase;_EC=1.14.13.49;_AltName:_Full=CYPIIC9;_AltName:_Full=Cytochrome_P450_PB-1;_AltName:_Full=Cytochrome_P450_MP-4;_AltName:_Full=Cytochrome_P450_MP-8;_AltName:_Full=S-mephenytoin_4-hydroxylase;_AltName:_Full…	0	none	1359
Dubois_2009_A	Q14204	DYHC1_HUMAN	RecName:_Full=Cytoplasmic_dynein_1_heavy_chain_1;_AltName:_Full=Cytoplasmic_dynein_heavy_chain_1;_AltName:_Full=Dynein_heavy_chain,_cytosolic;	5	none	none
Dubois_2009_A	O43175	SERA_HUMAN	RecName:_Full=D-3-phosphoglycerate_dehydrogenase;_Short=3-PGDH;_EC=1.1.1.95;	5	none	none
Dubois_2009_A	P33316	DUT_HUMAN	RecName:_Full=Deoxyuridine_5'-triphosphate_nucleotidohydrolase,_mitochondrial;_Short=dUTPase;_EC=3.6.1.23;_AltName:_Full=dUTP_pyrophosphatase;_Flags:_Precursor;	1	none	none
Dubois_2009_A	Q14126	DSG2_HUMAN	RecName:_Full=Desmoglein-2;_AltName:_Full=HDGC;_AltName:_Full=Cadherin_family_member_5;_Flags:_Precursor;	3	none	1477
Dubois_2009_A	Q3MIW9	DPCR1_HUMAN	RecName:_Full=Diffuse_panbronchiolitis_critical_region_protein_1;_Flags:_Precursor;	0	none	none
Dubois_2009_A	P78527	PRKDC_HUMAN	RecName:_Full=DNA-dependent_protein_kinase_catalytic_subunit;_Short=DNA-PK_catalytic_subunit;_Short=DNA-PKcs;_EC=2.7.11.1;_AltName:_Full=DNPK1;_AltName:_Full=p460;	7	none	none
Dubois_2009_A	P63167	DYL1_HUMAN	RecName:_Full=Dynein_light_chain_1,_cytoplasmic;_AltName:_Full=Dynein_light_chain_LC8-type_1;_AltName:_Full=8_kDa_dynein_light_chain;_Short=DLC8;_AltName:_Full=Protein_inhibitor_of_neuronal_nitric_oxide_synthase;_Short=PIN;	0	none	2125
Dubois_2009_A	Q96FJ2	DYL2_HUMAN	RecName:_Full=Dynein_light_chain_2,_cytoplasmic;_AltName:_Full=Dynein_light_chain_LC8-type_2;_AltName:_Full=8_kDa_dynein_light_chain_b;_Short=DLC8b;	0	none	2125
Dubois_2009_A	Q8NHG8	ZNRF2_HUMAN	RecName:_Full=E3_ubiquitin-protein_ligase_ZNRF2;_EC=6.3.2.-;_AltName:_Full=Zinc/RING_finger_protein_2;_AltName:_Full=RING_finger_protein_202;_AltName:_Full=Protein_Ells2;	2	GD	none
Dubois_2009_A	Q32P44	EMAL3_HUMAN	RecName:_Full=Echinoderm_microtubule-associated_protein-like_3;_Short=EMAP-3;	0	none	886
Dubois_2009_A	P68104	EF1A1_HUMAN	RecName:_Full=Elongation_factor_1-alpha_1;_Short=EF-1-alpha-1;_AltName:_Full=Eukaryotic_elongation_factor_1_A-1;_Short=eEF1A-1;_AltName:_Full=Elongation_factor_Tu;_Short=EF-Tu;_AltName:_Full=Leukocyte_receptor_cluster_member_7;	6	none	none
Dubois_2009_A	P29692	EF1D_HUMAN	RecName:_Full=Elongation_factor_1-delta;_Short=EF-1-delta;_AltName:_Full=Antigen_NY-CO-4;	4	none	none
Dubois_2009_A	P13639	EF2_HUMAN	RecName:_Full=Elongation_factor_2;_Short=EF-2;	7	none	none
Dubois_2009_A	P49411	EFTU_HUMAN	RecName:_Full=Elongation_factor_Tu,_mitochondrial;_Short=EF-Tu;_AltName:_Full=P43;_Flags:_Precursor;	7	none	none
Dubois_2009_A	P30040	ERP29_HUMAN	RecName:_Full=Endoplasmic_reticulum_resident_protein_29;_Short=ERp29;_AltName:_Full=Endoplasmic_reticulum_resident_protein_31;_Short=ERp31;_AltName:_Full=Endoplasmic_reticulum_resident_protein_28;_Short=ERp28;_Flags:_Precursor;	0	none	none
Dubois_2009_A	P14625	ENPL_HUMAN	RecName:_Full=Endoplasmin;_AltName:_Full=Heat_shock_protein_90_kDa_beta_member_1;_AltName:_Full=94_kDa_glucose-regulated_protein;_Short=GRP-94;_AltName:_Full=gp96_homolog;_AltName:_Full=Tumor_rejection_antigen_1;_Flags:_Precursor;	4	none	none
Dubois_2009_A	Q96F86	EDC3_HUMAN	RecName:_Full=Enhancer_of_mRNA-decapping_protein_3;_AltName:_Full=LSM16_homolog;_AltName:_Full=YjeF_domain-containing_protein_1;_AltName:_Full=YjeF_N-terminal_domain-containing_protein_2;_Short=YjeF_N2;_Short=hYjeF_N2;	1	GD	none
Dubois_2009_A	P60842	IF4A1_HUMAN	RecName:_Full=Eukaryotic_initiation_factor_4A-I;_Short=eIF-4A-I;_Short=eIF4A-I;_EC=3.6.4.13;_AltName:_Full=ATP-dependent_RNA_helicase_eIF4A-1;	7	none	1198
Dubois_2009_A	P05198	IF2A_HUMAN	RecName:_Full=Eukaryotic_translation_initiation_factor_2_subunit_1;_AltName:_Full=Eukaryotic_translation_initiation_factor_2_subunit_alpha;_Short=eIF-2-alpha;_Short=eIF-2alpha;_Short=eIF-2A;	4	none	none
Dubois_2009_A	P23588	IF4B_HUMAN	RecName:_Full=Eukaryotic_translation_initiation_factor_4B;_Short=eIF-4B;	4	none	none
Dubois_2009_A	P55060	XPO2_HUMAN	RecName:_Full=Exportin-2;_Short=Exp2;_AltName:_Full=Importin-alpha_re-exporter;_AltName:_Full=Chromosome_segregation_1-like_protein;_AltName:_Full=Cellular_apoptosis_susceptibility_protein;	2	none	none
Dubois_2009_A	Q8TES7	FBF1_HUMAN	RecName:_Full=Fas-binding_factor_1;_Short=FBF-1;	1	none	none
Dubois_2009_A	Q16658	FSCN1_HUMAN	RecName:_Full=Fascin;_AltName:_Full=Singed-like_protein;_AltName:_Full=55_kDa_actin-bundling_protein;_AltName:_Full=p55;	2	none	1741
Dubois_2009_A	P49327	FAS_HUMAN	RecName:_Full=Fatty_acid_synthase;_EC=2.3.1.85;_Includes:_RecName:_Full=[Acyl-carrier-protein]_S-acetyltransferase;_EC=2.3.1.38;_Includes:_RecName:_Full=[Acyl-carrier-protein]_S-malonyltransferase;_EC=2.3.1.39;_Includes:_RecName:_Full=3-oxoacyl-[acyl-carrier-protein]_synthase;_EC=2.3.1.41;_Includes:_RecName:_Full=3-oxoacyl-[acyl-carrier-protein]_reductase;_EC=1.1.1.100;_Includes:_RecName:_Full=3-…	6	none	none
Dubois_2009_A	Q8NCQ5	FBX15_HUMAN	RecName:_Full=F-box_only_protein_15;	0	none	none
Dubois_2009_A	Q9P2Q2	FRM4A_HUMAN	RecName:_Full=FERM_domain-containing_protein_4A;	0	none	1094
Dubois_2009_A	O94887	FARP2_HUMAN	RecName:_Full=FERM,_RhoGEF_and_pleckstrin_domain-containing_protein_2;_AltName:_Full=FERM_domain_including_RhoGEF;_Short=FIR;_AltName:_Full=Pleckstrin_homology_domain-containing_family_C_member_3;_Short=PH_domain-containing_family_C_member_3;	0	none	943
Dubois_2009_A	P21333	FLNA_HUMAN	RecName:_Full=Filamin-A;_Short=FLN-A;_AltName:_Full=Alpha-filamin;_AltName:_Full=Filamin-1;_AltName:_Full=Endothelial_actin-binding_protein;_AltName:_Full=Actin-binding_protein_280;_Short=ABP-280;_AltName:_Full=Non-muscle_filamin;	8	none	1064
Dubois_2009_A	O75369	FLNB_HUMAN	RecName:_Full=Filamin-B;_Short=FLN-B;_AltName:_Full=Beta-filamin;_AltName:_Full=Actin-binding-like_protein;_AltName:_Full=Thyroid_autoantigen;_AltName:_Full=Truncated_actin-binding_protein;_Short=Truncated_ABP;_AltName:_Full=ABP-280_homolog;_AltName:_Full=ABP-278;_AltName:_Full=Filamin-3;_AltName:_Full=Filamin_homolog_1;_Short=Fh1;	4	none	1064
Dubois_2009_A	P30043	BLVRB_HUMAN	RecName:_Full=Flavin_reductase;_Short=FR;_EC=1.5.1.30;_AltName:_Full=NADPH-dependent_diaphorase;_AltName:_Full=NADPH-flavin_reductase;_Short=FLR;_AltName:_Full=Biliverdin_reductase_B;_Short=BVR-B;_EC=1.3.1.24;_AltName:_Full=Biliverdin-IX_beta-reductase;_AltName:_Full=Green_heme-binding_protein;_Short=GHBP;	0	none	none
Dubois_2009_A	O75955	FLOT1_HUMAN	RecName:_Full=Flotillin-1;	3	none	none
Dubois_2009_A	P15328	FOLR1_HUMAN	RecName:_Full=Folate_receptor_alpha;_Short=FR-alpha;_AltName:_Full=Folate_receptor_1;_AltName:_Full=Folate_receptor,_adult;_AltName:_Full=Adult_folate-binding_protein;_Short=FBP;_AltName:_Full=Ovarian_tumor-associated_antigen_MOv18;_AltName:_Full=KB_cells_FBP;_Flags:_Precursor;	0	none	none
Dubois_2009_A	P85037	FOXK1_HUMAN	RecName:_Full=Forkhead_box_protein_K1;_AltName:_Full=Myocyte_nuclear_factor;_Short=MNF;	0	none	1737
Dubois_2009_A	P04075	ALDOA_HUMAN	RecName:_Full=Fructose-bisphosphate_aldolase_A;_EC=4.1.2.13;_AltName:_Full=Muscle-type_aldolase;_AltName:_Full=Lung_cancer_antigen_NY-LU-1;	5	none	1925
Dubois_2009_A	P09972	ALDOC_HUMAN	RecName:_Full=Fructose-bisphosphate_aldolase_C;_EC=4.1.2.13;_AltName:_Full=Brain-type_aldolase;	2	none	1925
Dubois_2009_A	P09382	LEG1_HUMAN	RecName:_Full=Galectin-1;_Short=Gal-1;_AltName:_Full=Lectin_galactoside-binding_soluble_1;_AltName:_Full=Beta-galactoside-binding_lectin_L-14-I;_AltName:_Full=Lactose-binding_lectin_1;_AltName:_Full=S-Lac_lectin_1;_AltName:_Full=Galaptin;_AltName:_Full=14_kDa_lectin;_AltName:_Full=HPL;_AltName:_Full=HBL;_AltName:_Full=Putative_MAPK-activating_protein_PM12;_AltName:_Full=14_kDa_laminin-binding_pro…	0	none	none
Dubois_2009_A	P17931	LEG3_HUMAN	RecName:_Full=Galectin-3;_Short=Gal-3;_AltName:_Full=Galactose-specific_lectin_3;_AltName:_Full=Mac-2_antigen;_AltName:_Full=IgE-binding_protein;_AltName:_Full=35_kDa_lectin;_AltName:_Full=Carbohydrate-binding_protein_35;_Short=CBP_35;_AltName:_Full=Laminin-binding_protein;_AltName:_Full=Lectin_L-29;_AltName:_Full=L-31;_AltName:_Full=Galactoside-binding_protein;_Short=GALBP;	0	none	2169
Dubois_2009_A	Q08380	LG3BP_HUMAN	RecName:_Full=Galectin-3-binding_protein;_AltName:_Full=Lectin_galactoside-binding_soluble_3-binding_protein;_AltName:_Full=Mac-2-binding_protein;_Short=Mac-2_BP;_Short=MAC2BP;_AltName:_Full=Tumor-associated_antigen_90K;_AltName:_Full=Basement_membrane_autoantigen_p105;_Flags:_Precursor;	1	none	2340
Dubois_2009_A	P11413	G6PD_HUMAN	RecName:_Full=Glucose-6-phosphate_1-dehydrogenase;_Short=G6PD;_EC=1.1.1.49;	0	none	none
Dubois_2009_A	P06744	G6PI_HUMAN	RecName:_Full=Glucose-6-phosphate_isomerase;_Short=GPI;_EC=5.3.1.9;_AltName:_Full=Phosphoglucose_isomerase;_Short=PGI;_AltName:_Full=Phosphohexose_isomerase;_Short=PHI;_AltName:_Full=Autocrine_motility_factor;_Short=AMF;_AltName:_Full=Neuroleukin;_Short=NLK;_AltName:_Full=Sperm_antigen_36;_Short=SA-36;	4	none	none
Dubois_2009_A	P78417	GSTO1_HUMAN	RecName:_Full=Glutathione_S-transferase_omega-1;_Short=GSTO-1;_EC=2.5.1.18;	0	none	none
Dubois_2009_A	P04406	G3P_HUMAN	RecName:_Full=Glyceraldehyde-3-phosphate_dehydrogenase;_Short=GAPDH;_EC=1.2.1.12;	7	none	none
Dubois_2009_A	P63096	GNAI1_HUMAN	RecName:_Full=Guanine_nucleotide-binding_protein_G(i)_subunit_alpha-1;_AltName:_Full=Adenylate_cyclase-inhibiting_G_alpha_protein;	2	none	92
Dubois_2009_A	P04899	GNAI2_HUMAN	RecName:_Full=Guanine_nucleotide-binding_protein_G(i)_subunit_alpha-2;_AltName:_Full=Adenylate_cyclase-inhibiting_G_alpha_protein;	3	none	92
Dubois_2009_A	Q9UBI6	GBG12_HUMAN	RecName:_Full=Guanine_nucleotide-binding_protein_G(I)/G(S)/G(O)_subunit_gamma-12;_Flags:_Precursor;	1	none	587
Dubois_2009_A	P62873	GBB1_HUMAN	RecName:_Full=Guanine_nucleotide-binding_protein_G(I)/G(S)/G(T)_subunit_beta-1;_AltName:_Full=Transducin_beta_chain_1;	2	none	54
Dubois_2009_A	P62879	GBB2_HUMAN	RecName:_Full=Guanine_nucleotide-binding_protein_G(I)/G(S)/G(T)_subunit_beta-2;_AltName:_Full=Transducin_beta_chain_2;_AltName:_Full=G_protein_subunit_beta-2;	3	none	54
Dubois_2009_A	P08754	GNAI3_HUMAN	RecName:_Full=Guanine_nucleotide-binding_protein_G(k)_subunit_alpha;_AltName:_Full=G(i)_alpha-3;	3	none	92
Dubois_2009_A	P29992	GNA11_HUMAN	RecName:_Full=Guanine_nucleotide-binding_protein_subunit_alpha-11;_Short=G-protein_subunit_alpha-11;_Short=G_alpha-11;_AltName:_Full=Guanine_nucleotide-binding_protein_G(y)_subunit_alpha;	1	none	1935
Dubois_2009_A	P08107	HSP71_HUMAN	RecName:_Full=Heat_shock_70_kDa_protein_1A/1B;_AltName:_Full=Heat_shock_70_kDa_protein_1/2;_Short=HSP70.1/HSP70.2;_Short=HSP70-1/HSP70-2;	10	none	1573
Dubois_2009_A	P34932	HSP74_HUMAN	RecName:_Full=Heat_shock_70_kDa_protein_4;_AltName:_Full=Heat_shock_70-related_protein_APG-2;_AltName:_Full=HSP70RY;	4	none	1289
Dubois_2009_A	P11142	HSP7C_HUMAN	RecName:_Full=Heat_shock_cognate_71_kDa_protein;_AltName:_Full=Heat_shock_70_kDa_protein_8;	10	none	1573
Dubois_2009_A	P04792	HSPB1_HUMAN	RecName:_Full=Heat_shock_protein_beta-1;_Short=HspB1;_AltName:_Full=Heat_shock_27_kDa_protein;_Short=HSP_27;_AltName:_Full=Stress-responsive_protein_27;_Short=SRP27;_AltName:_Full=Estrogen-regulated_24_kDa_protein;_AltName:_Full=28_kDa_heat_shock_protein;	0	none	none
Dubois_2009_A	P08238	HS90B_HUMAN	RecName:_Full=Heat_shock_protein_HSP_90-beta;_Short=HSP_90;_AltName:_Full=Heat_shock_84_kDa;_Short=HSP_84;_Short=HSP84;	8	none	1314
Dubois_2009_A	P30501	1C02_HUMAN	RecName:_Full=HLA_class_I_histocompatibility_antigen,_Cw-2_alpha_chain;_AltName:_Full=MHC_class_I_antigen_Cw*2;_Flags:_Precursor;	1	none	none
Dubois_2009_A	Q16543	CDC37_HUMAN	RecName:_Full=Hsp90_co-chaperone_Cdc37;_AltName:_Full=Hsp90_chaperone_protein_kinase-targeting_subunit;_AltName:_Full=p50Cdc37;	2	none	none
Dubois_2009_A	O95373	IPO7_HUMAN	RecName:_Full=Importin-7;_Short=Imp7;_AltName:_Full=Ran-binding_protein_7;_Short=RanBP7;	2	none	1980
Dubois_2009_A	Q14573	ITPR3_HUMAN	RecName:_Full=Inositol_1,4,5-trisphosphate_receptor_type_3;_AltName:_Full=Type_3_inositol_1,4,5-trisphosphate_receptor;_Short=Type_3_InsP3_receptor;_AltName:_Full=IP3_receptor_isoform_3;_Short=InsP3R3;_Short=IP3R_3;	2	none	1029
Dubois_2009_A	Q9Y4H2	IRS2_HUMAN	RecName:_Full=Insulin_receptor_substrate_2;_Short=IRS-2;	0	none	938
Dubois_2009_A	P17301	ITA2_HUMAN	RecName:_Full=Integrin_alpha-2;_AltName:_Full=Platelet_membrane_glycoprotein_Ia;_Short=GPIa;_AltName:_Full=Collagen_receptor;_AltName:_Full=VLA-2_subunit_alpha;_AltName:_Full=CD49_antigen-like_family_member_B;_AltName:_CD_antigen=CD49b;_Flags:_Precursor;	0	none	164
Dubois_2009_A	P05556	ITB1_HUMAN	RecName:_Full=Integrin_beta-1;_AltName:_Full=Fibronectin_receptor_subunit_beta;_AltName:_Full=VLA-4_subunit_beta;_AltName:_CD_antigen=CD29;_Flags:_Precursor;	0	GD	745
Dubois_2009_A	Q9UMF0	ICAM5_HUMAN	RecName:_Full=Intercellular_adhesion_molecule_5;_Short=ICAM-5;_AltName:_Full=Telencephalin;_Flags:_Precursor;	0	none	none
Dubois_2009_A	Q99665	I12R2_HUMAN	RecName:_Full=Interleukin-12_receptor_subunit_beta-2;_Short=IL-12_receptor_subunit_beta-2;_Short=IL-12R_subunit_beta-2;_Short=IL-12R-beta-2;_Short=IL-12RB2;_Flags:_Precursor;	0	none	155
Dubois_2009_A	O75874	IDHC_HUMAN	RecName:_Full=Isocitrate_dehydrogenase_[NADP]_cytoplasmic;_Short=IDH;_EC=1.1.1.42;_AltName:_Full=Cytosolic_NADP-isocitrate_dehydrogenase;_AltName:_Full=Oxalosuccinate_decarboxylase;_AltName:_Full=NADP(+)-specific_ICDH;_AltName:_Full=IDP;	0	none	none
Dubois_2009_A	P14923	PLAK_HUMAN	RecName:_Full=Junction_plakoglobin;_AltName:_Full=Desmoplakin-3;_AltName:_Full=Desmoplakin_III;_AltName:_Full=Catenin_gamma;	4	none	1192
Dubois_2009_A	Q9BVA0	KTNB1_HUMAN	RecName:_Full=Katanin_p80_WD40-containing_subunit_B1;_Short=Katanin_p80_subunit_B1;_AltName:_Full=p80_katanin;	0	none	none
Dubois_2009_A	P05783	K1C18_HUMAN	RecName:_Full=Keratin,_type_I_cytoskeletal_18;_AltName:_Full=Cytokeratin-18;_Short=CK-18;_AltName:_Full=Keratin-18;_Short=K18;_AltName:_Full=Cell_proliferation-inducing_gene_46_protein;	4	GD	834
Dubois_2009_A	P08729	K2C7_HUMAN	RecName:_Full=Keratin,_type_II_cytoskeletal_7;_AltName:_Full=Cytokeratin-7;_Short=CK-7;_AltName:_Full=Keratin-7;_Short=K7;_AltName:_Full=Type-II_keratin_Kb7;_AltName:_Full=Sarcolectin;	0	none	834
Dubois_2009_A	O95678	K2C75_HUMAN	RecName:_Full=Keratin,_type_II_cytoskeletal_75;_AltName:_Full=Cytokeratin-75;_Short=CK-75;_AltName:_Full=Keratin-75;_Short=K75;_AltName:_Full=Type-II_keratin_Kb18;_AltName:_Full=Type_II_keratin-K6hf;_AltName:_Full=Keratin-6_hair_follicle;_Short=hK6hf;	2	none	834
Dubois_2009_A	P05787	K2C8_HUMAN	RecName:_Full=Keratin,_type_II_cytoskeletal_8;_AltName:_Full=Cytokeratin-8;_Short=CK-8;_AltName:_Full=Keratin-8;_Short=K8;_AltName:_Full=Type-II_keratin_Kb8;	5	none	834
Dubois_2009_A	P33176	KINH_HUMAN	RecName:_Full=Kinesin-1_heavy_chain;_AltName:_Full=Ubiquitous_kinesin_heavy_chain;_Short=UKHC;_AltName:_Full=Conventional_kinesin_heavy_chain;	3	none	865
Dubois_2009_A	O43896	KIF1C_HUMAN	RecName:_Full=Kinesin-like_protein_KIF1C;	0	GD	19
Dubois_2009_A	Q01650	LAT1_HUMAN	RecName:_Full=Large_neutral_amino_acids_transporter_small_subunit_1;_AltName:_Full=L-type_amino_acid_transporter_1;_AltName:_Full=Solute_carrier_family_7_member_5;_AltName:_Full=y+_system_cationic_amino_acid_transporter;_AltName:_Full=4F2_light_chain;_Short=4F2_LC;_Short=4F2LC;_AltName:_Full=CD98_light_chain;_AltName:_Full=Integral_membrane_protein_E16;_Short=hLAT1;	0	none	none
Dubois_2009_A	Q9UHB6	LIMA1_HUMAN	RecName:_Full=LIM_domain_and_actin-binding_protein_1;_AltName:_Full=Epithelial_protein_lost_in_neoplasm;	1	none	none
Dubois_2009_A	Q8WWI1	LMO7_HUMAN	RecName:_Full=LIM_domain_only_protein_7;_Short=LMO-7;_AltName:_Full=LOMP;_AltName:_Full=F-box_only_protein_20;	0	SL	none
Dubois_2009_A	Q86X29	LSR_HUMAN	RecName:_Full=Lipolysis-stimulated_lipoprotein_receptor;	0	GD	none
Dubois_2009_A	P00338	LDHA_HUMAN	RecName:_Full=L-lactate_dehydrogenase_A_chain;_Short=LDH-A;_EC=1.1.1.27;_AltName:_Full=LDH_muscle_subunit;_Short=LDH-M;_AltName:_Full=Renal_carcinoma_antigen_NY-REN-59;_AltName:_Full=Cell_proliferation-inducing_gene_19_protein;	5	none	1988
Dubois_2009_A	P07195	LDHB_HUMAN	RecName:_Full=L-lactate_dehydrogenase_B_chain;_Short=LDH-B;_EC=1.1.1.27;_AltName:_Full=LDH_heart_subunit;_Short=LDH-H;_AltName:_Full=Renal_carcinoma_antigen_NY-REN-46;	5	none	1988
Dubois_2009_A	Q9P2M1	LR2BP_HUMAN	RecName:_Full=LRP2-binding_protein;_AltName:_Full=Megalin-binding_protein;_Short=MegBP;	0	none	none
Dubois_2009_A	P04156	PRIO_HUMAN	RecName:_Full=Major_prion_protein;_Short=PrP;_AltName:_Full=PrP27-30;_AltName:_Full=PrP33-35C;_AltName:_Full=ASCR;_AltName:_CD_antigen=CD230;_Flags:_Precursor;	1	none	none
Dubois_2009_A	P40925	MDHC_HUMAN	RecName:_Full=Malate_dehydrogenase,_cytoplasmic;_EC=1.1.1.37;_AltName:_Full=Cytosolic_malate_dehydrogenase;	0	none	none
Dubois_2009_A	P40926	MDHM_HUMAN	RecName:_Full=Malate_dehydrogenase,_mitochondrial;_EC=1.1.1.37;_Flags:_Precursor;	2	none	none
Dubois_2009_A	Q8N3F8	MILK1_HUMAN	RecName:_Full=MICAL-like_protein_1;_AltName:_Full=Molecule_interacting_with_Rab13;_Short=MIRab13;	0	none	none
Dubois_2009_A	P26038	MOES_HUMAN	RecName:_Full=Moesin;_AltName:_Full=Membrane-organizing_extension_spike_protein;	1	none	1595
Dubois_2009_A	P53985	MOT1_HUMAN	RecName:_Full=Monocarboxylate_transporter_1;_Short=MCT_1;_AltName:_Full=Solute_carrier_family_16_member_1;	0	none	474
Dubois_2009_A	P08183	MDR1_HUMAN	RecName:_Full=Multidrug_resistance_protein_1;_EC=3.6.3.44;_AltName:_Full=ATP-binding_cassette_sub-family_B_member_1;_AltName:_Full=P-glycoprotein_1;_AltName:_CD_antigen=CD243;	2	none	749
Dubois_2009_A	P22234	PUR6_HUMAN	RecName:_Full=Multifunctional_protein_ADE2;_Includes:_RecName:_Full=Phosphoribosylaminoimidazole-succinocarboxamide_synthase;_EC=6.3.2.6;_AltName:_Full=SAICAR_synthetase;_Includes:_RecName:_Full=Phosphoribosylaminoimidazole_carboxylase;_EC=4.1.1.21;_AltName:_Full=AIR_carboxylase;_Short=AIRC;	5	none	none
Dubois_2009_A	Q9NR56	MBNL1_HUMAN	RecName:_Full=Muscleblind-like_protein_1;_AltName:_Full=Triplet-expansion_RNA-binding_protein;	0	none	1163
Dubois_2009_A	P58340	MLF1_HUMAN	RecName:_Full=Myeloid_leukemia_factor_1;_AltName:_Full=Myelodysplasia-myeloid_leukemia_factor_1;	0	GD	1151
Dubois_2009_A	P14649	MYL6B_HUMAN	RecName:_Full=Myosin_light_chain_6B;_AltName:_Full=Smooth_muscle_and_nonmuscle_myosin_light_chain_alkali_6B;_AltName:_Full=Myosin_light_chain_1_slow-twitch_muscle_A_isoform;_Short=MLC1sa;	6	none	666
Dubois_2009_A	P60660	MYL6_HUMAN	RecName:_Full=Myosin_light_polypeptide_6;_AltName:_Full=Smooth_muscle_and_nonmuscle_myosin_light_chain_alkali_6;_AltName:_Full=Myosin_light_chain_alkali_3;_Short=Myosin_light_chain_A3;_AltName:_Full=Myosin_light_chain_3;_Short=MLC-3;_AltName:_Full=17_kDa_myosin_light_chain;_Short=LC17;	2	none	666
Dubois_2009_A	P35579	MYH9_HUMAN	RecName:_Full=Myosin-9;_AltName:_Full=Myosin_heavy_chain_9;_AltName:_Full=Myosin_heavy_chain,_non-muscle_IIa;_AltName:_Full=Non-muscle_myosin_heavy_chain_IIa;_Short=NMMHC_II-a;_Short=NMMHC-IIA;_AltName:_Full=Cellular_myosin_heavy_chain,_type_A;_AltName:_Full=Non-muscle_myosin_heavy_chain_A;_Short=NMMHC-A;	6	none	2280
Dubois_2009_A	O00159	MYO1C_HUMAN	RecName:_Full=Myosin-Ic;_AltName:_Full=Myosin_I_beta;_Short=MMI-beta;_Short=MMIb;	3	GD	923
Dubois_2009_A	B0I1T2	MYO1G_HUMAN	RecName:_Full=Myosin-Ig;_Contains:_RecName:_Full=Minor_histocompatibility_antigen_HA-2;_Short=mHag_HA-2;	0	none	1756
Dubois_2009_A	Q13765	NACA_HUMAN	RecName:_Full=Nascent_polypeptide-associated_complex_subunit_alpha;_Short=NAC-alpha;_AltName:_Full=Alpha-NAC;_AltName:_Allergen=Hom_s_2;	3	none	none
Dubois_2009_A	Q6ZN44	UNC5A_HUMAN	RecName:_Full=Netrin_receptor_UNC5A;_AltName:_Full=Protein_unc-5_homolog_A;_AltName:_Full=Protein_unc-5_homolog_1;_Flags:_Precursor;	0	none	1274
Dubois_2009_A	Q09666	AHNK_HUMAN	RecName:_Full=Neuroblast_differentiation-associated_protein_AHNAK;_AltName:_Full=Desmoyokin;	1	none	none
Dubois_2009_A	Q14697	GANAB_HUMAN	RecName:_Full=Neutral_alpha-glucosidase_AB;_EC=3.2.1.84;_AltName:_Full=Glucosidase_II_subunit_alpha;_AltName:_Full=Alpha-glucosidase_2;_Flags:_Precursor;	1	none	2031
Dubois_2009_A	P30414	NKTR_HUMAN	RecName:_Full=NK-tumor_recognition_protein;_Short=NK-TR_protein;_AltName:_Full=Natural-killer_cells_cyclophilin-related_protein;	0	none	none
Dubois_2009_A	P15531	NDKA_HUMAN	RecName:_Full=Nucleoside_diphosphate_kinase_A;_Short=NDP_kinase_A;_Short=NDK_A;_EC=2.7.4.6;_AltName:_Full=Tumor_metastatic_process-associated_protein;_AltName:_Full=Metastasis_inhibition_factor_nm23;_AltName:_Full=nm23-H1;_AltName:_Full=Granzyme_A-activated_DNase;_Short=GAAD;	3	none	none
Dubois_2009_A	P22392	NDKB_HUMAN	RecName:_Full=Nucleoside_diphosphate_kinase_B;_Short=NDP_kinase_B;_Short=NDK_B;_EC=2.7.4.6;_AltName:_Full=nm23-H2;_AltName:_Full=C-myc_purine-binding_transcription_factor_PUF;	2	none	2263
Dubois_2009_A	Q9BZ23	PANK2_HUMAN	RecName:_Full=Pantothenate_kinase_2,_mitochondrial;_Short=hPanK2;_EC=2.7.1.33;_AltName:_Full=Pantothenic_acid_kinase_2;_Flags:_Precursor;	0	none	1459
Dubois_2009_A	Q9H6A9	PCX3_HUMAN	RecName:_Full=Pecanex-like_protein_3;	0	none	none
Dubois_2009_A	P62937	PPIA_HUMAN	RecName:_Full=Peptidyl-prolyl_cis-trans_isomerase_A;_Short=PPIase_A;_EC=5.2.1.8;_AltName:_Full=Rotamase_A;_AltName:_Full=Cyclophilin_A;_AltName:_Full=Cyclosporin_A-binding_protein;	5	none	1686
Dubois_2009_A	P23284	PPIB_HUMAN	RecName:_Full=Peptidyl-prolyl_cis-trans_isomerase_B;_Short=PPIase_B;_EC=5.2.1.8;_AltName:_Full=Rotamase_B;_AltName:_Full=Cyclophilin_B;_AltName:_Full=S-cyclophilin;_Short=SCYLP;_AltName:_Full=CYP-S1;_Flags:_Precursor;	2	none	1514
Dubois_2009_A	O60664	PLIN3_HUMAN	RecName:_Full=Perilipin-3;_AltName:_Full=Mannose-6-phosphate_receptor-binding_protein_1;_AltName:_Full=Cargo_selection_protein_TIP47;_AltName:_Full=47_kDa_mannose_6-phosphate_receptor-binding_protein;_Short=47_kDa_MPR-binding_protein;_AltName:_Full=Placental_protein_17;_Short=PP17;	0	none	1904
Dubois_2009_A	Q06830	PRDX1_HUMAN	RecName:_Full=Peroxiredoxin-1;_EC=1.11.1.15;_AltName:_Full=Thioredoxin_peroxidase_2;_AltName:_Full=Thioredoxin-dependent_peroxide_reductase_2;_AltName:_Full=Proliferation-associated_gene_protein;_Short=PAG;_AltName:_Full=Natural_killer_cell-enhancing_factor_A;_Short=NKEF-A;	6	none	573
Dubois_2009_A	P32119	PRDX2_HUMAN	RecName:_Full=Peroxiredoxin-2;_EC=1.11.1.15;_AltName:_Full=Thioredoxin_peroxidase_1;_AltName:_Full=Thioredoxin-dependent_peroxide_reductase_1;_AltName:_Full=Thiol-specific_antioxidant_protein;_Short=TSA;_AltName:_Full=PRP;_AltName:_Full=Natural_killer_cell-enhancing_factor_B;_Short=NKEF-B;	3	none	573
Dubois_2009_A	P30044	PRDX5_HUMAN	RecName:_Full=Peroxiredoxin-5,_mitochondrial;_EC=1.11.1.15;_AltName:_Full=Peroxiredoxin_V;_Short=Prx-V;_AltName:_Full=Peroxisomal_antioxidant_enzyme;_AltName:_Full=PLP;_AltName:_Full=Thioredoxin_reductase;_AltName:_Full=Thioredoxin_peroxidase_PMP20;_AltName:_Full=Antioxidant_enzyme_B166;_Short=AOEB166;_AltName:_Full=TPx_type_VI;_AltName:_Full=Liver_tissue_2D-page_spot_71B;_AltName:_Full=Alu_corep…	0	none	none
Dubois_2009_A	Q86U89	P20L1_HUMAN	RecName:_Full=PHD_finger_protein_20-like_protein_1;	0	none	none
Dubois_2009_A	Q00325	MPCP_HUMAN	RecName:_Full=Phosphate_carrier_protein,_mitochondrial;_AltName:_Full=Phosphate_transport_protein;_Short=PTP;_AltName:_Full=Solute_carrier_family_25_member_3;_Flags:_Precursor;	3	none	none
Dubois_2009_A	P30086	PEBP1_HUMAN	RecName:_Full=Phosphatidylethanolamine-binding_protein_1;_Short=PEBP-1;_AltName:_Full=Prostatic-binding_protein;_AltName:_Full=HCNPpp;_AltName:_Full=Neuropolypeptide_h3;_AltName:_Full=Raf_kinase_inhibitor_protein;_Short=RKIP;_Contains:_RecName:_Full=Hippocampal_cholinergic_neurostimulating_peptide;_Short=HCNP;	2	none	none
Dubois_2009_A	P00558	PGK1_HUMAN	RecName:_Full=Phosphoglycerate_kinase_1;_EC=2.7.2.3;_AltName:_Full=Primer_recognition_protein_2;_Short=PRP_2;_AltName:_Full=Cell_migration-inducing_gene_10_protein;	3	none	none
Dubois_2009_A	P18669	PGAM1_HUMAN	RecName:_Full=Phosphoglycerate_mutase_1;_EC=5.4.2.1;_EC=5.4.2.4;_EC=3.1.3.13;_AltName:_Full=Phosphoglycerate_mutase_isozyme_B;_Short=PGAM-B;_AltName:_Full=BPG-dependent_PGAM_1;	0	none	none
Dubois_2009_A	Q9Y617	SERC_HUMAN	RecName:_Full=Phosphoserine_aminotransferase;_EC=2.6.1.52;_AltName:_Full=Phosphohydroxythreonine_aminotransferase;_Short=PSAT;	0	none	none
Dubois_2009_A	Q9P241	AT10D_HUMAN	RecName:_Full=Probable_phospholipid-transporting_ATPase_VD;_EC=3.6.3.1;_AltName:_Full=ATPase_class_V_type_10D;	0	none	1253
Dubois_2009_A	O95922	TTLL1_HUMAN	RecName:_Full=Probable_tubulin_polyglutamylase_TTLL1;_EC=6.-.-.-;_AltName:_Full=Tubulin_polyglutamylase_complex_subunit_3;_Short=PGs3;_AltName:_Full=Tubulin--tyrosine_ligase-like_protein_1;	0	none	none
Dubois_2009_A	P07737	PROF1_HUMAN	RecName:_Full=Profilin-1;_AltName:_Full=Profilin_I;	2	none	none
Dubois_2009_A	Q9UQ80	PA2G4_HUMAN	RecName:_Full=Proliferation-associated_protein_2G4;_AltName:_Full=Cell_cycle_protein_p38-2G4_homolog;_Short=hG4-1;_AltName:_Full=ErbB3-binding_protein_1;	4	none	none
Dubois_2009_A	Q96B36	AKTS1_HUMAN	RecName:_Full=Proline-rich_AKT1_substrate_1;_AltName:_Full=40_kDa_proline-rich_AKT_substrate;	0	GD	none
Dubois_2009_A	P25787	PSA2_HUMAN	RecName:_Full=Proteasome_subunit_alpha_type-2;_EC=3.4.25.1;_AltName:_Full=Proteasome_component_C3;_AltName:_Full=Macropain_subunit_C3;_AltName:_Full=Multicatalytic_endopeptidase_complex_subunit_C3;	0	none	none
Dubois_2009_A	P25788	PSA3_HUMAN	RecName:_Full=Proteasome_subunit_alpha_type-3;_EC=3.4.25.1;_AltName:_Full=Proteasome_component_C8;_AltName:_Full=Macropain_subunit_C8;_AltName:_Full=Multicatalytic_endopeptidase_complex_subunit_C8;	0	none	none
Dubois_2009_A	O14818	PSA7_HUMAN	RecName:_Full=Proteasome_subunit_alpha_type-7;_EC=3.4.25.1;_AltName:_Full=Proteasome_subunit_RC6-1;_AltName:_Full=Proteasome_subunit_XAPC7;	0	none	2394
Dubois_2009_A	Q8TAA3	PSA7L_HUMAN	RecName:_Full=Proteasome_subunit_alpha_type-7-like;_EC=3.4.25.1;	0	none	2394
Dubois_2009_A	P20618	PSB1_HUMAN	RecName:_Full=Proteasome_subunit_beta_type-1;_EC=3.4.25.1;_AltName:_Full=Proteasome_component_C5;_AltName:_Full=Macropain_subunit_C5;_AltName:_Full=Multicatalytic_endopeptidase_complex_subunit_C5;_AltName:_Full=Proteasome_gamma_chain;_Flags:_Precursor;	1	none	none
Dubois_2009_A	P28070	PSB4_HUMAN	RecName:_Full=Proteasome_subunit_beta_type-4;_Short=Proteasome_beta_chain;_EC=3.4.25.1;_AltName:_Full=Macropain_beta_chain;_AltName:_Full=Multicatalytic_endopeptidase_complex_beta_chain;_AltName:_Full=Proteasome_chain_3;_Short=HsN3;_AltName:_Full=26_kDa_prosomal_protein;_Short=PROS-26;_Short=HsBPROS26;_Flags:_Precursor;	1	none	none
Dubois_2009_A	P28074	PSB5_HUMAN	RecName:_Full=Proteasome_subunit_beta_type-5;_EC=3.4.25.1;_AltName:_Full=Proteasome_epsilon_chain;_AltName:_Full=Macropain_epsilon_chain;_AltName:_Full=Multicatalytic_endopeptidase_complex_epsilon_chain;_AltName:_Full=Proteasome_subunit_X;_AltName:_Full=Proteasome_chain_6;_AltName:_Full=Proteasome_subunit_MB1;_Flags:_Precursor;	0	none	1612
Dubois_2009_A	P28072	PSB6_HUMAN	RecName:_Full=Proteasome_subunit_beta_type-6;_EC=3.4.25.1;_AltName:_Full=Proteasome_delta_chain;_AltName:_Full=Macropain_delta_chain;_AltName:_Full=Multicatalytic_endopeptidase_complex_delta_chain;_AltName:_Full=Proteasome_subunit_Y;_Flags:_Precursor;	2	none	none
Dubois_2009_A	P30101	PDIA3_HUMAN	RecName:_Full=Protein_disulfide-isomerase_A3;_EC=5.3.4.1;_AltName:_Full=Disulfide_isomerase_ER-60;_AltName:_Full=Endoplasmic_reticulum_resident_protein_60;_Short=ER_protein_60;_Short=ERp60;_AltName:_Full=58_kDa_microsomal_protein;_Short=p58;_AltName:_Full=Endoplasmic_reticulum_resident_protein_57;_Short=ER_protein_57;_Short=ERp57;_AltName:_Full=58_kDa_glucose-regulated_protein;_Flags:_Precursor;	3	none	none
Dubois_2009_A	Q15084	PDIA6_HUMAN	RecName:_Full=Protein_disulfide-isomerase_A6;_EC=5.3.4.1;_AltName:_Full=Protein_disulfide_isomerase_P5;_AltName:_Full=Thioredoxin_domain-containing_protein_7;_AltName:_Full=Endoplasmic_reticulum_protein_5;_Short=ER_protein_5;_Short=ERp5;_Flags:_Precursor;	5	none	none
Dubois_2009_A	P07237	PDIA1_HUMAN	RecName:_Full=Protein_disulfide-isomerase;_Short=PDI;_EC=5.3.4.1;_AltName:_Full=Prolyl_4-hydroxylase_subunit_beta;_AltName:_Full=Cellular_thyroid_hormone-binding_protein;_AltName:_Full=p55;_Flags:_Precursor;	2	none	none
Dubois_2009_A	Q99497	PARK7_HUMAN	RecName:_Full=Protein_DJ-1;_AltName:_Full=Oncogene_DJ1;_AltName:_Full=Parkinson_disease_protein_7;	3	none	none
Dubois_2009_A	Q14156	EFR3A_HUMAN	RecName:_Full=Protein_EFR3_homolog_A;_AltName:_Full=Protein_EFR3-like;	0	none	824
Dubois_2009_A	Q7Z309	F122B_HUMAN	RecName:_Full=Protein_FAM122B;	0	none	none
Dubois_2009_A	Q9UKS6	PACN3_HUMAN	RecName:_Full=Protein_kinase_C_and_casein_kinase_substrate_in_neurons_protein_3;_AltName:_Full=SH3_domain-containing_protein_6511;_AltName:_Full=Endophilin_I;	0	none	1574
Dubois_2009_A	Q9HCY8	S10AE_HUMAN	RecName:_Full=Protein_S100-A14;_AltName:_Full=S100_calcium-binding_protein_A14;_Short=S114;	0	none	none
Dubois_2009_A	Q96FQ6	S10AG_HUMAN	RecName:_Full=Protein_S100-A16;_AltName:_Full=S100_calcium-binding_protein_A16;_AltName:_Full=Protein_S100-F;_AltName:_Full=Aging-associated_gene_13_protein;	0	none	none
Dubois_2009_A	P06703	S10A6_HUMAN	RecName:_Full=Protein_S100-A6;_AltName:_Full=S100_calcium-binding_protein_A6;_AltName:_Full=Calcyclin;_AltName:_Full=Prolactin_receptor-associated_protein;_Short=PRA;_AltName:_Full=Growth_factor-inducible_protein_2A9;_AltName:_Full=MLN_4;	0	none	none
Dubois_2009_A	Q14289	FAK2_HUMAN	RecName:_Full=Protein-tyrosine_kinase_2-beta;_EC=2.7.10.2;_AltName:_Full=Focal_adhesion_kinase_2;_Short=FADK_2;_AltName:_Full=Proline-rich_tyrosine_kinase_2;_AltName:_Full=Cell_adhesion_kinase_beta;_Short=CAK-beta;_AltName:_Full=Calcium-dependent_tyrosine_kinase;_Short=CADTK;_AltName:_Full=Related_adhesion_focal_tyrosine_kinase;_Short=RAFTK;	0	none	1790
Dubois_2009_A	Q04941	PLP2_HUMAN	RecName:_Full=Proteolipid_protein_2;_AltName:_Full=Intestinal_membrane_A4_protein;_AltName:_Full=Differentiation-dependent_protein_A4;	3	none	none
Dubois_2009_A	Q9P2E7	PCD10_HUMAN	RecName:_Full=Protocadherin-10;_Flags:_Precursor;	0	none	1292
Dubois_2009_A	P55786	PSA_HUMAN	RecName:_Full=Puromycin-sensitive_aminopeptidase;_Short=PSA;_EC=3.4.11.14;_AltName:_Full=Cytosol_alanyl_aminopeptidase;_Short=AAP-S;	1	none	none
Dubois_2009_A	Q5JNZ5	RS26L_HUMAN	RecName:_Full=Putative_40S_ribosomal_protein_S26-like_1;	3	none	none
Dubois_2009_A	Q5VTE0	EF1A3_HUMAN	RecName:_Full=Putative_elongation_factor_1-alpha-like_3;_Short=EF-1-alpha-like_3;_AltName:_Full=Eukaryotic_elongation_factor_1_A-like_3;_Short=eEF1A-like_3;	11	none	none
Dubois_2009_A	Q8N2B8	YB035_HUMAN	RecName:_Full=Putative_uncharacterized_protein_FLJ33534;	0	none	none
Dubois_2009_A	P14618	KPYM_HUMAN	RecName:_Full=Pyruvate_kinase_isozymes_M1/M2;_EC=2.7.1.40;_AltName:_Full=Pyruvate_kinase_muscle_isozyme;_AltName:_Full=Pyruvate_kinase_2/3;_AltName:_Full=Cytosolic_thyroid_hormone-binding_protein;_Short=CTHBP;_AltName:_Full=Thyroid_hormone-binding_protein_1;_Short=THBP1;_AltName:_Full=Opa-interacting_protein_3;_Short=OIP-3;_AltName:_Full=p58;_AltName:_Full=Tumor_M2-PK;	6	none	none
Dubois_2009_A	P46940	IQGA1_HUMAN	RecName:_Full=Ras_GTPase-activating-like_protein_IQGAP1;_AltName:_Full=p195;	3	none	182
Dubois_2009_A	P63000	RAC1_HUMAN	RecName:_Full=Ras-related_C3_botulinum_toxin_substrate_1;_AltName:_Full=p21-Rac1;_AltName:_Full=Ras-like_protein_TC25;_AltName:_Full=Cell_migration-inducing_gene_5_protein;_Flags:_Precursor;	1	none	1744
Dubois_2009_A	P15153	RAC2_HUMAN	RecName:_Full=Ras-related_C3_botulinum_toxin_substrate_2;_AltName:_Full=p21-Rac2;_AltName:_Full=Small_G_protein;_AltName:_Full=GX;_Flags:_Precursor;	0	none	1744
Dubois_2009_A	P60763	RAC3_HUMAN	RecName:_Full=Ras-related_C3_botulinum_toxin_substrate_3;_AltName:_Full=p21-Rac3;_Flags:_Precursor;	0	none	1744
Dubois_2009_A	Q15907	RB11B_HUMAN	RecName:_Full=Ras-related_protein_Rab-11B;_AltName:_Full=GTP-binding_protein_YPT3;	1	none	2228
Dubois_2009_A	P62820	RAB1A_HUMAN	RecName:_Full=Ras-related_protein_Rab-1A;_AltName:_Full=YPT1-related_protein;	3	none	895
Dubois_2009_A	Q9H0U4	RAB1B_HUMAN	RecName:_Full=Ras-related_protein_Rab-1B;	1	none	none
Dubois_2009_A	O95197	RTN3_HUMAN	RecName:_Full=Reticulon-3;_AltName:_Full=Neuroendocrine-specific_protein-like_2;_Short=NSP-like_protein_2;_AltName:_Full=Neuroendocrine-specific_protein-like_II;_Short=NSP-like_protein_II;_Short=NSPLII;	0	none	890
Dubois_2009_A	Q8NFJ5	RAI3_HUMAN	RecName:_Full=Retinoic_acid-induced_protein_3;_AltName:_Full=G-protein_coupled_receptor_family_C_group_5_member_A;_AltName:_Full=Retinoic_acid-induced_gene_1_protein;_Short=RAIG-1;_AltName:_Full=Orphan_G-protein-coupling_receptor_PEIG-1;	0	none	none
Dubois_2009_A	Q53RT3	APRV1_HUMAN	RecName:_Full=Retroviral-like_aspartic_protease_1;_EC=3.4.23.-;_AltName:_Full=Skin-specific_retroviral-like_aspartic_protease;_Short=Skin_aspartic_protease;_Short=SASPase;_AltName:_Full=TPA-inducible_aspartic_proteinase-like_protein;_Short=TAPS;_Flags:_Precursor;	0	none	none
Dubois_2009_A	O75116	ROCK2_HUMAN	RecName:_Full=Rho-associated_protein_kinase_2;_EC=2.7.11.1;_AltName:_Full=Rho-associated,_coiled-coil-containing_protein_kinase_2;_AltName:_Full=p164_ROCK-2;_AltName:_Full=Rho_kinase_2;	0	none	997
Dubois_2009_A	P11908	PRPS2_HUMAN	RecName:_Full=Ribose-phosphate_pyrophosphokinase_2;_EC=2.7.6.1;_AltName:_Full=Phosphoribosyl_pyrophosphate_synthase_II;_Short=PRS-II;_AltName:_Full=PPRibP;	2	none	2415
Dubois_2009_A	Q9H7B2	RPF2_HUMAN	RecName:_Full=Ribosome_production_factor_2_homolog;_AltName:_Full=Ribosome_biogenesis_protein_RPF2_homolog;_AltName:_Full=Brix_domain-containing_protein_1;	0	none	none
Dubois_2009_A	P31153	METK2_HUMAN	RecName:_Full=S-adenosylmethionine_synthase_isoform_type-2;_Short=AdoMet_synthase_2;_EC=2.5.1.6;_AltName:_Full=Methionine_adenosyltransferase_2;_Short=MAT_2;_AltName:_Full=Methionine_adenosyltransferase_II;_Short=MAT-II;	6	none	855
Dubois_2009_A	Q9NSI8	SAMN1_HUMAN	RecName:_Full=SAM_domain-containing_protein_SAMSN-1;_AltName:_Full=SAM_domain,_SH3_domain_and_nuclear_localization_signals_protein_1;_AltName:_Full=SH3-SAM_adaptor_protein;_AltName:_Full=Hematopoietic_adaptor_containing_SH3_and_SAM_domains_1;	0	none	none
Dubois_2009_A	O14983	AT2A1_HUMAN	RecName:_Full=Sarcoplasmic/endoplasmic_reticulum_calcium_ATPase_1;_Short=SR_Ca(2+)-ATPase_1;_Short=SERCA1;_EC=3.6.3.8;_AltName:_Full=Calcium_pump_1;_AltName:_Full=Calcium-transporting_ATPase_sarcoplasmic_reticulum_type,_fast_twitch_skeletal_muscle_isoform;_AltName:_Full=Endoplasmic_reticulum_class_1/2_Ca(2+)_ATPase;	0	none	2103
Dubois_2009_A	P16615	AT2A2_HUMAN	RecName:_Full=Sarcoplasmic/endoplasmic_reticulum_calcium_ATPase_2;_Short=SR_Ca(2+)-ATPase_2;_Short=SERCA2;_EC=3.6.3.8;_AltName:_Full=Calcium_pump_2;_AltName:_Full=Calcium-transporting_ATPase_sarcoplasmic_reticulum_type,_slow_twitch_skeletal_muscle_isoform;_AltName:_Full=Endoplasmic_reticulum_class_1/2_Ca(2+)_ATPase;	3	none	2103
Dubois_2009_A	P34897	GLYM_HUMAN	RecName:_Full=Serine_hydroxymethyltransferase,_mitochondrial;_Short=SHMT;_EC=2.1.2.1;_AltName:_Full=Serine_methylase;_AltName:_Full=Glycine_hydroxymethyltransferase;_Flags:_Precursor;	3	none	none
Dubois_2009_A	Q7L8J4	3BP5L_HUMAN	RecName:_Full=SH3_domain-binding_protein_5-like;_Short=SH3BP-5-like;	0	none	none
Dubois_2009_A	O43699	SIGL6_HUMAN	RecName:_Full=Sialic_acid-binding_Ig-like_lectin_6;_Short=Siglec-6;_AltName:_Full=Obesity-binding_protein_1;_Short=OB-BP1;_AltName:_Full=CD33_antigen-like_1;_AltName:_Full=CDw327;_AltName:_CD_antigen=CD327;_Flags:_Precursor;	0	none	none
Dubois_2009_A	P05023	AT1A1_HUMAN	RecName:_Full=Sodium/potassium-transporting_ATPase_subunit_alpha-1;_Short=Na(+)/K(+)_ATPase_alpha-1_subunit;_EC=3.6.3.9;_AltName:_Full=Sodium_pump_subunit_alpha-1;_Flags:_Precursor;	3	SL	13
Dubois_2009_A	Q9H3E2	SNX25_HUMAN	RecName:_Full=Sorting_nexin-25;	0	none	none
Dubois_2009_A	Q15637	SF01_HUMAN	RecName:_Full=Splicing_factor_1;_AltName:_Full=Zinc_finger_protein_162;_AltName:_Full=Transcription_factor_ZFM1;_AltName:_Full=Zinc_finger_gene_in_MEN1_locus;_AltName:_Full=Mammalian_branch_point-binding_protein;_Short=mBBP;_Short=BBP;	1	none	none
Dubois_2009_A	P38646	GRP75_HUMAN	RecName:_Full=Stress-70_protein,_mitochondrial;_AltName:_Full=75_kDa_glucose-regulated_protein;_Short=GRP-75;_AltName:_Full=Heat_shock_70_kDa_protein_9;_AltName:_Full=Peptide-binding_protein_74;_Short=PBP74;_AltName:_Full=Mortalin;_Short=MOT;_Flags:_Precursor;	9	none	none
Dubois_2009_A	P31948	STIP1_HUMAN	RecName:_Full=Stress-induced-phosphoprotein_1;_Short=STI1;_AltName:_Full=Hsc70/Hsp90-organizing_protein;_Short=Hop;_AltName:_Full=Transformation-sensitive_protein_IEF_SSP_3521;_AltName:_Full=Renal_carcinoma_antigen_NY-REN-11;	1	none	none
Dubois_2009_A	P55809	SCOT1_HUMAN	RecName:_Full=Succinyl-CoA:3-ketoacid-coenzyme_A_transferase_1,_mitochondrial;_EC=2.8.3.5;_AltName:_Full=3-oxoacid-CoA_transferase_1;_AltName:_Full=Somatic-type_succinyl-CoA:3-oxoacid-CoA-transferase;_Short=SCOT-s;_Flags:_Precursor;	0	none	132
Dubois_2009_A	P04179	SODM_HUMAN	RecName:_Full=Superoxide_dismutase_[Mn],_mitochondrial;_EC=1.15.1.1;_Flags:_Precursor;	0	none	none
Dubois_2009_A	Q05940	VMAT2_HUMAN	RecName:_Full=Synaptic_vesicular_amine_transporter;_AltName:_Full=Vesicular_amine_transporter_2;_Short=VAT2;_AltName:_Full=Monoamine_transporter;_AltName:_Full=Solute_carrier_family_18_member_2;	0	none	1798
Dubois_2009_A	O60343	TBCD4_HUMAN	RecName:_Full=TBC1_domain_family_member_4;_AltName:_Full=Akt_substrate_of_160_kDa;_Short=AS160;	0	GD	1391
Dubois_2009_A	P78371	TCPB_HUMAN	RecName:_Full=T-complex_protein_1_subunit_beta;_Short=TCP-1-beta;_AltName:_Full=CCT-beta;	7	none	none
Dubois_2009_A	P50991	TCPD_HUMAN	RecName:_Full=T-complex_protein_1_subunit_delta;_Short=TCP-1-delta;_AltName:_Full=CCT-delta;_AltName:_Full=Stimulator_of_TAR_RNA-binding;	8	none	none
Dubois_2009_A	P49368	TCPG_HUMAN	RecName:_Full=T-complex_protein_1_subunit_gamma;_Short=TCP-1-gamma;_AltName:_Full=CCT-gamma;_AltName:_Full=hTRiC5;	8	none	none
Dubois_2009_A	P50990	TCPQ_HUMAN	RecName:_Full=T-complex_protein_1_subunit_theta;_Short=TCP-1-theta;_AltName:_Full=CCT-theta;_AltName:_Full=Renal_carcinoma_antigen_NY-REN-15;	8	none	none
Dubois_2009_A	P40227	TCPZ_HUMAN	RecName:_Full=T-complex_protein_1_subunit_zeta;_Short=TCP-1-zeta;_AltName:_Full=CCT-zeta-1;_AltName:_Full=Tcp20;_AltName:_Full=HTR3;_AltName:_Full=Acute_morphine_dependence-related_protein_2;	7	none	none
Dubois_2009_A	Q8NBS9	TXND5_HUMAN	RecName:_Full=Thioredoxin_domain-containing_protein_5;_AltName:_Full=Thioredoxin-like_protein_p46;_AltName:_Full=Endoplasmic_reticulum_resident_protein_46;_Short=ER_protein_46;_Short=ERp46;_Flags:_Precursor;	3	none	none
Dubois_2009_A	Q16881	TRXR1_HUMAN	RecName:_Full=Thioredoxin_reductase_1,_cytoplasmic;_Short=TR;_EC=1.8.1.9;_AltName:_Full=Thioredoxin_reductase_TR1;_AltName:_Full=KM-102-derived_reductase-like_factor;_AltName:_Full=Gene_associated_with_retinoic_and_interferon-induced_mortality_12_protein;_Short=Gene_associated_with_retinoic_and_IFN-induced_mortality_12_protein;_Short=GRIM-12;	0	none	1149
Dubois_2009_A	P10599	THIO_HUMAN	RecName:_Full=Thioredoxin;_Short=Trx;_AltName:_Full=ATL-derived_factor;_Short=ADF;_AltName:_Full=Surface-associated_sulphydryl_protein;_Short=SASP;	0	none	none
Dubois_2009_A	P30048	PRDX3_HUMAN	RecName:_Full=Thioredoxin-dependent_peroxide_reductase,_mitochondrial;_EC=1.11.1.15;_AltName:_Full=Peroxiredoxin-3;_AltName:_Full=Peroxiredoxin_III;_Short=Prx-III;_AltName:_Full=Antioxidant_protein_1;_Short=AOP-1;_AltName:_Full=Protein_MER5_homolog;_AltName:_Full=HBC189;_Flags:_Precursor;	2	none	none
Dubois_2009_A	Q9NYK1	TLR7_HUMAN	RecName:_Full=Toll-like_receptor_7;_Flags:_Precursor;	1	none	130
Dubois_2009_A	P35711	SOX5_HUMAN	RecName:_Full=Transcription_factor_SOX-5;	0	none	none
Dubois_2009_A	P35712	SOX6_HUMAN	RecName:_Full=Transcription_factor_SOX-6;	0	none	447
Dubois_2009_A	P02786	TFR1_HUMAN	RecName:_Full=Transferrin_receptor_protein_1;_Short=TfR1;_Short=TfR;_Short=TR;_Short=Trfr;_AltName:_Full=T9;_AltName:_Full=p90;_AltName:_CD_antigen=CD71;_Contains:_RecName:_Full=Transferrin_receptor_protein_1,_serum_form;_Short=sTfR;	0	none	1086
Dubois_2009_A	P37802	TAGL2_HUMAN	RecName:_Full=Transgelin-2;_AltName:_Full=SM22-alpha_homolog;	3	none	7
Dubois_2009_A	P55072	TERA_HUMAN	RecName:_Full=Transitional_endoplasmic_reticulum_ATPase;_Short=TER_ATPase;_AltName:_Full=15S_Mg(2+)-ATPase_p97_subunit;_AltName:_Full=Valosin-containing_protein;_Short=VCP;	5	none	none
Dubois_2009_A	P29401	TKT_HUMAN	RecName:_Full=Transketolase;_Short=TK;_EC=2.2.1.1;	3	none	1026
Dubois_2009_A	P60174	TPIS_HUMAN	RecName:_Full=Triosephosphate_isomerase;_Short=TIM;_EC=5.3.1.1;_AltName:_Full=Triose-phosphate_isomerase;	1	none	none
Dubois_2009_A	P06753	TPM3_HUMAN	RecName:_Full=Tropomyosin_alpha-3_chain;_AltName:_Full=Tropomyosin-3;_AltName:_Full=Gamma-tropomyosin;_AltName:_Full=Tropomyosin-5;_Short=hTM5;	1	none	370
Dubois_2009_A	P67936	TPM4_HUMAN	RecName:_Full=Tropomyosin_alpha-4_chain;_AltName:_Full=Tropomyosin-4;_AltName:_Full=TM30p1;	1	none	370
Dubois_2009_A	Q71U36	TBA1A_HUMAN	RecName:_Full=Tubulin_alpha-1A_chain;_AltName:_Full=Tubulin_B-alpha-1;_AltName:_Full=Tubulin_alpha-3_chain;_AltName:_Full=Alpha-tubulin_3;	5	none	630
Dubois_2009_A	Q9BQE3	TBA1C_HUMAN	RecName:_Full=Tubulin_alpha-1C_chain;_AltName:_Full=Tubulin_alpha-6_chain;_AltName:_Full=Alpha-tubulin_6;	7	none	630
Dubois_2009_A	P68366	TBA4A_HUMAN	RecName:_Full=Tubulin_alpha-4A_chain;_AltName:_Full=Tubulin_alpha-1_chain;_AltName:_Full=Alpha-tubulin_1;_AltName:_Full=Testis-specific_alpha-tubulin;_AltName:_Full=Tubulin_H2-alpha;	2	none	630
Dubois_2009_A	P68371	TBB2C_HUMAN	RecName:_Full=Tubulin_beta-2C_chain;_AltName:_Full=Tubulin_beta-2_chain;	8	none	1566
Dubois_2009_A	P26045	PTN3_HUMAN	RecName:_Full=Tyrosine-protein_phosphatase_non-receptor_type_3;_EC=3.1.3.48;_AltName:_Full=Protein-tyrosine_phosphatase_H1;_Short=PTP-H1;	0	GD	839
Dubois_2009_A	P22314	UBA1_HUMAN	RecName:_Full=Ubiquitin-like_modifier-activating_enzyme_1;_AltName:_Full=Ubiquitin-activating_enzyme_E1;_AltName:_Full=Protein_A1S9;	5	none	none
Dubois_2009_A	Q03405	UPAR_HUMAN	RecName:_Full=Urokinase_plasminogen_activator_surface_receptor;_Short=U-PAR;_Short=uPAR;_AltName:_Full=Monocyte_activation_antigen_Mo3;_AltName:_CD_antigen=CD87;_Flags:_Precursor;	0	none	none
Dubois_2009_A	Q9UBQ0	VPS29_HUMAN	RecName:_Full=Vacuolar_protein_sorting-associated_protein_29;_Short=hVPS29;_EC=3.1.3.3;_AltName:_Full=Vesicle_protein_sorting_29;_AltName:_Full=PEP11_homolog;	0	none	none
Dubois_2009_A	P50552	VASP_HUMAN	RecName:_Full=Vasodilator-stimulated_phosphoprotein;_Short=VASP;	0	none	2172
Dubois_2009_A	P18206	VINC_HUMAN	RecName:_Full=Vinculin;_AltName:_Full=Metavinculin;	3	none	none
Dubois_2009_A	Q8TBZ3	WDR20_HUMAN	RecName:_Full=WD_repeat-containing_protein_20;_AltName:_Full=Protein_DMR;	0	none	2173
Dubois_2009_A	Q8IWA0	WDR75_HUMAN	RecName:_Full=WD_repeat-containing_protein_75;	0	none	none
Dubois_2009_A	P13010	XRCC5_HUMAN	RecName:_Full=X-ray_repair_cross-complementing_protein_5;_EC=3.6.4.-;_AltName:_Full=X-ray_repair_complementing_defective_repair_in_Chinese_hamster_cells_5_(double-strand-break_rejoining);_AltName:_Full=ATP-dependent_DNA_helicase_2_subunit_2;_AltName:_Full=ATP-dependent_DNA_helicase_II_80_kDa_subunit;_AltName:_Full=Lupus_Ku_autoantigen_protein_p86;_AltName:_Full=86_kDa_subunit_of_Ku_antigen;_AltNa…	4	none	none
Dubois_2009_A	Q02386	ZNF45_HUMAN	RecName:_Full=Zinc_finger_protein_45;_AltName:_Full=BRC1744;_AltName:_Full=Zinc_finger_protein_13;_AltName:_Full=Zinc_finger_protein_KOX5;	0	none	81
Dubois_2009_A	Q9Y2L8	ZKSC5_HUMAN	RecName:_Full=Zinc_finger_protein_with_KRAB_and_SCAN_domains_5;_AltName:_Full=Zinc_finger_protein_95_homolog;_Short=Zfp-95;	0	none	none
Dubois_2009_B	P31946	1433B_HUMAN	RecName:_Full=14-3-3_protein_beta/alpha;_AltName:_Full=Protein_kinase_C_inhibitor_protein_1;_Short=KCIP-1;_AltName:_Full=Protein_1054;_Contains:_RecName:_Full=14-3-3_protein_beta/alpha,_N-terminally_processed;	1	none	30
Dubois_2009_B	P62258	1433E_HUMAN	RecName:_Full=14-3-3_protein_epsilon;_Short=14-3-3E;	7	none	none
Dubois_2009_B	Q04917	1433F_HUMAN	RecName:_Full=14-3-3_protein_eta;_AltName:_Full=Protein_AS1;	2	none	30
Dubois_2009_B	P61981	1433G_HUMAN	RecName:_Full=14-3-3_protein_gamma;_AltName:_Full=Protein_kinase_C_inhibitor_protein_1;_Short=KCIP-1;_Contains:_RecName:_Full=14-3-3_protein_gamma,_N-terminally_processed;	2	none	30
Dubois_2009_B	P27348	1433T_HUMAN	RecName:_Full=14-3-3_protein_theta;_AltName:_Full=14-3-3_protein_tau;_AltName:_Full=14-3-3_protein_T-cell;_AltName:_Full=Protein_HS1;	3	none	30
Dubois_2009_B	P63104	1433Z_HUMAN	RecName:_Full=14-3-3_protein_zeta/delta;_AltName:_Full=Protein_kinase_C_inhibitor_protein_1;_Short=KCIP-1;	5	none	30
Dubois_2009_B	P62979	RS27A_HUMAN	RecName:_Full=Ubiquitin-40S_ribosomal_protein_S27a;_AltName:_Full=Ubiquitin_carboxyl_extension_protein_80;_Contains:_RecName:_Full=Ubiquitin;_Contains:_RecName:_Full=40S_ribosomal_protein_S27a;_Flags:_Precursor;	6	none	none
Dubois_2009_B	P10809	CH60_HUMAN	RecName:_Full=60_kDa_heat_shock_protein,_mitochondrial;_AltName:_Full=Heat_shock_protein_60;_Short=HSP-60;_Short=Hsp60;_AltName:_Full=60_kDa_chaperonin;_AltName:_Full=Chaperonin_60;_Short=CPN60;_AltName:_Full=Mitochondrial_matrix_protein_P1;_AltName:_Full=P60_lymphocyte_protein;_AltName:_Full=HuCHA60;_Flags:_Precursor;	6	none	none
Dubois_2009_B	P62987	RL40_HUMAN	RecName:_Full=Ubiquitin-60S_ribosomal_protein_L40;_AltName:_Full=Ubiquitin_A-52_residue_ribosomal_protein_fusion_product_1;_AltName:_Full=CEP52;_Contains:_RecName:_Full=Ubiquitin;_Contains:_RecName:_Full=60S_ribosomal_protein_L40;_Flags:_Precursor;	6	none	none
Dubois_2009_B	O60825	F262_HUMAN	RecName:_Full=6-phosphofructo-2-kinase/fructose-2,6-biphosphatase_2;_Short=6PF-2-K/Fru-2,6-P2ase_2;_Short=PFK/FBPase_2;_AltName:_Full=6PF-2-K/Fru-2,6-P2ase_heart-type_isozyme;_Includes:_RecName:_Full=6-phosphofructo-2-kinase;_EC=2.7.1.105;_Includes:_RecName:_Full=Fructose-2,6-bisphosphatase;_EC=3.1.3.46;	1	GD	119
Dubois_2009_B	P11021	GRP78_HUMAN	RecName:_Full=78_kDa_glucose-regulated_protein;_Short=GRP-78;_AltName:_Full=Heat_shock_70_kDa_protein_5;_AltName:_Full=Immunoglobulin_heavy_chain-binding_protein;_Short=BiP;_AltName:_Full=Endoplasmic_reticulum_lumenal_Ca(2+)-binding_protein_grp78;_Flags:_Precursor;	9	none	none
Dubois_2009_B	Q9P2N4	ATS9_HUMAN	RecName:_Full=A_disintegrin_and_metalloproteinase_with_thrombospondin_motifs_9;_Short=ADAMTS-9;_Short=ADAM-TS_9;_Short=ADAM-TS9;_EC=3.4.24.-;_Flags:_Precursor;	0	none	1145
Dubois_2009_B	Q9NYB9	ABI2_HUMAN	RecName:_Full=Abl_interactor_2;_AltName:_Full=Abelson_interactor_2;_Short=Abi-2;_AltName:_Full=Abl-binding_protein_3;_Short=AblBP3;_AltName:_Full=Arg-binding_protein_1;_Short=ArgBP1;	0	none	874
Dubois_2009_B	O14639	ABLM1_HUMAN	RecName:_Full=Actin-binding_LIM_protein_1;_Short=abLIM-1;_AltName:_Full=Actin-binding_LIM_protein_family_member_1;_AltName:_Full=Actin-binding_double_zinc_finger_protein;_AltName:_Full=LIMAB1;_AltName:_Full=Limatin;	1	none	1238
Dubois_2009_B	P55196	AFAD_HUMAN	RecName:_Full=Afadin;_AltName:_Full=ALL1-fused_gene_from_chromosome_6_protein;_Short=Protein_AF-6;	0	none	none
Dubois_2009_B	Q96Q42	ALS2_HUMAN	RecName:_Full=Alsin;_AltName:_Full=Amyotrophic_lateral_sclerosis_2_protein;_AltName:_Full=Amyotrophic_lateral_sclerosis_2_chromosomal_region_candidate_gene_6_protein;	0	none	664
Dubois_2009_B	Q9Y2J4	AMOL2_HUMAN	RecName:_Full=Angiomotin-like_protein_2;_AltName:_Full=Leman_coiled-coil_protein;_Short=LCCP;	0	none	1112
Dubois_2009_B	Q69YU3	AN34A_HUMAN	RecName:_Full=Ankyrin_repeat_domain-containing_protein_34A;	0	none	162
Dubois_2009_B	Q9Y2X7	GIT1_HUMAN	RecName:_Full=ARF_GTPase-activating_protein_GIT1;_Short=ARF_GAP_GIT1;_AltName:_Full=G_protein-coupled_receptor_kinase-interactor_1;_AltName:_Full=GRK-interacting_protein_1;_AltName:_Full=Cool-associated_and_tyrosine-phosphorylated_protein_1;_Short=CAT-1;_Short=CAT1;	0	none	2115
Dubois_2009_B	O75129	ASTN2_HUMAN	RecName:_Full=Astrotactin-2;_Flags:_Precursor;	0	none	393
Dubois_2009_B	P0C7T5	ATX1L_HUMAN	RecName:_Full=Ataxin-1-like;_AltName:_Full=Brother_of_ataxin-1;	0	none	none
Dubois_2009_B	Q92934	BAD_HUMAN	RecName:_Full=Bcl2_antagonist_of_cell_death;_Short=BAD;_AltName:_Full=Bcl-2-binding_component_6;_AltName:_Full=Bcl-2-like_protein_8;_Short=Bcl2-L-8;_AltName:_Full=Bcl-XL/Bcl-2-associated_death_promoter;	0	GD	none
Dubois_2009_B	P25440	BRD2_HUMAN	RecName:_Full=Bromodomain-containing_protein_2;_AltName:_Full=Really_interesting_new_gene_3_protein;_AltName:_Full=O27.1.1;	0	none	248
Dubois_2009_B	P47974	TISD_HUMAN	RecName:_Full=Butyrate_response_factor_2;_AltName:_Full=Protein_TIS11D;_AltName:_Full=EGF-response_factor_2;_Short=ERF-2;	0	none	951
Dubois_2009_B	P27708	PYR1_HUMAN	RecName:_Full=CAD_protein;_Includes:_RecName:_Full=Glutamine-dependent_carbamoyl-phosphate_synthase;_EC=6.3.5.5;_Includes:_RecName:_Full=Aspartate_carbamoyltransferase;_EC=2.1.3.2;_Includes:_RecName:_Full=Dihydroorotase;_EC=3.5.2.3;	5	none	none
Dubois_2009_B	P60033	CD81_HUMAN	RecName:_Full=CD81_antigen;_AltName:_Full=26_kDa_cell_surface_protein_TAPA-1;_AltName:_Full=Target_of_the_antiproliferative_antibody_1;_AltName:_Full=Tetraspanin-28;_Short=Tspan-28;_AltName:_CD_antigen=CD81;	0	none	427
Dubois_2009_B	Q9UKI2	BORG2_HUMAN	RecName:_Full=Cdc42_effector_protein_3;_AltName:_Full=Binder_of_Rho_GTPases_2;_AltName:_Full=MSE55-related_Cdc42-binding_protein;	0	none	none
Dubois_2009_B	Q01850	CDR2_HUMAN	RecName:_Full=Cerebellar_degeneration-related_protein_2;_AltName:_Full=Paraneoplastic_cerebellar_degeneration-associated_antigen;_AltName:_Full=Major_Yo_paraneoplastic_antigen;	0	none	none
Dubois_2009_B	Q9P2M7	CING_HUMAN	RecName:_Full=Cingulin;	2	none	540
Dubois_2009_B	Q8IZ96	CKLF1_HUMAN	RecName:_Full=CKLF-like_MARVEL_transmembrane_domain-containing_protein_1;_AltName:_Full=Chemokine-like_factor_superfamily_member_1;	0	none	none
Dubois_2009_B	Q7Z460	CLAP1_HUMAN	RecName:_Full=CLIP-associating_protein_1;_AltName:_Full=Cytoplasmic_linker-associated_protein_1;_AltName:_Full=Multiple_asters_homolog_1;_AltName:_Full=Protein_Orbit_homolog_1;_Short=hOrbit1;	0	none	643
Dubois_2009_B	Q7Z401	MYCPP_HUMAN	RecName:_Full=C-myc_promoter-binding_protein;_AltName:_Full=DENN_domain-containing_protein_4A;	0	none	368
Dubois_2009_B	Q16204	CCDC6_HUMAN	RecName:_Full=Coiled-coil_domain-containing_protein_6;_AltName:_Full=Protein_H4;_AltName:_Full=Papillary_thyroid_carcinoma-encoded_protein;	0	SL	none
Dubois_2009_B	Q6UUV9	CRTC1_HUMAN	RecName:_Full=CREB-regulated_transcription_coactivator_1;_AltName:_Full=Transducer_of_regulated_cAMP_response_element-binding_protein_1;_Short=Transducer_of_CREB_protein_1;_Short=TORC-1;_AltName:_Full=Mucoepidermoid_carcinoma_translocated_protein_1;	0	none	543
Dubois_2009_B	Q53ET0	CRTC2_HUMAN	RecName:_Full=CREB-regulated_transcription_coactivator_2;_AltName:_Full=Transducer_of_regulated_cAMP_response_element-binding_protein_2;_Short=Transducer_of_CREB_protein_2;_Short=TORC-2;	0	GD	543
Dubois_2009_B	Q6UUV7	CRTC3_HUMAN	RecName:_Full=CREB-regulated_transcription_coactivator_3;_AltName:_Full=Transducer_of_regulated_cAMP_response_element-binding_protein_3;_Short=Transducer_of_CREB_protein_3;_Short=TORC-3;	0	none	543
Dubois_2009_B	P46109	CRKL_HUMAN	RecName:_Full=Crk-like_protein;	5	none	2348
Dubois_2009_B	Q8ND76	CCNY_HUMAN	RecName:_Full=Cyclin-Y;_Short=Cyc-Y;_AltName:_Full=Cyclin_box_protein_1;_AltName:_Full=Cyclin_fold_protein_1;_AltName:_Full=cyclin-X;	1	none	879
Dubois_2009_B	Q96N67	DOCK7_HUMAN	RecName:_Full=Dedicator_of_cytokinesis_protein_7;	2	none	323
Dubois_2009_B	Q08495	DEMA_HUMAN	RecName:_Full=Dematin;_AltName:_Full=Erythrocyte_membrane_protein_band_4.9;	0	none	none
Dubois_2009_B	P33316	DUT_HUMAN	RecName:_Full=Deoxyuridine_5'-triphosphate_nucleotidohydrolase,_mitochondrial;_Short=dUTPase;_EC=3.6.1.23;_AltName:_Full=dUTP_pyrophosphatase;_Flags:_Precursor;	1	none	none
Dubois_2009_B	Q8N8Z6	DCBD1_HUMAN	RecName:_Full=Discoidin,_CUB_and_LCCL_domain-containing_protein_1;_Flags:_Precursor;	0	none	1041
Dubois_2009_B	Q2KHR2	RFX7_HUMAN	RecName:_Full=DNA-binding_protein_RFX7;_AltName:_Full=Regulatory_factor_X_7;_AltName:_Full=Regulatory_factor_X_domain-containing_protein_2;	0	none	none
Dubois_2009_B	Q96PU5	NED4L_HUMAN	RecName:_Full=E3_ubiquitin-protein_ligase_NEDD4-like;_EC=6.3.2.-;_AltName:_Full=Nedd4-2;_AltName:_Full=NEDD4.2;	0	GD	2206
Dubois_2009_B	Q8NHG8	ZNRF2_HUMAN	RecName:_Full=E3_ubiquitin-protein_ligase_ZNRF2;_EC=6.3.2.-;_AltName:_Full=Zinc/RING_finger_protein_2;_AltName:_Full=RING_finger_protein_202;_AltName:_Full=Protein_Ells2;	2	GD	none
Dubois_2009_B	Q32P44	EMAL3_HUMAN	RecName:_Full=Echinoderm_microtubule-associated_protein-like_3;_Short=EMAP-3;	0	none	886
Dubois_2009_B	Q8IUD2	RB6I2_HUMAN	RecName:_Full=ELKS/Rab6-interacting/CAST_family_member_1;_Short=ERC-1;_AltName:_Full=Rab6-interacting_protein_2;	3	none	1142
Dubois_2009_B	P85037	FOXK1_HUMAN	RecName:_Full=Forkhead_box_protein_K1;_AltName:_Full=Myocyte_nuclear_factor;_Short=MNF;	0	none	1737
Dubois_2009_B	Q12778	FOXO1_HUMAN	RecName:_Full=Forkhead_box_protein_O1;_AltName:_Full=Forkhead_box_protein_O1A;_AltName:_Full=Forkhead_in_rhabdomyosarcoma;	0	GD	244
Dubois_2009_B	O43524	FOXO3_HUMAN	RecName:_Full=Forkhead_box_protein_O3;_AltName:_Full=Forkhead_in_rhabdomyosarcoma-like_1;_AltName:_Full=AF6q21_protein;	0	GD	244
Dubois_2009_B	P98174	FGD1_HUMAN	RecName:_Full=FYVE,_RhoGEF_and_PH_domain-containing_protein_1;_AltName:_Full=Faciogenital_dysplasia_1_protein;_AltName:_Full=Zinc_finger_FYVE_domain-containing_protein_3;_AltName:_Full=Rho/Rac_guanine_nucleotide_exchange_factor_FGD1;_Short=Rho/Rac_GEF;	0	none	1123
Dubois_2009_B	P06737	PYGL_HUMAN	RecName:_Full=Glycogen_phosphorylase,_liver_form;_EC=2.4.1.1;	0	none	2024
Dubois_2009_B	Q92574	TSC1_HUMAN	RecName:_Full=Hamartin;_AltName:_Full=Tuberous_sclerosis_1_protein;	0	none	none
Dubois_2009_B	P08107	HSP71_HUMAN	RecName:_Full=Heat_shock_70_kDa_protein_1A/1B;_AltName:_Full=Heat_shock_70_kDa_protein_1/2;_Short=HSP70.1/HSP70.2;_Short=HSP70-1/HSP70-2;	10	none	1573
Dubois_2009_B	P11142	HSP7C_HUMAN	RecName:_Full=Heat_shock_cognate_71_kDa_protein;_AltName:_Full=Heat_shock_70_kDa_protein_8;	10	none	1573
Dubois_2009_B	P04792	HSPB1_HUMAN	RecName:_Full=Heat_shock_protein_beta-1;_Short=HspB1;_AltName:_Full=Heat_shock_27_kDa_protein;_Short=HSP_27;_AltName:_Full=Stress-responsive_protein_27;_Short=SRP27;_AltName:_Full=Estrogen-regulated_24_kDa_protein;_AltName:_Full=28_kDa_heat_shock_protein;	0	none	none
Dubois_2009_B	P56524	HDAC4_HUMAN	RecName:_Full=Histone_deacetylase_4;_Short=HD4;_EC=3.5.1.98;	0	GD	806
Dubois_2009_B	Q8WUI4	HDAC7_HUMAN	RecName:_Full=Histone_deacetylase_7;_Short=HD7;_EC=3.5.1.98;_AltName:_Full=Histone_deacetylase_7A;_Short=HD7a;	0	GD	806
Dubois_2009_B	P27987	IP3KB_HUMAN	RecName:_Full=Inositol-trisphosphate_3-kinase_B;_EC=2.7.1.127;_AltName:_Full=Inositol_1,4,5-trisphosphate_3-kinase_B;_Short=InsP_3-kinase_B;_Short=IP3_3-kinase_B;_Short=IP3K_B;	0	none	554
Dubois_2009_B	Q9Y4H2	IRS2_HUMAN	RecName:_Full=Insulin_receptor_substrate_2;_Short=IRS-2;	0	none	938
Dubois_2009_B	Q9H1K1	ISCU_HUMAN	RecName:_Full=Iron-sulfur_cluster_assembly_enzyme_ISCU,_mitochondrial;_AltName:_Full=NifU-like_N-terminal_domain-containing_protein;_AltName:_Full=NifU-like_protein;_Flags:_Precursor;	0	GD	none
Dubois_2009_B	P13645	K1C10_HUMAN	RecName:_Full=Keratin,_type_I_cytoskeletal_10;_AltName:_Full=Cytokeratin-10;_Short=CK-10;_AltName:_Full=Keratin-10;_Short=K10;	10	none	834
Dubois_2009_B	P13646	K1C13_HUMAN	RecName:_Full=Keratin,_type_I_cytoskeletal_13;_AltName:_Full=Cytokeratin-13;_Short=CK-13;_AltName:_Full=Keratin-13;_Short=K13;	1	none	none
Dubois_2009_B	P19013	K2C4_HUMAN	RecName:_Full=Keratin,_type_II_cytoskeletal_4;_AltName:_Full=Cytokeratin-4;_Short=CK-4;_AltName:_Full=Keratin-4;_Short=K4;_AltName:_Full=Type-II_keratin_Kb4;	0	none	834
Dubois_2009_B	Q8IVT5	KSR1_HUMAN	RecName:_Full=Kinase_suppressor_of_Ras_1;	0	GD	2121
Dubois_2009_B	Q07866	KLC1_HUMAN	RecName:_Full=Kinesin_light_chain_1;_Short=KLC_1;	0	GD	1585
Dubois_2009_B	Q9H0B6	KLC2_HUMAN	RecName:_Full=Kinesin_light_chain_2;_Short=KLC_2;	0	GD	1585
Dubois_2009_B	Q6P597	KLC3_HUMAN	RecName:_Full=Kinesin_light_chain_3;_AltName:_Full=kinesin_light_chain_2;_AltName:_Full=KLC2-like;	0	GD	1585
Dubois_2009_B	Q9NSK0	KLC4_HUMAN	RecName:_Full=Kinesin_light_chain_4;_Short=KLC_4;_AltName:_Full=Kinesin-like_protein_8;	0	GD	1585
Dubois_2009_B	Q9NQT8	KI13B_HUMAN	RecName:_Full=Kinesin-like_protein_KIF13B;_AltName:_Full=Kinesin-like_protein_GAKIN;	0	none	none
Dubois_2009_B	Q6PKG0	LARP1_HUMAN	RecName:_Full=La-related_protein_1;_AltName:_Full=La_ribonucleoprotein_domain_family_member_1;	2	none	none
Dubois_2009_B	O95490	LPHN2_HUMAN	RecName:_Full=Latrophilin-2;_AltName:_Full=Calcium-independent_alpha-latrotoxin_receptor_2;_Short=CIRL-2;_AltName:_Full=Latrophilin_homolog_1;_AltName:_Full=Lectomedin-1;_Flags:_Precursor;	0	none	589
Dubois_2009_B	Q9P244	LRFN1_HUMAN	RecName:_Full=Leucine-rich_repeat_and_fibronectin_type_III_domain-containing_protein_1;_AltName:_Full=Synaptic_adhesion-like_molecule_2;_Flags:_Precursor;	0	none	1362
Dubois_2009_B	Q8WWI1	LMO7_HUMAN	RecName:_Full=LIM_domain_only_protein_7;_Short=LMO-7;_AltName:_Full=LOMP;_AltName:_Full=F-box_only_protein_20;	0	SL	none
Dubois_2009_B	Q86X29	LSR_HUMAN	RecName:_Full=Lipolysis-stimulated_lipoprotein_receptor;	0	GD	none
Dubois_2009_B	Q8N3F8	MILK1_HUMAN	RecName:_Full=MICAL-like_protein_1;_AltName:_Full=Molecule_interacting_with_Rab13;_Short=MIRab13;	0	none	none
Dubois_2009_B	Q6P0Q8	MAST2_HUMAN	RecName:_Full=Microtubule-associated_serine/threonine-protein_kinase_2;_EC=2.7.11.1;	0	SL	138
Dubois_2009_B	Q9Y2U5	M3K2_HUMAN	RecName:_Full=Mitogen-activated_protein_kinase_kinase_kinase_2;_EC=2.7.11.25;_AltName:_Full=MAPK/ERK_kinase_kinase_2;_Short=MEK_kinase_2;_Short=MEKK_2;	0	none	none
Dubois_2009_B	Q99759	M3K3_HUMAN	RecName:_Full=Mitogen-activated_protein_kinase_kinase_kinase_3;_EC=2.7.11.25;_AltName:_Full=MAPK/ERK_kinase_kinase_3;_Short=MEK_kinase_3;_Short=MEKK_3;	0	GD	none
Dubois_2009_B	O43318	M3K7_HUMAN	RecName:_Full=Mitogen-activated_protein_kinase_kinase_kinase_7;_EC=2.7.11.25;_AltName:_Full=Transforming_growth_factor-beta-activated_kinase_1;_Short=TGF-beta-activated_kinase_1;	1	none	none
Dubois_2009_B	O60336	MABP1_HUMAN	RecName:_Full=Mitogen-activated_protein_kinase-binding_protein_1;_AltName:_Full=JNK-binding_protein_1;_Short=JNKBP-1;	0	none	2217
Dubois_2009_B	Q02505	MUC3A_HUMAN	RecName:_Full=Mucin-3A;_Short=MUC-3A;_AltName:_Full=Intestinal_mucin-3A;_Flags:_Precursor;	0	none	none
Dubois_2009_B	Q6WCQ1	MPRIP_HUMAN	RecName:_Full=Myosin_phosphatase_Rho-interacting_protein;_Short=M-RIP;_AltName:_Full=Rho-interacting_protein_3;_Short=RIP3;_AltName:_Full=p116Rip;	0	none	none
Dubois_2009_B	Q13765	NACA_HUMAN	RecName:_Full=Nascent_polypeptide-associated_complex_subunit_alpha;_Short=NAC-alpha;_AltName:_Full=Alpha-NAC;_AltName:_Allergen=Hom_s_2;	3	none	none
Dubois_2009_B	Q9Y2A7	NCKP1_HUMAN	RecName:_Full=Nck-associated_protein_1;_Short=NAP_1;_AltName:_Full=p125Nap1;_AltName:_Full=Membrane-associated_protein_HEM-2;	2	none	916
Dubois_2009_B	Q9NZQ3	SPN90_HUMAN	RecName:_Full=NCK-interacting_protein_with_SH3_domain;_AltName:_Full=SH3_adapter_protein_SPIN90;_AltName:_Full=90_kDa_SH3_protein_interacting_with_Nck;_AltName:_Full=54_kDa_VacA-interacting_protein;_AltName:_Full=54_kDa_vimentin-interacting_protein;_Short=VIP54;_AltName:_Full=AF3p21;_AltName:_Full=Diaphanous_protein-interacting_protein;_AltName:_Full=Dia-interacting_protein_1;_Short=DIP-1;_AltNam…	0	none	none
Dubois_2009_B	Q8NEY1	NAV1_HUMAN	RecName:_Full=Neuron_navigator_1;_AltName:_Full=Steerin-1;_AltName:_Full=Pore_membrane_and/or_filament-interacting-like_protein_3;_AltName:_Full=Unc-53_homolog_1;_Short=unc53H1;	0	none	441
Dubois_2009_B	Q14686	NCOA6_HUMAN	RecName:_Full=Nuclear_receptor_coactivator_6;_AltName:_Full=Amplified_in_breast_cancer_protein_3;_AltName:_Full=Cancer-amplified_transcriptional_coactivator_ASC-2;_AltName:_Full=Activating_signal_cointegrator_2;_Short=ASC-2;_AltName:_Full=Peroxisome_proliferator-activated_receptor-interacting_protein;_Short=PPAR-interacting_protein;_Short=PRIP;_AltName:_Full=Nuclear_receptor-activating_protein,_2…	0	none	none
Dubois_2009_B	Q14978	NOLC1_HUMAN	RecName:_Full=Nucleolar_and_coiled-body_phosphoprotein_1;_AltName:_Full=Nucleolar_phosphoprotein_p130;_AltName:_Full=Nucleolar_130_kDa_protein;_AltName:_Full=140_kDa_nucleolar_phosphoprotein;_Short=Nopp140;_AltName:_Full=Hepatitis_C_virus_NS5A-transactivated_protein_13;_Short=HCV_NS5A-transactivated_protein_13;	2	none	none
Dubois_2009_B	Q9H4L5	OSBL3_HUMAN	RecName:_Full=Oxysterol-binding_protein-related_protein_3;_Short=OSBP-related_protein_3;_Short=ORP-3;	0	none	767
Dubois_2009_B	Q15154	PCM1_HUMAN	RecName:_Full=Pericentriolar_material_1_protein;_Short=PCM-1;_Short=hPCM-1;	2	none	none
Dubois_2009_B	Q6Y7W6	PERQ2_HUMAN	RecName:_Full=PERQ_amino_acid-rich_with_GYF_domain-containing_protein_2;_AltName:_Full=GRB10-interacting_GYF_protein_2;_AltName:_Full=Trinucleotide_repeat-containing_gene_15_protein;	1	none	799
Dubois_2009_B	Q9UBF8	PI4KB_HUMAN	RecName:_Full=Phosphatidylinositol_4-kinase_beta;_Short=PtdIns_4-kinase_beta;_Short=PI4K-beta;_Short=PI4Kbeta;_EC=2.7.1.67;_AltName:_Full=NPIK;_AltName:_Full=PI4K92;	0	GD	none
Dubois_2009_B	Q96BK5	PINX1_HUMAN	RecName:_Full=Pin2-interacting_protein_X1;_AltName:_Full=TRF1-interacting_protein_1;_AltName:_Full=Liver-related_putative_tumor_suppressor;_AltName:_Full=Protein_67-11-3;	0	none	none
Dubois_2009_B	O60831	PRAF2_HUMAN	RecName:_Full=PRA1_family_protein_2;	0	none	none
Dubois_2009_B	Q9C0B5	ZDHC5_HUMAN	RecName:_Full=Probable_palmitoyltransferase_ZDHHC5;_EC=2.3.1.-;_AltName:_Full=Zinc_finger_DHHC_domain-containing_protein_5;_Short=DHHC-5;_AltName:_Full=Zinc_finger_protein_375;	0	none	2086
Dubois_2009_B	Q96B36	AKTS1_HUMAN	RecName:_Full=Proline-rich_AKT1_substrate_1;_AltName:_Full=40_kDa_proline-rich_AKT_substrate;	0	GD	none
Dubois_2009_B	Q5FWE3	PRRT3_HUMAN	RecName:_Full=Proline-rich_transmembrane_protein_3;_Flags:_Precursor;	1	none	none
Dubois_2009_B	Q7Z7L8	AG2_HUMAN	RecName:_Full=Protein_Ag2_homolog;	0	none	none
Dubois_2009_B	Q96RK0	CIC_HUMAN	RecName:_Full=Protein_capicua_homolog;	0	GD	none
Dubois_2009_B	P13667	PDIA4_HUMAN	RecName:_Full=Protein_disulfide-isomerase_A4;_EC=5.3.4.1;_AltName:_Full=Endoplasmic_reticulum_resident_protein_72;_Short=ER_protein_72;_Short=ERp-72;_Short=ERp72;_AltName:_Full=Endoplasmic_reticulum_resident_protein_70;_Short=ER_protein_70;_Short=ERp70;_Flags:_Precursor;	2	none	none
Dubois_2009_B	Q99497	PARK7_HUMAN	RecName:_Full=Protein_DJ-1;_AltName:_Full=Oncogene_DJ1;_AltName:_Full=Parkinson_disease_protein_7;	3	none	none
Dubois_2009_B	Q8N350	DOS_HUMAN	RecName:_Full=Protein_Dos;	0	none	none
Dubois_2009_B	Q8TC76	F110B_HUMAN	RecName:_Full=Protein_FAM110B;	0	none	none
Dubois_2009_B	Q96E09	F122A_HUMAN	RecName:_Full=Protein_FAM122A;	0	none	none
Dubois_2009_B	Q7Z309	F122B_HUMAN	RecName:_Full=Protein_FAM122B;	0	none	none
Dubois_2009_B	Q9NYF3	FA53C_HUMAN	RecName:_Full=Protein_FAM53C;	0	none	none
Dubois_2009_B	A6ND36	FA83G_HUMAN	RecName:_Full=Protein_FAM83G;	0	none	none
Dubois_2009_B	P49757	NUMB_HUMAN	RecName:_Full=Protein_numb_homolog;_Short=h-Numb;_AltName:_Full=Protein_S171;	0	GD	2171
Dubois_2009_B	O14974	MYPT1_HUMAN	RecName:_Full=Protein_phosphatase_1_regulatory_subunit_12A;_AltName:_Full=Myosin_phosphatase-targeting_subunit_1;_Short=Myosin_phosphatase_target_subunit_1;_AltName:_Full=Protein_phosphatase_myosin-binding_subunit;	1	GD	478
Dubois_2009_B	Q9BZL4	PP12C_HUMAN	RecName:_Full=Protein_phosphatase_1_regulatory_subunit_12C;_AltName:_Full=Protein_phosphatase_1_myosin-binding_subunit_of_85_kDa;_Short=Protein_phosphatase_1_myosin-binding_subunit_p85;	1	none	478
Dubois_2009_B	O95685	PPR3D_HUMAN	RecName:_Full=Protein_phosphatase_1_regulatory_subunit_3D;_AltName:_Full=Protein_phosphatase_1_regulatory_subunit_6;_Short=PP1_subunit_R6;_AltName:_Full=Protein_phosphatase_1-binding_subunit_R6;	0	none	1794
Dubois_2009_B	Q9ULR3	PPM1H_HUMAN	RecName:_Full=Protein_phosphatase_1H;_EC=3.1.3.16;	0	none	1136
Dubois_2009_B	P55735	SEC13_HUMAN	RecName:_Full=Protein_SEC13_homolog;_AltName:_Full=SEC13-related_protein;_AltName:_Full=SEC13-like_protein_1;	2	none	none
Dubois_2009_B	A0PJX4	SHSA3_HUMAN	RecName:_Full=Protein_shisa-3_homolog;_Flags:_Precursor;	0	none	none
Dubois_2009_B	Q15032	R3HD1_HUMAN	RecName:_Full=R3H_domain-containing_protein_1;	0	none	646
Dubois_2009_B	Q9Y2K5	R3HD2_HUMAN	RecName:_Full=R3H_domain-containing_protein_2;	0	none	646
Dubois_2009_B	Q15276	RABE1_HUMAN	RecName:_Full=Rab_GTPase-binding_effector_protein_1;_AltName:_Full=Rabaptin-5;_AltName:_Full=Rabaptin-5alpha;_AltName:_Full=Rabaptin-4;_AltName:_Full=Renal_carcinoma_antigen_NY-REN-17;	0	none	2295
Dubois_2009_B	P04049	RAF1_HUMAN	RecName:_Full=RAF_proto-oncogene_serine/threonine-protein_kinase;_EC=2.7.11.1;_AltName:_Full=Proto-oncogene_c-RAF;_Short=cRaf;_AltName:_Full=Raf-1;	0	GD	1052
Dubois_2009_B	Q13283	G3BP1_HUMAN	RecName:_Full=Ras_GTPase-activating_protein-binding_protein_1;_Short=G3BP-1;_EC=3.6.4.12;_EC=3.6.4.13;_AltName:_Full=ATP-dependent_DNA_helicase_VIII;_Short=hDH_VIII;_AltName:_Full=GAP_SH3_domain-binding_protein_1;	4	none	1263
Dubois_2009_B	Q8N122	RPTOR_HUMAN	RecName:_Full=Regulatory-associated_protein_of_mTOR;_Short=Raptor;_AltName:_Full=p150_target_of_rapamycin_(TOR)-scaffold_protein;	0	GD	none
Dubois_2009_B	O94885	SASH1_HUMAN	RecName:_Full=SAM_and_SH3_domain-containing_protein_1;_AltName:_Full=Proline-glutamate_repeat-containing_protein;	0	GD	none
Dubois_2009_B	Q9P0V9	SEP10_HUMAN	RecName:_Full=Septin-10;	0	none	701
Dubois_2009_B	Q9UQ35	SRRM2_HUMAN	RecName:_Full=Serine/arginine_repetitive_matrix_protein_2;_AltName:_Full=Serine/arginine-rich_splicing_factor-related_nuclear_matrix_protein_of_300_kDa;_Short=Ser/Arg-related_nuclear_matrix_protein_of_300_kDa;_Short=SR-related_nuclear_matrix_protein_of_300_kDa;_AltName:_Full=Splicing_coactivator_subunit_SRm300;_AltName:_Full=300_kDa_nuclear_matrix_antigen;_AltName:_Full=Tax-responsive_enhancer_el…	1	none	none
Dubois_2009_B	O96013	PAK4_HUMAN	RecName:_Full=Serine/threonine-protein_kinase_PAK_4;_EC=2.7.11.1;_AltName:_Full=p21-activated_kinase_4;_Short=PAK-4;	0	none	2215
Dubois_2009_B	Q5TCZ1	SPD2A_HUMAN	RecName:_Full=SH3_and_PX_domain-containing_protein_2A;_AltName:_Full=SH3_multiple_domains_protein_1;_AltName:_Full=Five_SH3_domain-containing_protein;_AltName:_Full=Adaptor_protein_TKS5;	0	none	1463
Dubois_2009_B	Q7L8J4	3BP5L_HUMAN	RecName:_Full=SH3_domain-binding_protein_5-like;_Short=SH3BP-5-like;	0	none	none
Dubois_2009_B	Q13291	SLAF1_HUMAN	RecName:_Full=Signaling_lymphocytic_activation_molecule;_AltName:_Full=IPO-3;_AltName:_Full=CDw150;_AltName:_CD_antigen=CD150;_Flags:_Precursor;	0	none	none
Dubois_2009_B	P48029	SC6A8_HUMAN	RecName:_Full=Sodium-_and_chloride-dependent_creatine_transporter_1;_Short=Creatine_transporter_1;_Short=CT1;_AltName:_Full=Solute_carrier_family_6_member_8;	0	none	none
Dubois_2009_B	O95425	SVIL_HUMAN	RecName:_Full=Supervillin;_AltName:_Full=Archvillin;_AltName:_Full=p205/p250;	1	none	none
Dubois_2009_B	Q9NU19	TB22B_HUMAN	RecName:_Full=TBC1_domain_family_member_22B;	0	none	1667
Dubois_2009_B	Q9NYJ8	TAB2_HUMAN	RecName:_Full=TGF-beta-activated_kinase_1_and_MAP3K7-binding_protein_2;_AltName:_Full=Mitogen-activated_protein_kinase_kinase_kinase_7-interacting_protein_2;_AltName:_Full=TGF-beta-activated_kinase_1-binding_protein_2;_AltName:_Full=TAK1-binding_protein_2;_Short=TAB-2;	1	none	1677
Dubois_2009_B	Q3MJD5	none	none	0	none	none
Dubois_2009_B	D3DUS9	none	none	0	none	none
Dubois_2009_B	P60174	TPIS_HUMAN	RecName:_Full=Triosephosphate_isomerase;_Short=TIM;_EC=5.3.1.1;_AltName:_Full=Triose-phosphate_isomerase;	1	none	none
Dubois_2009_B	P26651	TTP_HUMAN	RecName:_Full=Tristetraproline;_Short=TTP;_AltName:_Full=Zinc_finger_protein_36_homolog;_Short=Zfp-36;_AltName:_Full=Protein_TIS11A;_Short=TIS11;_AltName:_Full=Growth_factor-inducible_nuclear_protein_NUP475;_AltName:_Full=G0/G1_switch_regulatory_protein_24;	0	GD	none
Dubois_2009_B	P49815	TSC2_HUMAN	RecName:_Full=Tuberin;_AltName:_Full=Tuberous_sclerosis_2_protein;	0	GD	none
Dubois_2009_B	P08579	RU2B_HUMAN	RecName:_Full=U2_small_nuclear_ribonucleoprotein_B'';_Short=U2_snRNP_B'';	0	none	2405
Dubois_2009_B	Q9H9J4	UBP42_HUMAN	RecName:_Full=Ubiquitin_carboxyl-terminal_hydrolase_42;_EC=3.4.19.12;_AltName:_Full=Ubiquitin_thiolesterase_42;_AltName:_Full=Ubiquitin-specific-processing_protease_42;_AltName:_Full=Deubiquitinating_enzyme_42;	0	none	1742
Dubois_2009_B	P0CG48	UBC_HUMAN	RecName:_Full=Polyubiquitin-C;_Contains:_RecName:_Full=Ubiquitin;_Flags:_Precursor;	6	none	2131
Dubois_2009_B	Q92622	RUBIC_HUMAN	RecName:_Full=Run_domain_Beclin-1_interacting_and_cystein-rich_containing_protein;_Short=Rubicon;_AltName:_Full=Beclin-1_associated_RUN_domain_containing_protein;_Short=Baron;	0	none	none
Dubois_2009_B	Q9H0B3	K1683_HUMAN	RecName:_Full=Uncharacterized_protein_KIAA1683;	0	none	none
Dubois_2009_B	Q8TBZ3	WDR20_HUMAN	RecName:_Full=WD_repeat-containing_protein_20;_AltName:_Full=Protein_DMR;	0	none	2173
Dubois_2009_B	O43379	WDR62_HUMAN	RecName:_Full=WD_repeat-containing_protein_62;	0	none	2217
Dubois_2009_B	Q9GZV5	WWTR1_HUMAN	RecName:_Full=WW_domain-containing_transcription_regulator_protein_1;_AltName:_Full=Transcriptional_coactivator_with_PDZ-binding_motif;	0	GD	1115
Dubois_2009_B	P46937	YAP1_HUMAN	RecName:_Full=Yorkie_homolog;_AltName:_Full=65_kDa_Yes-associated_protein;_Short=YAP65;	0	GD	1115
Dubois_2009_B	Q9ULJ3	ZN295_HUMAN	RecName:_Full=Zinc_finger_protein_295;_AltName:_Full=Zinc_finger_and_BTB_domain-containing_protein_21;	0	none	none
Dubois_2009_B	O43149	ZZEF1_HUMAN	RecName:_Full=Zinc_finger_ZZ-type_and_EF-hand_domain-containing_protein_1;	0	none	none
Dubois_2009_B	Q5JVV3	none	none	0	none	none
Dubois_2009_B	Q13802	none	none	0	none	none
Dubois_2009_B	B3KPL1	none	none	0	none	none
Dubois_2009_B	B3KU15	none	none	0	none	none
Dubois_2009_B	B4DV85	none	none	0	none	none
Dubois_2009_B	B4DI54	none	none	0	none	none
Dubois_2009_B	A8K674	none	none	0	none	none
Dubois_2009_B	B2RB47	none	none	0	none	none
Dubois_2009_B	Q59EU3	none	none	0	none	none
Dubois_2009_B	Q5H993	none	none	0	none	none
Dubois_2009_B	Q86TU2	none	none	0	none	none
Dubois_2009_B	B7Z3W3	none	none	0	none	none
Dubois_2009_B	B1ALU1	none	none	0	none	none
Dubois_2009_B	A5XEI2	none	none	0	none	none
Dubois_2009_B	B1ALU6	none	none	0	none	none
Dubois_2009_B	B1ALU3	none	none	0	none	none
Dubois_2009_B	B1ALU4	none	none	0	none	none
Dubois_2009_B	B1ALU5	none	none	0	none	none
Dubois_2009_B	Q9NZ70	none	none	0	none	none
Dubois_2009_B	Q9UG54	none	none	0	none	none
Dubois_2009_B	Q6GU34	none	none	0	none	none
Dubois_2009_B	Q3LSM7	none	none	0	none	none
Dubois_2009_B	A6NCD9	none	none	0	none	none
Dubois_2009_B	A6NKJ2	none	none	0	none	none
Dubois_2009_B	A6NMH8	none	none	0	none	none
Dubois_2009_B	Q7Z2E5	none	none	0	none	none
Dubois_2009_B	C9JGF5	none	none	0	none	none
Dubois_2009_B	C9JUT5	none	none	0	none	none
Dubois_2009_B	A6NDW3	none	none	0	none	none
Dubois_2009_B	C9IYT9	none	none	0	none	none
Dubois_2009_B	Q49A90	none	none	0	none	none
Dubois_2009_B	Q53GB2	none	none	0	none	none
Dubois_2009_B	Q5U5U6	none	none	0	none	none
Dubois_2009_B	Q5UGI3	none	none	0	none	none
Ewing_2007	P31946	1433B_HUMAN	RecName:_Full=14-3-3_protein_beta/alpha;_AltName:_Full=Protein_kinase_C_inhibitor_protein_1;_Short=KCIP-1;_AltName:_Full=Protein_1054;_Contains:_RecName:_Full=14-3-3_protein_beta/alpha,_N-terminally_processed;	1	none	30
Ewing_2007	P61981	1433G_HUMAN	RecName:_Full=14-3-3_protein_gamma;_AltName:_Full=Protein_kinase_C_inhibitor_protein_1;_Short=KCIP-1;_Contains:_RecName:_Full=14-3-3_protein_gamma,_N-terminally_processed;	2	none	30
Ewing_2007	P27348	1433T_HUMAN	RecName:_Full=14-3-3_protein_theta;_AltName:_Full=14-3-3_protein_tau;_AltName:_Full=14-3-3_protein_T-cell;_AltName:_Full=Protein_HS1;	3	none	30
Ewing_2007	P63104	1433Z_HUMAN	RecName:_Full=14-3-3_protein_zeta/delta;_AltName:_Full=Protein_kinase_C_inhibitor_protein_1;_Short=KCIP-1;	5	none	30
Ewing_2007	Q9Y2J2	E41L3_HUMAN	RecName:_Full=Band_4.1-like_protein_3;_AltName:_Full=4.1B;_AltName:_Full=Differentially_expressed_in_adenocarcinoma_of_the_lung_protein_1;_Short=DAL-1;	1	none	213
Ewing_2007	P61962	DCAF7_HUMAN	RecName:_Full=DDB1-_and_CUL4-associated_factor_7;_AltName:_Full=WD_repeat-containing_protein_68;_AltName:_Full=WD_repeat-containing_protein_An11_homolog;	0	none	none
Ewing_2007	Q6P597	KLC3_HUMAN	RecName:_Full=Kinesin_light_chain_3;_AltName:_Full=kinesin_light_chain_2;_AltName:_Full=KLC2-like;	0	GD	1585
Ewing_2007	Q9NYL2	MLTK_HUMAN	RecName:_Full=Mitogen-activated_protein_kinase_kinase_kinase_MLT;_EC=2.7.11.25;_AltName:_Full=MLK-like_mitogen-activated_protein_triple_kinase;_AltName:_Full=Sterile_alpha_motif-_and_leucine_zipper-containing_kinase_AZK;_AltName:_Full=Leucine_zipper-_and_sterile_alpha_motif-containing_kinase;_AltName:_Full=Mixed_lineage_kinase-related_kinase;_Short=MLK-related_kinase;_Short=MRK;_AltName:_Full=Hum…	0	none	458
Ewing_2007	Q9UBF8	PI4KB_HUMAN	RecName:_Full=Phosphatidylinositol_4-kinase_beta;_Short=PtdIns_4-kinase_beta;_Short=PI4K-beta;_Short=PI4Kbeta;_EC=2.7.1.67;_AltName:_Full=NPIK;_AltName:_Full=PI4K92;	0	GD	none
Ewing_2007	Q13043	STK4_HUMAN	RecName:_Full=Serine/threonine-protein_kinase_4;_EC=2.7.11.1;_AltName:_Full=STE20-like_kinase_MST1;_AltName:_Full=Mammalian_STE20-like_protein_kinase_1;_Short=MST-1;_AltName:_Full=Serine/threonine-protein_kinase_Krs-2;	0	none	1878
Ewing_2007	P30291	WEE1_HUMAN	RecName:_Full=Wee1-like_protein_kinase;_Short=WEE1hu;_EC=2.7.10.2;_AltName:_Full=Wee1A_kinase;	0	SL	1699
He_2009	Q15029	U5S1_HUMAN	RecName:_Full=116_kDa_U5_small_nuclear_ribonucleoprotein_component;_AltName:_Full=U5_snRNP-specific_protein,_116_kDa;_Short=U5-116_kDa;_AltName:_Full=Elongation_factor_Tu_GTP-binding_domain-containing_protein_2;_AltName:_Full=SNU114_homolog;_Short=hSNU114;	2	none	none
He_2009	P31946	1433B_HUMAN	RecName:_Full=14-3-3_protein_beta/alpha;_AltName:_Full=Protein_kinase_C_inhibitor_protein_1;_Short=KCIP-1;_AltName:_Full=Protein_1054;_Contains:_RecName:_Full=14-3-3_protein_beta/alpha,_N-terminally_processed;	1	none	30
He_2009	Q04917	1433F_HUMAN	RecName:_Full=14-3-3_protein_eta;_AltName:_Full=Protein_AS1;	2	none	30
He_2009	P61981	1433G_HUMAN	RecName:_Full=14-3-3_protein_gamma;_AltName:_Full=Protein_kinase_C_inhibitor_protein_1;_Short=KCIP-1;_Contains:_RecName:_Full=14-3-3_protein_gamma,_N-terminally_processed;	2	none	30
He_2009	P27348	1433T_HUMAN	RecName:_Full=14-3-3_protein_theta;_AltName:_Full=14-3-3_protein_tau;_AltName:_Full=14-3-3_protein_T-cell;_AltName:_Full=Protein_HS1;	3	none	30
He_2009	P63104	1433Z_HUMAN	RecName:_Full=14-3-3_protein_zeta/delta;_AltName:_Full=Protein_kinase_C_inhibitor_protein_1;_Short=KCIP-1;	5	none	30
He_2009	Q9Y2Q9	RT28_HUMAN	RecName:_Full=28S_ribosomal_protein_S28,_mitochondrial;_Short=S28mt;_Short=MRP-S28;_AltName:_Full=28S_ribosomal_protein_S35,_mitochondrial;_Short=S35mt;_Short=MRP-S35;_Flags:_Precursor;	0	none	none
He_2009	P62277	RS13_HUMAN	RecName:_Full=40S_ribosomal_protein_S13;	4	none	none
He_2009	P62249	RS16_HUMAN	RecName:_Full=40S_ribosomal_protein_S16;	6	none	none
He_2009	P62269	RS18_HUMAN	RecName:_Full=40S_ribosomal_protein_S18;_AltName:_Full=Ke-3;_Short=Ke3;	7	none	1613
He_2009	P39019	RS19_HUMAN	RecName:_Full=40S_ribosomal_protein_S19;	7	none	none
He_2009	P15880	RS2_HUMAN	RecName:_Full=40S_ribosomal_protein_S2;_AltName:_Full=40S_ribosomal_protein_S4;_AltName:_Full=Protein_LLRep3;	4	none	2033
He_2009	P62847	RS24_HUMAN	RecName:_Full=40S_ribosomal_protein_S24;	2	none	none
He_2009	P62851	RS25_HUMAN	RecName:_Full=40S_ribosomal_protein_S25;	5	none	none
He_2009	P62979	RS27A_HUMAN	RecName:_Full=Ubiquitin-40S_ribosomal_protein_S27a;_AltName:_Full=Ubiquitin_carboxyl_extension_protein_80;_Contains:_RecName:_Full=Ubiquitin;_Contains:_RecName:_Full=40S_ribosomal_protein_S27a;_Flags:_Precursor;	6	none	none
He_2009	P23396	RS3_HUMAN	RecName:_Full=40S_ribosomal_protein_S3;	7	none	none
He_2009	P62753	RS6_HUMAN	RecName:_Full=40S_ribosomal_protein_S6;_AltName:_Full=Phosphoprotein_NP33;	3	none	none
He_2009	P62241	RS8_HUMAN	RecName:_Full=40S_ribosomal_protein_S8;	3	none	none
He_2009	P46781	RS9_HUMAN	RecName:_Full=40S_ribosomal_protein_S9;	4	none	none
He_2009	P10809	CH60_HUMAN	RecName:_Full=60_kDa_heat_shock_protein,_mitochondrial;_AltName:_Full=Heat_shock_protein_60;_Short=HSP-60;_Short=Hsp60;_AltName:_Full=60_kDa_chaperonin;_AltName:_Full=Chaperonin_60;_Short=CPN60;_AltName:_Full=Mitochondrial_matrix_protein_P1;_AltName:_Full=P60_lymphocyte_protein;_AltName:_Full=HuCHA60;_Flags:_Precursor;	6	none	none
He_2009	P05388	RLA0_HUMAN	RecName:_Full=60S_acidic_ribosomal_protein_P0;_AltName:_Full=60S_ribosomal_protein_L10E;	7	none	none
He_2009	P05387	RLA2_HUMAN	RecName:_Full=60S_acidic_ribosomal_protein_P2;_AltName:_Full=Renal_carcinoma_antigen_NY-REN-44;	4	none	none
He_2009	P62913	RL11_HUMAN	RecName:_Full=60S_ribosomal_protein_L11;_AltName:_Full=CLL-associated_antigen_KW-12;	4	none	none
He_2009	Q07020	RL18_HUMAN	RecName:_Full=60S_ribosomal_protein_L18;	4	none	none
He_2009	P46778	RL21_HUMAN	RecName:_Full=60S_ribosomal_protein_L21;	3	none	none
He_2009	P35268	RL22_HUMAN	RecName:_Full=60S_ribosomal_protein_L22;_AltName:_Full=Epstein-Barr_virus_small_RNA-associated_protein;_AltName:_Full=EBER-associated_protein;_Short=EAP;_AltName:_Full=Heparin-binding_protein_HBp15;	6	none	62
He_2009	P62750	RL23A_HUMAN	RecName:_Full=60S_ribosomal_protein_L23a;	3	none	none
He_2009	P83731	RL24_HUMAN	RecName:_Full=60S_ribosomal_protein_L24;_AltName:_Full=60S_ribosomal_protein_L30;	4	none	none
He_2009	P62888	RL30_HUMAN	RecName:_Full=60S_ribosomal_protein_L30;	4	none	none
He_2009	P63173	RL38_HUMAN	RecName:_Full=60S_ribosomal_protein_L38;	1	none	none
He_2009	P36578	RL4_HUMAN	RecName:_Full=60S_ribosomal_protein_L4;_AltName:_Full=60S_ribosomal_protein_L1;	5	none	none
He_2009	P18124	RL7_HUMAN	RecName:_Full=60S_ribosomal_protein_L7;	4	none	1550
He_2009	O60825	F262_HUMAN	RecName:_Full=6-phosphofructo-2-kinase/fructose-2,6-biphosphatase_2;_Short=6PF-2-K/Fru-2,6-P2ase_2;_Short=PFK/FBPase_2;_AltName:_Full=6PF-2-K/Fru-2,6-P2ase_heart-type_isozyme;_Includes:_RecName:_Full=6-phosphofructo-2-kinase;_EC=2.7.1.105;_Includes:_RecName:_Full=Fructose-2,6-bisphosphatase;_EC=3.1.3.46;	1	GD	119
He_2009	Q16875	F263_HUMAN	RecName:_Full=6-phosphofructo-2-kinase/fructose-2,6-biphosphatase_3;_Short=6PF-2-K/Fru-2,6-P2ase_3;_Short=PFK/FBPase_3;_AltName:_Full=6PF-2-K/Fru-2,6-P2ase_brain/placenta-type_isozyme;_AltName:_Full=iPFK-2;_AltName:_Full=Renal_carcinoma_antigen_NY-REN-56;_Includes:_RecName:_Full=6-phosphofructo-2-kinase;_EC=2.7.1.105;_Includes:_RecName:_Full=Fructose-2,6-bisphosphatase;_EC=3.1.3.46;	2	none	119
He_2009	O14639	ABLM1_HUMAN	RecName:_Full=Actin-binding_LIM_protein_1;_Short=abLIM-1;_AltName:_Full=Actin-binding_LIM_protein_family_member_1;_AltName:_Full=Actin-binding_double_zinc_finger_protein;_AltName:_Full=LIMAB1;_AltName:_Full=Limatin;	1	none	1238
He_2009	P05141	ADT2_HUMAN	RecName:_Full=ADP/ATP_translocase_2;_AltName:_Full=Adenine_nucleotide_translocator_2;_Short=ANT_2;_AltName:_Full=ADP,ATP_carrier_protein_2;_AltName:_Full=Solute_carrier_family_25_member_5;_AltName:_Full=ADP,ATP_carrier_protein,_fibroblast_isoform;	2	none	1226
He_2009	P55196	AFAD_HUMAN	RecName:_Full=Afadin;_AltName:_Full=ALL1-fused_gene_from_chromosome_6_protein;_Short=Protein_AF-6;	0	none	none
He_2009	Q9P0K7	RAI14_HUMAN	RecName:_Full=Ankycorbin;_AltName:_Full=Ankyrin_repeat_and_coiled-coil_structure-containing_protein;_AltName:_Full=Retinoic_acid-induced_protein_14;_AltName:_Full=Novel_retinal_pigment_epithelial_cell_protein;	0	none	1481
He_2009	Q92625	ANS1A_HUMAN	RecName:_Full=Ankyrin_repeat_and_SAM_domain-containing_protein_1A;_AltName:_Full=Odin;	0	none	1598
He_2009	Q99700	ATX2_HUMAN	RecName:_Full=Ataxin-2;_AltName:_Full=Spinocerebellar_ataxia_type_2_protein;_AltName:_Full=Trinucleotide_repeat-containing_gene_13_protein;	0	none	2104
He_2009	Q8WWM7	ATX2L_HUMAN	RecName:_Full=Ataxin-2-like_protein;_AltName:_Full=Ataxin-2_domain_protein;_AltName:_Full=Ataxin-2-related_protein;	2	none	2104
He_2009	P56134	ATPK_HUMAN	RecName:_Full=ATP_synthase_subunit_f,_mitochondrial;	0	none	none
He_2009	Q92499	DDX1_HUMAN	RecName:_Full=ATP-dependent_RNA_helicase_DDX1;_EC=3.6.4.13;_AltName:_Full=DEAD_box_protein_1;_AltName:_Full=DEAD_box_protein_retinoblastoma;_Short=DBP-RB;	4	none	none
He_2009	O00571	DDX3X_HUMAN	RecName:_Full=ATP-dependent_RNA_helicase_DDX3X;_EC=3.6.4.13;_AltName:_Full=DEAD_box_protein_3,_X-chromosomal;_AltName:_Full=Helicase-like_protein_2;_Short=HLP2;_AltName:_Full=DEAD_box,_X_isoform;	7	none	none
He_2009	O75531	BAF_HUMAN	RecName:_Full=Barrier-to-autointegration_factor;_AltName:_Full=Breakpoint_cluster_region_protein_1;	0	none	none
He_2009	P47974	TISD_HUMAN	RecName:_Full=Butyrate_response_factor_2;_AltName:_Full=Protein_TIS11D;_AltName:_Full=EGF-response_factor_2;_Short=ERF-2;	0	none	951
He_2009	P27708	PYR1_HUMAN	RecName:_Full=CAD_protein;_Includes:_RecName:_Full=Glutamine-dependent_carbamoyl-phosphate_synthase;_EC=6.3.5.5;_Includes:_RecName:_Full=Aspartate_carbamoyltransferase;_EC=2.1.3.2;_Includes:_RecName:_Full=Dihydroorotase;_EC=3.5.2.3;	5	none	none
He_2009	Q9UJS0	CMC2_HUMAN	RecName:_Full=Calcium-binding_mitochondrial_carrier_protein_Aralar2;_AltName:_Full=Mitochondrial_aspartate_glutamate_carrier_2;_AltName:_Full=Solute_carrier_family_25_member_13;_AltName:_Full=Citrin;	0	none	751
He_2009	Q14444	CAPR1_HUMAN	RecName:_Full=Caprin-1;_AltName:_Full=Cytoplasmic_activation-_and_proliferation-associated_protein_1;_AltName:_Full=GPI-anchored_membrane_protein_1;_AltName:_Full=GPI-anchored_protein_p137;_Short=GPI-p137;_Short=p137GPI;_AltName:_Full=Cell_cycle-associated_protein_1;_AltName:_Full=Membrane_component_chromosome_11_surface_marker_1;	3	none	1998
He_2009	A5YKK6	CNOT1_HUMAN	RecName:_Full=CCR4-NOT_transcription_complex_subunit_1;_AltName:_Full=Negative_regulator_of_transcription_subunit_1_homolog;_Short=NOT1H;_Short=hNOT1;_AltName:_Full=CCR4-associated_factor_1;	1	none	none
He_2009	P06493	CDK1_HUMAN	RecName:_Full=Cell_division_protein_kinase_1;_EC=2.7.11.22;_EC=2.7.11.23;_AltName:_Full=Cyclin-dependent_kinase_1;_Short=CDK1;_AltName:_Full=Cell_division_control_protein_2_homolog;_AltName:_Full=p34_protein_kinase;	3	none	none
He_2009	Q99459	CDC5L_HUMAN	RecName:_Full=Cell_division_cycle_5-like_protein;_Short=Cdc5-like_protein;_AltName:_Full=Pombe_cdc5-related_protein;	0	none	none
He_2009	Q5SW79	CE170_HUMAN	RecName:_Full=Centrosomal_protein_of_170_kDa;_Short=Cep170;_AltName:_Full=KARP-1-binding_protein;_Short=KARP1-binding_protein;	2	none	none
He_2009	Q9P2M7	CING_HUMAN	RecName:_Full=Cingulin;	2	none	540
He_2009	Q10570	CPSF1_HUMAN	RecName:_Full=Cleavage_and_polyadenylation_specificity_factor_subunit_1;_AltName:_Full=Cleavage_and_polyadenylation_specificity_factor_160_kDa_subunit;_Short=CPSF_160_kDa_subunit;	1	none	none
He_2009	O43809	CPSF5_HUMAN	RecName:_Full=Cleavage_and_polyadenylation_specificity_factor_subunit_5;_AltName:_Full=Cleavage_and_polyadenylation_specificity_factor_25_kDa_subunit;_Short=CPSF_25_kDa_subunit;_AltName:_Full=Pre-mRNA_cleavage_factor_Im_25_kDa_subunit;_AltName:_Full=Nucleoside_diphosphate-linked_moiety_X_motif_21;_Short=Nudix_motif_21;	1	none	none
He_2009	Q16630	CPSF6_HUMAN	RecName:_Full=Cleavage_and_polyadenylation_specificity_factor_subunit_6;_AltName:_Full=Cleavage_and_polyadenylation_specificity_factor_68_kDa_subunit;_Short=CPSF_68_kDa_subunit;_AltName:_Full=Pre-mRNA_cleavage_factor_Im_68_kDa_subunit;_AltName:_Full=Protein_HPBRII-4/7;	2	none	2006
He_2009	Q8N684	CPSF7_HUMAN	RecName:_Full=Cleavage_and_polyadenylation_specificity_factor_subunit_7;_AltName:_Full=Cleavage_and_polyadenylation_specificity_factor_59_kDa_subunit;_Short=CPSF_59_kDa_subunit;_AltName:_Full=Pre-mRNA_cleavage_factor_Im_59_kDa_subunit;	0	none	2006
He_2009	Q8N8E3	CCD46_HUMAN	RecName:_Full=Coiled-coil_domain-containing_protein_46;	0	none	none
He_2009	Q9NX63	CHCH3_HUMAN	RecName:_Full=Coiled-coil-helix-coiled-coil-helix_domain-containing_protein_3,_mitochondrial;_Flags:_Precursor;	1	none	1069
He_2009	Q9NZB2	F120A_HUMAN	RecName:_Full=Constitutive_coactivator_of_PPAR-gamma-like_protein_1;_AltName:_Full=Oxidative_stress-associated_Src_activator;_AltName:_Full=Protein_FAM120A;	0	none	1945
He_2009	Q53ET0	CRTC2_HUMAN	RecName:_Full=CREB-regulated_transcription_coactivator_2;_AltName:_Full=Transducer_of_regulated_cAMP_response_element-binding_protein_2;_Short=Transducer_of_CREB_protein_2;_Short=TORC-2;	0	GD	543
He_2009	Q9BZJ0	CRNL1_HUMAN	RecName:_Full=Crooked_neck-like_protein_1;_AltName:_Full=Crooked_neck_homolog;_Short=hCrn;	0	none	none
He_2009	Q8IUI8	CRLF3_HUMAN	RecName:_Full=Cytokine_receptor-like_factor_3;_AltName:_Full=Cytokine_receptor-related_protein_4;_AltName:_Full=Cytokine_receptor-like_molecule_9;_Short=CREME-9;_AltName:_Full=Type_I_cytokine_receptor-like_factor_p48;	0	none	none
He_2009	Q7L576	CYFP1_HUMAN	RecName:_Full=Cytoplasmic_FMR1-interacting_protein_1;_AltName:_Full=Specifically_Rac1-associated_protein_1;_Short=Sra-1;_AltName:_Full=p140sra-1;	2	none	1520
He_2009	Q07065	CKAP4_HUMAN	RecName:_Full=Cytoskeleton-associated_protein_4;_AltName:_Full=63_kDa_membrane_protein;_Short=p63;	1	none	none
He_2009	P61962	DCAF7_HUMAN	RecName:_Full=DDB1-_and_CUL4-associated_factor_7;_AltName:_Full=WD_repeat-containing_protein_68;_AltName:_Full=WD_repeat-containing_protein_An11_homolog;	0	none	none
He_2009	Q96N67	DOCK7_HUMAN	RecName:_Full=Dedicator_of_cytokinesis_protein_7;	2	none	323
He_2009	P16989	DBPA_HUMAN	RecName:_Full=DNA-binding_protein_A;_AltName:_Full=Cold_shock_domain-containing_protein_A;_AltName:_Full=Single-strand_DNA-binding_protein_NF-GMB;	2	none	564
He_2009	P78527	PRKDC_HUMAN	RecName:_Full=DNA-dependent_protein_kinase_catalytic_subunit;_Short=DNA-PK_catalytic_subunit;_Short=DNA-PKcs;_EC=2.7.11.1;_AltName:_Full=DNPK1;_AltName:_Full=p460;	7	none	none
He_2009	P04843	RPN1_HUMAN	RecName:_Full=Dolichyl-diphosphooligosaccharide--protein_glycosyltransferase_subunit_1;_EC=2.4.1.119;_AltName:_Full=Dolichyl-diphosphooligosaccharide--protein_glycosyltransferase_67_kDa_subunit;_AltName:_Full=Ribophorin-1;_AltName:_Full=Ribophorin_I;_Short=RPN-I;_Flags:_Precursor;	2	none	none
He_2009	O95793	STAU1_HUMAN	RecName:_Full=Double-stranded_RNA-binding_protein_Staufen_homolog_1;	0	none	1874
He_2009	P55265	DSRAD_HUMAN	RecName:_Full=Double-stranded_RNA-specific_adenosine_deaminase;_Short=DRADA;_EC=3.5.4.-;_AltName:_Full=136_kDa_double-stranded_RNA-binding_protein;_Short=p136;_AltName:_Full=K88DSRBP;_AltName:_Full=Interferon-inducible_protein_4;_Short=IFI-4;	1	none	none
He_2009	Q13627	DYR1A_HUMAN	RecName:_Full=Dual_specificity_tyrosine-phosphorylation-regulated_kinase_1A;_EC=2.7.12.1;_AltName:_Full=Protein_kinase_minibrain_homolog;_Short=MNBH;_Short=hMNB;_AltName:_Full=HP86;_AltName:_Full=Dual_specificity_YAK1-related_kinase;	1	SL	2406
He_2009	Q12926	ELAV2_HUMAN	RecName:_Full=ELAV-like_protein_2;_AltName:_Full=Hu-antigen_B;_Short=HuB;_AltName:_Full=ELAV-like_neuronal_protein_1;_AltName:_Full=Nervous_system-specific_RNA-binding_protein_Hel-N1;	0	none	577
He_2009	P60842	IF4A1_HUMAN	RecName:_Full=Eukaryotic_initiation_factor_4A-I;_Short=eIF-4A-I;_Short=eIF4A-I;_EC=3.6.4.13;_AltName:_Full=ATP-dependent_RNA_helicase_eIF4A-1;	7	none	1198
He_2009	P38919	IF4A3_HUMAN	RecName:_Full=Eukaryotic_initiation_factor_4A-III;_Short=eIF-4A-III;_Short=eIF4A-III;_EC=3.6.4.13;_AltName:_Full=Eukaryotic_translation_initiation_factor_4A_isoform_3;_AltName:_Full=ATP-dependent_RNA_helicase_eIF4A-3;_AltName:_Full=ATP-dependent_RNA_helicase_DDX48;_AltName:_Full=DEAD_box_protein_48;_AltName:_Full=Eukaryotic_initiation_factor_4A-like_NUK-34;_AltName:_Full=Nuclear_matrix_protein_26…	2	none	none
He_2009	P20042	IF2B_HUMAN	RecName:_Full=Eukaryotic_translation_initiation_factor_2_subunit_2;_AltName:_Full=Eukaryotic_translation_initiation_factor_2_subunit_beta;_Short=eIF-2-beta;	0	none	none
He_2009	Q14152	EIF3A_HUMAN	RecName:_Full=Eukaryotic_translation_initiation_factor_3_subunit_A;_Short=eIF3a;_AltName:_Full=Eukaryotic_translation_initiation_factor_3_subunit_10;_AltName:_Full=eIF-3-theta;_AltName:_Full=eIF3_p167;_AltName:_Full=eIF3_p180;_AltName:_Full=eIF3_p185;	4	none	none
He_2009	P55884	EIF3B_HUMAN	RecName:_Full=Eukaryotic_translation_initiation_factor_3_subunit_B;_Short=eIF3b;_AltName:_Full=Eukaryotic_translation_initiation_factor_3_subunit_9;_AltName:_Full=eIF-3-eta;_AltName:_Full=eIF3_p116;_AltName:_Full=eIF3_p110;_AltName:_Full=Prt1_homolog;_Short=hPrt1;	5	none	none
He_2009	Q99613	EIF3C_HUMAN	RecName:_Full=Eukaryotic_translation_initiation_factor_3_subunit_C;_Short=eIF3c;_AltName:_Full=Eukaryotic_translation_initiation_factor_3_subunit_8;_AltName:_Full=eIF3_p110;	3	none	none
He_2009	O15371	EIF3D_HUMAN	RecName:_Full=Eukaryotic_translation_initiation_factor_3_subunit_D;_Short=eIF3d;_AltName:_Full=Eukaryotic_translation_initiation_factor_3_subunit_7;_AltName:_Full=eIF-3-zeta;_AltName:_Full=eIF3_p66;	1	none	none
He_2009	P60228	EIF3E_HUMAN	RecName:_Full=Eukaryotic_translation_initiation_factor_3_subunit_E;_Short=eIF3e;_AltName:_Full=Eukaryotic_translation_initiation_factor_3_subunit_6;_AltName:_Full=eIF-3_p48;_AltName:_Full=Viral_integration_site_protein_INT-6_homolog;	3	none	none
He_2009	Q04637	IF4G1_HUMAN	RecName:_Full=Eukaryotic_translation_initiation_factor_4_gamma_1;_Short=eIF-4-gamma_1;_Short=eIF-4G_1;_Short=eIF-4G1;_AltName:_Full=p220;	4	none	76
He_2009	Q9Y5B9	SP16H_HUMAN	RecName:_Full=FACT_complex_subunit_SPT16;_AltName:_Full=Facilitates_chromatin_transcription_complex_subunit_SPT16;_Short=hSPT16;_AltName:_Full=FACT_140_kDa_subunit;_AltName:_Full=FACTp140;_AltName:_Full=Chromatin-specific_transcription_elongation_factor_140_kDa_subunit;	6	none	none
He_2009	Q96AE4	FUBP1_HUMAN	RecName:_Full=Far_upstream_element-binding_protein_1;_Short=FUSE-binding_protein_1;_Short=FBP;_AltName:_Full=DNA_helicase_V;_Short=hDH_V;	1	none	337
He_2009	Q92945	FUBP2_HUMAN	RecName:_Full=Far_upstream_element-binding_protein_2;_Short=FUSE-binding_protein_2;_AltName:_Full=KH_type-splicing_regulatory_protein;_Short=KSRP;_AltName:_Full=p75;	6	none	337
He_2009	Q96I24	FUBP3_HUMAN	RecName:_Full=Far_upstream_element-binding_protein_3;_Short=FUSE-binding_protein_3;	0	none	337
He_2009	Q14254	FLOT2_HUMAN	RecName:_Full=Flotillin-2;_AltName:_Full=Epidermal_surface_antigen;_Short=ESA;_AltName:_Full=Membrane_component_chromosome_17_surface_marker_1;	3	none	none
He_2009	Q12778	FOXO1_HUMAN	RecName:_Full=Forkhead_box_protein_O1;_AltName:_Full=Forkhead_box_protein_O1A;_AltName:_Full=Forkhead_in_rhabdomyosarcoma;	0	GD	244
He_2009	Q06787	FMR1_HUMAN	RecName:_Full=Fragile_X_mental_retardation_1_protein;_Short=Protein_FMR-1;_Short=FMRP;	1	none	1197
He_2009	P51116	FXR2_HUMAN	RecName:_Full=Fragile_X_mental_retardation_syndrome-related_protein_2;	1	none	1197
He_2009	Q9Y5B6	GCFC1_HUMAN	RecName:_Full=GC-rich_sequence_DNA-binding_factor_1;	0	none	none
He_2009	Q3V6T2	GRDN_HUMAN	RecName:_Full=Girdin;_AltName:_Full=Girders_of_actin_filament;_AltName:_Full=Coiled-coil_domain-containing_protein_88A;_AltName:_Full=Akt_phosphorylation_enhancer;_Short=APE;_AltName:_Full=Hook-related_protein_1;_Short=HkRP1;_AltName:_Full=G_alpha-interacting_vesicle-associated_protein;_Short=GIV;	1	none	891
He_2009	Q92538	GBF1_HUMAN	RecName:_Full=Golgi-specific_brefeldin_A-resistance_guanine_nucleotide_exchange_factor_1;_Short=BFA-resistant_GEF_1;	0	none	none
He_2009	Q14C86	GAPD1_HUMAN	RecName:_Full=GTPase-activating_protein_and_VPS9_domain-containing_protein_1;_AltName:_Full=Rab5-activating_protein_6;_AltName:_Full=GAPex-5;	0	none	none
He_2009	Q92574	TSC1_HUMAN	RecName:_Full=Hamartin;_AltName:_Full=Tuberous_sclerosis_1_protein;	0	none	none
He_2009	P08107	HSP71_HUMAN	RecName:_Full=Heat_shock_70_kDa_protein_1A/1B;_AltName:_Full=Heat_shock_70_kDa_protein_1/2;_Short=HSP70.1/HSP70.2;_Short=HSP70-1/HSP70-2;	10	none	1573
He_2009	P11142	HSP7C_HUMAN	RecName:_Full=Heat_shock_cognate_71_kDa_protein;_AltName:_Full=Heat_shock_70_kDa_protein_8;	10	none	1573
He_2009	P07900	HS90A_HUMAN	RecName:_Full=Heat_shock_protein_HSP_90-alpha;_AltName:_Full=Heat_shock_86_kDa;_Short=HSP_86;_Short=HSP86;_AltName:_Full=Renal_carcinoma_antigen_NY-REN-38;	8	none	1314
He_2009	P09651	ROA1_HUMAN	RecName:_Full=Heterogeneous_nuclear_ribonucleoprotein_A1;_Short=hnRNP_A1;_AltName:_Full=hnRNP_core_protein_A1;_AltName:_Full=Helix-destabilizing_protein;_AltName:_Full=Single-strand_RNA-binding_protein;	9	none	766
He_2009	O60812	HNRCL_HUMAN	RecName:_Full=Heterogeneous_nuclear_ribonucleoprotein_C-like_1;_Short=hnRNP_C-like-1;_AltName:_Full=hnRNP_core_protein_C-like_1;	1	none	289
He_2009	Q14103	HNRPD_HUMAN	RecName:_Full=Heterogeneous_nuclear_ribonucleoprotein_D0;_Short=hnRNP_D0;_AltName:_Full=AU-rich_element_RNA-binding_protein_1;	6	none	1268
He_2009	O14979	HNRDL_HUMAN	RecName:_Full=Heterogeneous_nuclear_ribonucleoprotein_D-like;_Short=hnRNP_D-like;_Short=hnRNP_DL;_AltName:_Full=JKT41-binding_protein;_AltName:_Full=AU-rich_element_RNA-binding_factor;_AltName:_Full=Protein_laAUF1;	1	none	1268
He_2009	P52597	HNRPF_HUMAN	RecName:_Full=Heterogeneous_nuclear_ribonucleoprotein_F;_Short=hnRNP_F;_AltName:_Full=Nucleolin-like_protein_mcs94-1;_Contains:_RecName:_Full=Heterogeneous_nuclear_ribonucleoprotein_F,_N-terminally_processed;	8	none	1259
He_2009	P31943	HNRH1_HUMAN	RecName:_Full=Heterogeneous_nuclear_ribonucleoprotein_H;_Short=hnRNP_H;_Contains:_RecName:_Full=Heterogeneous_nuclear_ribonucleoprotein_H,_N-terminally_processed;	10	none	1259
He_2009	P61978	HNRPK_HUMAN	RecName:_Full=Heterogeneous_nuclear_ribonucleoprotein_K;_Short=hnRNP_K;_AltName:_Full=Transformation_up-regulated_nuclear_protein;_Short=TUNP;	7	none	none
He_2009	P52272	HNRPM_HUMAN	RecName:_Full=Heterogeneous_nuclear_ribonucleoprotein_M;_Short=hnRNP_M;	9	none	2219
He_2009	O60506	HNRPQ_HUMAN	RecName:_Full=Heterogeneous_nuclear_ribonucleoprotein_Q;_Short=hnRNP_Q;_AltName:_Full=Synaptotagmin-binding,_cytoplasmic_RNA-interacting_protein;_AltName:_Full=Glycine-_and_tyrosine-rich_RNA-binding_protein;_Short=GRY-RBP;_AltName:_Full=NS1-associated_protein_1;	3	none	186
He_2009	O43390	HNRPR_HUMAN	RecName:_Full=Heterogeneous_nuclear_ribonucleoprotein_R;_Short=hnRNP_R;	3	none	186
He_2009	Q00839	HNRPU_HUMAN	RecName:_Full=Heterogeneous_nuclear_ribonucleoprotein_U;_Short=hnRNP_U;_AltName:_Full=Scaffold_attachment_factor_A;_Short=SAF-A;_AltName:_Full=p120;_AltName:_Full=pp120;	9	none	463
He_2009	P07910	HNRPC_HUMAN	RecName:_Full=Heterogeneous_nuclear_ribonucleoproteins_C1/C2;_Short=hnRNP_C1/C2;	7	none	289
He_2009	P56524	HDAC4_HUMAN	RecName:_Full=Histone_deacetylase_4;_Short=HD4;_EC=3.5.1.98;	0	GD	806
He_2009	Q71UI9	H2AV_HUMAN	RecName:_Full=Histone_H2A.V;_AltName:_Full=H2A.F/Z;	4	none	1319
He_2009	P62805	H4_HUMAN	RecName:_Full=Histone_H4;	6	none	252
He_2009	Q86YM7	HOME1_HUMAN	RecName:_Full=Homer_protein_homolog_1;_Short=Homer-1;	1	none	1492
He_2009	P52292	IMA2_HUMAN	RecName:_Full=Importin_subunit_alpha-2;_AltName:_Full=Karyopherin_subunit_alpha-2;_AltName:_Full=SRP1-alpha;_AltName:_Full=RAG_cohort_protein_1;	0	none	79
He_2009	O14654	IRS4_HUMAN	RecName:_Full=Insulin_receptor_substrate_4;_Short=IRS-4;_AltName:_Full=Phosphoprotein_of_160_kDa;_Short=pp160;_AltName:_Full=160_kDa_phosphotyrosine_protein;_Short=py160;	9	none	none
He_2009	Q9NZI8	IF2B1_HUMAN	RecName:_Full=Insulin-like_growth_factor_2_mRNA-binding_protein_1;_Short=IGF2_mRNA-binding_protein_1;_Short=IMP-1;_AltName:_Full=IGF-II_mRNA-binding_protein_1;_AltName:_Full=Coding_region_determinant-binding_protein;_Short=CRD-BP;_AltName:_Full=VICKZ_family_member_1;_AltName:_Full=Zip_code-binding_protein_1;_Short=Zipcode-binding_protein_1;_Short=ZBP-1;	4	none	1082
He_2009	Q9Y6M1	IF2B2_HUMAN	RecName:_Full=Insulin-like_growth_factor_2_mRNA-binding_protein_2;_Short=IGF2_mRNA-binding_protein_2;_Short=IMP-2;_AltName:_Full=IGF-II_mRNA-binding_protein_2;_AltName:_Full=Hepatocellular_carcinoma_autoantigen_p62;_AltName:_Full=VICKZ_family_member_2;	1	none	1082
He_2009	O00425	IF2B3_HUMAN	RecName:_Full=Insulin-like_growth_factor_2_mRNA-binding_protein_3;_Short=IGF2_mRNA-binding_protein_3;_Short=IMP-3;_AltName:_Full=IGF-II_mRNA-binding_protein_3;_AltName:_Full=KH_domain-containing_protein_overexpressed_in_cancer;_Short=hKOC;_AltName:_Full=VICKZ_family_member_3;	2	none	1082
He_2009	P19525	E2AK2_HUMAN	RecName:_Full=Interferon-induced,_double-stranded_RNA-activated_protein_kinase;_EC=2.7.11.1;_AltName:_Full=Interferon-inducible_RNA-dependent_protein_kinase;_AltName:_Full=Eukaryotic_translation_initiation_factor_2-alpha_kinase_2;_Short=eIF-2A_protein_kinase_2;_AltName:_Full=Protein_kinase_RNA-activated;_Short=PKR;_AltName:_Full=p68_kinase;_AltName:_Full=P1/eIF-2A_protein_kinase;	1	none	none
He_2009	O75569	PRKRA_HUMAN	RecName:_Full=Interferon-inducible_double_stranded_RNA-dependent_protein_kinase_activator_A;_AltName:_Full=Protein_kinase,_interferon-inducible_double_stranded_RNA-dependent_activator;_AltName:_Full=Protein_activator_of_the_interferon-induced_protein_kinase;_AltName:_Full=PKR-associated_protein_X;_AltName:_Full=PKR-associating_protein_X;	0	none	914
He_2009	Q12905	ILF2_HUMAN	RecName:_Full=Interleukin_enhancer-binding_factor_2;_AltName:_Full=Nuclear_factor_of_activated_T-cells_45_kDa;	6	none	none
He_2009	Q12906	ILF3_HUMAN	RecName:_Full=Interleukin_enhancer-binding_factor_3;_AltName:_Full=Nuclear_factor_of_activated_T-cells_90_kDa;_Short=NF-AT-90;_AltName:_Full=Double-stranded_RNA-binding_protein_76;_Short=DRBP76;_AltName:_Full=Translational_control_protein_80;_Short=TCP80;_AltName:_Full=Nuclear_factor_associated_with_dsRNA;_Short=NFAR;_AltName:_Full=M-phase_phosphoprotein_4;_Short=MPP4;	3	none	1444
He_2009	P13645	K1C10_HUMAN	RecName:_Full=Keratin,_type_I_cytoskeletal_10;_AltName:_Full=Cytokeratin-10;_Short=CK-10;_AltName:_Full=Keratin-10;_Short=K10;	10	none	834
He_2009	P08779	K1C16_HUMAN	RecName:_Full=Keratin,_type_I_cytoskeletal_16;_AltName:_Full=Cytokeratin-16;_Short=CK-16;_AltName:_Full=Keratin-16;_Short=K16;	7	none	834
He_2009	P35527	K1C9_HUMAN	RecName:_Full=Keratin,_type_I_cytoskeletal_9;_AltName:_Full=Cytokeratin-9;_Short=CK-9;_AltName:_Full=Keratin-9;_Short=K9;	10	none	834
He_2009	P04264	K2C1_HUMAN	RecName:_Full=Keratin,_type_II_cytoskeletal_1;_AltName:_Full=Cytokeratin-1;_Short=CK-1;_AltName:_Full=Keratin-1;_Short=K1;_AltName:_Full=67_kDa_cytokeratin;_AltName:_Full=Type-II_keratin_Kb1;_AltName:_Full=Hair_alpha_protein;	10	none	834
He_2009	P35908	K22E_HUMAN	RecName:_Full=Keratin,_type_II_cytoskeletal_2_epidermal;_AltName:_Full=Cytokeratin-2e;_Short=CK-2e;_AltName:_Full=Keratin-2e;_Short=K2e;_AltName:_Full=Type-II_keratin_Kb2;_AltName:_Full=Keratin-2_epidermis;_AltName:_Full=Epithelial_keratin-2e;	10	none	834
He_2009	P13647	K2C5_HUMAN	RecName:_Full=Keratin,_type_II_cytoskeletal_5;_AltName:_Full=Cytokeratin-5;_Short=CK-5;_AltName:_Full=Keratin-5;_Short=K5;_AltName:_Full=58_kDa_cytokeratin;_AltName:_Full=Type-II_keratin_Kb5;	7	none	834
He_2009	Q07666	KHDR1_HUMAN	RecName:_Full=KH_domain-containing,_RNA-binding,_signal_transduction-associated_protein_1;_AltName:_Full=p21_Ras_GTPase-activating_protein-associated_p62;_AltName:_Full=GAP-associated_tyrosine_phosphoprotein_p62;_AltName:_Full=Src-associated_in_mitosis_68_kDa_protein;_Short=Sam68;_AltName:_Full=p68;	2	none	221
He_2009	Q07866	KLC1_HUMAN	RecName:_Full=Kinesin_light_chain_1;_Short=KLC_1;	0	GD	1585
He_2009	P33176	KINH_HUMAN	RecName:_Full=Kinesin-1_heavy_chain;_AltName:_Full=Ubiquitous_kinesin_heavy_chain;_Short=UKHC;_AltName:_Full=Conventional_kinesin_heavy_chain;	3	none	865
He_2009	Q02241	KIF23_HUMAN	RecName:_Full=Kinesin-like_protein_KIF23;_AltName:_Full=Mitotic_kinesin-like_protein_1;_AltName:_Full=Kinesin-like_protein_5;	0	GD	none
He_2009	P42166	LAP2A_HUMAN	RecName:_Full=Lamina-associated_polypeptide_2,_isoform_alpha;_AltName:_Full=Thymopoietin_isoform_alpha;_Short=TP_alpha;_AltName:_Full=Thymopoietin-related_peptide_isoform_alpha;_Short=TPRP_isoform_alpha;_Contains:_RecName:_Full=Thymopoietin;_Short=TP;_AltName:_Full=Splenin;_Contains:_RecName:_Full=Thymopentin;_AltName:_Full=TP5;	5	none	none
He_2009	P42167	LAP2B_HUMAN	RecName:_Full=Lamina-associated_polypeptide_2,_isoforms_beta/gamma;_AltName:_Full=Thymopoietin,_isoforms_beta/gamma;_Short=TP_beta/gamma;_AltName:_Full=Thymopoietin-related_peptide_isoforms_beta/gamma;_Short=TPRP_isoforms_beta/gamma;_Contains:_RecName:_Full=Thymopoietin;_Short=TP;_AltName:_Full=Splenin;_Contains:_RecName:_Full=Thymopentin;_AltName:_Full=TP5;	2	none	none
He_2009	Q6PKG0	LARP1_HUMAN	RecName:_Full=La-related_protein_1;_AltName:_Full=La_ribonucleoprotein_domain_family_member_1;	2	none	none
He_2009	P42704	LPPRC_HUMAN	RecName:_Full=Leucine-rich_PPR_motif-containing_protein,_mitochondrial;_AltName:_Full=130_kDa_leucine-rich_protein;_Short=LRP_130;_AltName:_Full=GP130;_Flags:_Precursor;	5	none	none
He_2009	Q9P244	LRFN1_HUMAN	RecName:_Full=Leucine-rich_repeat_and_fibronectin_type_III_domain-containing_protein_1;_AltName:_Full=Synaptic_adhesion-like_molecule_2;_Flags:_Precursor;	0	none	1362
He_2009	P43243	MATR3_HUMAN	RecName:_Full=Matrin-3;	7	none	none
He_2009	P56192	SYMC_HUMAN	RecName:_Full=Methionyl-tRNA_synthetase,_cytoplasmic;_EC=6.1.1.10;_AltName:_Full=Methionine--tRNA_ligase;_Short=MetRS;	6	none	none
He_2009	Q02978	M2OM_HUMAN	RecName:_Full=Mitochondrial_2-oxoglutarate/malate_carrier_protein;_Short=OGCP;_AltName:_Full=Solute_carrier_family_25_member_11;	0	none	none
He_2009	Q16891	IMMT_HUMAN	RecName:_Full=Mitochondrial_inner_membrane_protein;_AltName:_Full=Mitofilin;_AltName:_Full=p87/89;_AltName:_Full=Cell_proliferation-inducing_gene_4/52_protein;	1	none	none
He_2009	Q9Y2U5	M3K2_HUMAN	RecName:_Full=Mitogen-activated_protein_kinase_kinase_kinase_2;_EC=2.7.11.25;_AltName:_Full=MAPK/ERK_kinase_kinase_2;_Short=MEK_kinase_2;_Short=MEKK_2;	0	none	none
He_2009	Q5TCX8	M3KL4_HUMAN	RecName:_Full=Mitogen-activated_protein_kinase_kinase_kinase;_EC=2.7.11.25;_AltName:_Full=Mixed_lineage_kinase_4;	0	none	458
He_2009	O43684	BUB3_HUMAN	RecName:_Full=Mitotic_checkpoint_protein_BUB3;	3	none	none
He_2009	P30307	MPIP3_HUMAN	RecName:_Full=M-phase_inducer_phosphatase_3;_EC=3.1.3.48;_AltName:_Full=Dual_specificity_phosphatase_Cdc25C;	0	GD	1205
He_2009	Q13615	MTMR3_HUMAN	RecName:_Full=Myotubularin-related_protein_3;_EC=3.1.3.48;_AltName:_Full=FYVE_domain-containing_dual_specificity_protein_phosphatase_1;_Short=FYVE-DSP1;_AltName:_Full=Zinc_finger_FYVE_domain-containing_protein_10;	0	none	2368
He_2009	Q9P0J0	NDUAD_HUMAN	RecName:_Full=NADH_dehydrogenase_[ubiquinone]_1_alpha_subcomplex_subunit_13;_AltName:_Full=NADH-ubiquinone_oxidoreductase_B16.6_subunit;_AltName:_Full=Complex_I-B16.6;_Short=CI-B16.6;_AltName:_Full=Gene_associated_with_retinoic_and_interferon-induced_mortality_19_protein;_Short=Gene_associated_with_retinoic_and_IFN-induced_mortality_19_protein;_Short=GRIM-19;_AltName:_Full=Cell_death_regulatory_p…	0	none	601
He_2009	O75251	NDUS7_HUMAN	RecName:_Full=NADH_dehydrogenase_[ubiquinone]_iron-sulfur_protein_7,_mitochondrial;_EC=1.6.5.3;_EC=1.6.99.3;_AltName:_Full=NADH-ubiquinone_oxidoreductase_20_kDa_subunit;_AltName:_Full=Complex_I-20kD;_Short=CI-20kD;_AltName:_Full=PSST_subunit;_Flags:_Precursor;	0	none	none
He_2009	Q9Y2A7	NCKP1_HUMAN	RecName:_Full=Nck-associated_protein_1;_Short=NAP_1;_AltName:_Full=p125Nap1;_AltName:_Full=Membrane-associated_protein_HEM-2;	2	none	916
He_2009	P21359	NF1_HUMAN	RecName:_Full=Neurofibromin;_AltName:_Full=Neurofibromatosis-related_protein_NF-1;_Contains:_RecName:_Full=Neurofibromin_truncated;	0	none	none
He_2009	Q15233	NONO_HUMAN	RecName:_Full=Non-POU_domain-containing_octamer-binding_protein;_Short=NonO_protein;_AltName:_Full=54_kDa_nuclear_RNA-_and_DNA-binding_protein;_AltName:_Full=p54(nrb);_Short=p54nrb;_AltName:_Full=55_kDa_nuclear_protein;_AltName:_Full=NMT55;_AltName:_Full=DNA-binding_p52/p100_complex,_52_kDa_subunit;	8	none	495
He_2009	Q09161	NCBP1_HUMAN	RecName:_Full=Nuclear_cap-binding_protein_subunit_1;_AltName:_Full=80_kDa_nuclear_cap-binding_protein;_Short=NCBP_80_kDa_subunit;_Short=CBP80;	0	none	none
He_2009	Q7Z417	NUFP2_HUMAN	RecName:_Full=Nuclear_fragile_X_mental_retardation-interacting_protein_2;_AltName:_Full=FMRP-interacting_protein_2;_AltName:_Full=82_kDa_FMRP-interacting_protein;_Short=82-FIP;_AltName:_Full=Cell_proliferation-inducing_gene_1_protein;	0	none	none
He_2009	P17480	UBF1_HUMAN	RecName:_Full=Nucleolar_transcription_factor_1;_AltName:_Full=Upstream-binding_factor_1;_Short=UBF-1;_AltName:_Full=Autoantigen_NOR-90;	0	none	none
He_2009	Q9H4L5	OSBL3_HUMAN	RecName:_Full=Oxysterol-binding_protein-related_protein_3;_Short=OSBP-related_protein_3;_Short=ORP-3;	0	none	767
He_2009	Q9BZF3	OSBL6_HUMAN	RecName:_Full=Oxysterol-binding_protein-related_protein_6;_Short=OSBP-related_protein_6;_Short=ORP-6;	0	none	767
He_2009	Q9BZ23	PANK2_HUMAN	RecName:_Full=Pantothenate_kinase_2,_mitochondrial;_Short=hPanK2;_EC=2.7.1.33;_AltName:_Full=Pantothenic_acid_kinase_2;_Flags:_Precursor;	0	none	1459
He_2009	Q8TEW0	PARD3_HUMAN	RecName:_Full=Partitioning_defective_3_homolog;_Short=PARD-3;_Short=PAR-3;_AltName:_Full=Atypical_PKC_isotype-specific-interacting_protein;_Short=ASIP;_AltName:_Full=CTCL_tumor_antigen_se2-5;_AltName:_Full=PAR3-alpha;	0	SL	875
He_2009	Q96BP3	PPWD1_HUMAN	RecName:_Full=Peptidylprolyl_isomerase_domain_and_WD_repeat-containing_protein_1;_EC=5.2.1.8;_AltName:_Full=Spliceosome-associated_cyclophilin;	0	none	none
He_2009	Q15154	PCM1_HUMAN	RecName:_Full=Pericentriolar_material_1_protein;_Short=PCM-1;_Short=hPCM-1;	2	none	none
He_2009	P51659	DHB4_HUMAN	RecName:_Full=Peroxisomal_multifunctional_enzyme_type_2;_Short=MFE-2;_AltName:_Full=D-bifunctional_protein;_Short=DBP;_AltName:_Full=17-beta-hydroxysteroid_dehydrogenase_4;_Short=17-beta-HSD_4;_Includes:_RecName:_Full=3-hydroxyacyl-CoA_dehydrogenase;_EC=1.1.1.35;_Includes:_RecName:_Full=3-alpha,7-alpha,12-alpha-trihydroxy-5-beta-cholest-24-enoyl-CoA_hydratase;_EC=4.2.1.107;	0	none	none
He_2009	Q8NEB9	PK3C3_HUMAN	RecName:_Full=Phosphatidylinositol_3-kinase_catalytic_subunit_type_3;_Short=PtdIns-3-kinase_type_3;_Short=PI3-kinase_type_3;_Short=PI3K_type_3;_EC=2.7.1.137;_AltName:_Full=Phosphoinositide-3-kinase_class_3;_AltName:_Full=Phosphatidylinositol_3-kinase_p100_subunit;_AltName:_Full=hVps34;	0	none	none
He_2009	Q9UBF8	PI4KB_HUMAN	RecName:_Full=Phosphatidylinositol_4-kinase_beta;_Short=PtdIns_4-kinase_beta;_Short=PI4K-beta;_Short=PI4Kbeta;_EC=2.7.1.67;_AltName:_Full=NPIK;_AltName:_Full=PI4K92;	0	GD	none
He_2009	P09874	PARP1_HUMAN	RecName:_Full=Poly_[ADP-ribose]_polymerase_1;_Short=PARP-1;_EC=2.4.2.30;_AltName:_Full=NAD(+)_ADP-ribosyltransferase_1;_Short=ADPRT_1;_AltName:_Full=Poly[ADP-ribose]_synthase_1;	6	none	none
He_2009	P11940	PABP1_HUMAN	RecName:_Full=Polyadenylate-binding_protein_1;_Short=Poly(A)-binding_protein_1;_Short=PABP-1;	7	none	303
He_2009	Q13310	PABP4_HUMAN	RecName:_Full=Polyadenylate-binding_protein_4;_Short=Poly(A)-binding_protein_4;_Short=PABP-4;_AltName:_Full=Inducible_poly(A)-binding_protein;_Short=iPABP;_AltName:_Full=Activated-platelet_protein_1;_Short=APP-1;	5	none	303
He_2009	P26599	PTBP1_HUMAN	RecName:_Full=Polypyrimidine_tract-binding_protein_1;_Short=PTB;_AltName:_Full=Heterogeneous_nuclear_ribonucleoprotein_I;_Short=hnRNP_I;_AltName:_Full=57_kDa_RNA-binding_protein_PPTB-1;	4	none	351
He_2009	Q6P2Q9	PRP8_HUMAN	RecName:_Full=Pre-mRNA-processing-splicing_factor_8;_AltName:_Full=Splicing_factor_Prp8;_AltName:_Full=PRP8_homolog;_AltName:_Full=220_kDa_U5_snRNP-specific_protein;_AltName:_Full=p220;	2	none	none
He_2009	Q92841	DDX17_HUMAN	RecName:_Full=Probable_ATP-dependent_RNA_helicase_DDX17;_EC=3.6.4.13;_AltName:_Full=DEAD_box_protein_17;_AltName:_Full=RNA-dependent_helicase_p72;_AltName:_Full=DEAD_box_protein_p72;	7	none	1671
He_2009	P17844	DDX5_HUMAN	RecName:_Full=Probable_ATP-dependent_RNA_helicase_DDX5;_EC=3.6.4.13;_AltName:_Full=DEAD_box_protein_5;_AltName:_Full=RNA_helicase_p68;	7	none	1671
He_2009	O75592	MYCB2_HUMAN	RecName:_Full=Probable_E3_ubiquitin-protein_ligase_MYCBP2;_EC=6.3.2.-;_AltName:_Full=Myc-binding_protein_2;_AltName:_Full=Protein_associated_with_Myc;_AltName:_Full=Pam/highwire/rpm-1_protein;	0	none	none
He_2009	P35232	PHB_HUMAN	RecName:_Full=Prohibitin;	3	none	none
He_2009	Q9Y520	BA2L2_HUMAN	RecName:_Full=Protein_BAT2-like_2;_AltName:_Full=BAT2_domain-containing_protein_1;_AltName:_Full=HBV_X-transactivated_gene_2_protein;_AltName:_Full=HBV_XAg-transactivated_protein_2;_AltName:_Full=HLA-B-associated_transcript_2-like_2;	2	none	385
He_2009	Q7Z309	F122B_HUMAN	RecName:_Full=Protein_FAM122B;	0	none	none
He_2009	O94915	FRYL_HUMAN	RecName:_Full=Protein_furry_homolog-like;_AltName:_Full=ALL1-fused_gene_from_chromosome_4p12_protein;	1	none	1399
He_2009	Q96PU8	QKI_HUMAN	RecName:_Full=Protein_quaking;_Short=HqkI;_Short=Hqk;	0	none	none
He_2009	Q08AE8	SPIR1_HUMAN	RecName:_Full=Protein_spire_homolog_1;_Short=Spir-1;	0	none	2311
He_2009	Q69YN4	VIR_HUMAN	RecName:_Full=Protein_virilizer_homolog;	1	none	none
He_2009	Q7L2E3	DHX30_HUMAN	RecName:_Full=Putative_ATP-dependent_RNA_helicase_DHX30;_EC=3.6.4.13;_AltName:_Full=DEAH_box_protein_30;	2	none	none
He_2009	Q9HCE1	MOV10_HUMAN	RecName:_Full=Putative_helicase_MOV-10;_EC=3.6.4.13;_AltName:_Full=Moloney_leukemia_virus_10_protein;	2	none	618
He_2009	O43143	DHX15_HUMAN	RecName:_Full=Putative_pre-mRNA-splicing_factor_ATP-dependent_RNA_helicase_DHX15;_EC=3.6.4.13;_AltName:_Full=DEAH_box_protein_15;_AltName:_Full=ATP-dependent_RNA_helicase_#46;	5	none	none
He_2009	Q9Y383	LC7L2_HUMAN	RecName:_Full=Putative_RNA-binding_protein_Luc7-like_2;	1	none	none
He_2009	P04049	RAF1_HUMAN	RecName:_Full=RAF_proto-oncogene_serine/threonine-protein_kinase;_EC=2.7.11.1;_AltName:_Full=Proto-oncogene_c-RAF;_Short=cRaf;_AltName:_Full=Raf-1;	0	GD	1052
He_2009	Q13283	G3BP1_HUMAN	RecName:_Full=Ras_GTPase-activating_protein-binding_protein_1;_Short=G3BP-1;_EC=3.6.4.12;_EC=3.6.4.13;_AltName:_Full=ATP-dependent_DNA_helicase_VIII;_Short=hDH_VIII;_AltName:_Full=GAP_SH3_domain-binding_protein_1;	4	none	1263
He_2009	Q86X27	RGPS2_HUMAN	RecName:_Full=Ras-specific_guanine_nucleotide-releasing_factor_RalGPS2;_AltName:_Full=RalA_exchange_factor_RalGPS2;_AltName:_Full=Ral_GEF_with_PH_domain_and_SH3-binding_motif_2;	0	none	395
He_2009	Q92900	RENT1_HUMAN	RecName:_Full=Regulator_of_nonsense_transcripts_1;_EC=3.6.4.-;_AltName:_Full=ATP-dependent_helicase_RENT1;_AltName:_Full=Nonsense_mRNA_reducing_factor_1;_Short=NORF1;_AltName:_Full=Up-frameshift_suppressor_1_homolog;_Short=hUpf1;	3	none	none
He_2009	Q5T5U3	RHG21_HUMAN	RecName:_Full=Rho_GTPase-activating_protein_21;_AltName:_Full=Rho-type_GTPase-activating_protein_21;_AltName:_Full=Rho_GTPase-activating_protein_10;	1	none	1959
He_2009	Q96PK6	RBM14_HUMAN	RecName:_Full=RNA-binding_protein_14;_AltName:_Full=RNA-binding_motif_protein_14;_AltName:_Full=RRM-containing_coactivator_activator/modulator;_AltName:_Full=Synaptotagmin-interacting_protein;_Short=SYT-interacting_protein;_AltName:_Full=Paraspeckle_protein_2;_Short=PSP2;	3	none	none
He_2009	Q9Y5S9	RBM8A_HUMAN	RecName:_Full=RNA-binding_protein_8A;_AltName:_Full=RNA-binding_motif_protein_8A;_AltName:_Full=Ribonucleoprotein_RBM8A;_AltName:_Full=RNA-binding_protein_Y14;_AltName:_Full=Binder_of_OVCA1-1;_Short=BOV-1;	2	none	none
He_2009	P35637	FUS_HUMAN	RecName:_Full=RNA-binding_protein_FUS;_AltName:_Full=Oncogene_FUS;_AltName:_Full=Oncogene_TLS;_AltName:_Full=Translocated_in_liposarcoma_protein;_AltName:_Full=POMp75;_AltName:_Full=75_kDa_DNA-pairing_protein;	6	none	none
He_2009	P82979	SARNP_HUMAN	RecName:_Full=SAP_domain-containing_ribonucleoprotein;_AltName:_Full=Nuclear_protein_Hcc-1;_AltName:_Full=Proliferation-associated_cytokine-inducible_protein_CIP29;_AltName:_Full=Cytokine-induced_protein_of_29_kDa;	0	none	none
He_2009	Q9UQ35	SRRM2_HUMAN	RecName:_Full=Serine/arginine_repetitive_matrix_protein_2;_AltName:_Full=Serine/arginine-rich_splicing_factor-related_nuclear_matrix_protein_of_300_kDa;_Short=Ser/Arg-related_nuclear_matrix_protein_of_300_kDa;_Short=SR-related_nuclear_matrix_protein_of_300_kDa;_AltName:_Full=Splicing_coactivator_subunit_SRm300;_AltName:_Full=300_kDa_nuclear_matrix_antigen;_AltName:_Full=Tax-responsive_enhancer_el…	1	none	none
He_2009	P15056	BRAF_HUMAN	RecName:_Full=Serine/threonine-protein_kinase_B-raf;_EC=2.7.11.1;_AltName:_Full=Proto-oncogene_B-Raf;_AltName:_Full=p94;_AltName:_Full=v-Raf_murine_sarcoma_viral_oncogene_homolog_B1;	0	GD	1052
He_2009	Q7KZI7	MARK2_HUMAN	RecName:_Full=Serine/threonine-protein_kinase_MARK2;_EC=2.7.11.1;_AltName:_Full=MAP/microtubule_affinity-regulating_kinase_2;_AltName:_Full=ELKL_motif_kinase_1;_Short=EMK-1;_AltName:_Full=PAR1_homolog;	0	GD	452
He_2009	Q96PY6	NEK1_HUMAN	RecName:_Full=Serine/threonine-protein_kinase_Nek1;_EC=2.7.11.1;_AltName:_Full=Never_in_mitosis_A-related_kinase_1;_Short=NimA-related_protein_kinase_1;_AltName:_Full=Renal_carcinoma_antigen_NY-REN-55;	0	none	none
He_2009	O96013	PAK4_HUMAN	RecName:_Full=Serine/threonine-protein_kinase_PAK_4;_EC=2.7.11.1;_AltName:_Full=p21-activated_kinase_4;_Short=PAK-4;	0	none	2215
He_2009	Q96SB4	SRPK1_HUMAN	RecName:_Full=Serine/threonine-protein_kinase_SRPK1;_EC=2.7.11.1;_AltName:_Full=Serine/arginine-rich_protein-specific_kinase_1;_Short=SR-protein-specific_kinase_1;_AltName:_Full=SFRS_protein_kinase_1;	1	none	1548
He_2009	Q9H4A3	WNK1_HUMAN	RecName:_Full=Serine/threonine-protein_kinase_WNK1;_EC=2.7.11.1;_AltName:_Full=Protein_kinase_with_no_lysine_1;_Short=hWNK1;_AltName:_Full=Protein_kinase_lysine-deficient_1;_AltName:_Full=Kinase_deficient_protein;_AltName:_Full=Erythrocyte_65_kDa_protein;_Short=p65;	2	none	none
He_2009	Q96HS1	PGAM5_HUMAN	RecName:_Full=Serine/threonine-protein_phosphatase_PGAM5,_mitochondrial;_EC=3.1.3.16;_AltName:_Full=Phosphoglycerate_mutase_family_member_5;_AltName:_Full=Bcl-XL-binding_protein_v68;	3	none	none
He_2009	Q9BXP5	SRRT_HUMAN	RecName:_Full=Serrate_RNA_effector_molecule_homolog;_AltName:_Full=Arsenite-resistance_protein_2;	3	none	none
He_2009	O75044	FNBP2_HUMAN	RecName:_Full=SLIT-ROBO_Rho_GTPase-activating_protein_2;_Short=srGAP2;_AltName:_Full=Formin-binding_protein_2;_AltName:_Full=Rho_GTPase-activating_protein_34;	0	none	116
He_2009	P62314	SMD1_HUMAN	RecName:_Full=Small_nuclear_ribonucleoprotein_Sm_D1;_Short=Sm-D1;_AltName:_Full=snRNP_core_protein_D1;_AltName:_Full=Sm-D_autoantigen;	2	none	none
He_2009	P62316	SMD2_HUMAN	RecName:_Full=Small_nuclear_ribonucleoprotein_Sm_D2;_Short=Sm-D2;_AltName:_Full=snRNP_core_protein_D2;	3	none	none
He_2009	Q13573	SNW1_HUMAN	RecName:_Full=SNW_domain-containing_protein_1;_AltName:_Full=Nuclear_protein_SkiP;_AltName:_Full=Ski-interacting_protein;_AltName:_Full=Nuclear_receptor_coactivator_NCoA-62;	0	none	none
He_2009	Q96I25	SPF45_HUMAN	RecName:_Full=Splicing_factor_45;_AltName:_Full=45_kDa-splicing_factor;_AltName:_Full=RNA-binding_motif_protein_17;	0	none	none
He_2009	Q07955	SFRS1_HUMAN	RecName:_Full=Splicing_factor,_arginine/serine-rich_1;_AltName:_Full=pre-mRNA-splicing_factor_SF2,_P33_subunit;_AltName:_Full=Alternative-splicing_factor_1;_Short=ASF-1;	3	none	2124
He_2009	Q13242	SFRS9_HUMAN	RecName:_Full=Splicing_factor,_arginine/serine-rich_9;_AltName:_Full=Pre-mRNA-splicing_factor_SRp30C;	0	none	2124
He_2009	P23246	SFPQ_HUMAN	RecName:_Full=Splicing_factor,_proline-_and_glutamine-rich;_AltName:_Full=Polypyrimidine_tract-binding_protein-associated-splicing_factor;_Short=PTB-associated-splicing_factor;_Short=PSF;_AltName:_Full=DNA-binding_p52/p100_complex,_100_kDa_subunit;_AltName:_Full=100_kDa_DNA-pairing_protein;_Short=hPOMp100;	5	none	495
He_2009	Q9GZT3	SLIRP_HUMAN	RecName:_Full=SRA_stem-loop-interacting_RNA-binding_protein,_mitochondrial;_Flags:_Precursor;	0	none	none
He_2009	Q7KZF4	SND1_HUMAN	RecName:_Full=Staphylococcal_nuclease_domain-containing_protein_1;_AltName:_Full=p100_co-activator;_AltName:_Full=100_kDa_coactivator;_AltName:_Full=EBNA2_coactivator_p100;_AltName:_Full=Tudor_domain-containing_protein_11;	2	none	none
He_2009	Q9UJZ1	STML2_HUMAN	RecName:_Full=Stomatin-like_protein_2;_Short=SLP-2;_AltName:_Full=EPB72-like_protein_2;	3	none	none
He_2009	O15056	SYNJ2_HUMAN	RecName:_Full=Synaptojanin-2;_EC=3.1.3.36;_AltName:_Full=Synaptic_inositol-1,4,5-trisphosphate_5-phosphatase_2;	0	none	1661
He_2009	Q13148	TADBP_HUMAN	RecName:_Full=TAR_DNA-binding_protein_43;_Short=TDP-43;	3	none	none
He_2009	Q9P0N9	TBCD7_HUMAN	RecName:_Full=TBC1_domain_family_member_7;	0	none	none
He_2009	Q86V81	THOC4_HUMAN	RecName:_Full=THO_complex_subunit_4;_Short=Tho4;_AltName:_Full=Ally_of_AML-1_and_LEF-1;_AltName:_Full=Transcriptional_coactivator_Aly/REF;_AltName:_Full=bZIP-enhancing_factor_BEF;	1	none	none
He_2009	Q9Y2W1	TR150_HUMAN	RecName:_Full=Thyroid_hormone_receptor-associated_protein_3;_AltName:_Full=Thyroid_hormone_receptor-associated_protein_complex_150_kDa_component;_Short=Trap150;	5	none	none
He_2009	P51571	SSRD_HUMAN	RecName:_Full=Translocon-associated_protein_subunit_delta;_Short=TRAP-delta;_AltName:_Full=Signal_sequence_receptor_subunit_delta;_Short=SSR-delta;_Flags:_Precursor;	0	none	none
He_2009	P40939	ECHA_HUMAN	RecName:_Full=Trifunctional_enzyme_subunit_alpha,_mitochondrial;_AltName:_Full=TP-alpha;_AltName:_Full=78_kDa_gastrin-binding_protein;_Includes:_RecName:_Full=Long-chain_enoyl-CoA_hydratase;_EC=4.2.1.17;_Includes:_RecName:_Full=Long_chain_3-hydroxyacyl-CoA_dehydrogenase;_EC=1.1.1.211;_Flags:_Precursor;	1	none	none
He_2009	P55084	ECHB_HUMAN	RecName:_Full=Trifunctional_enzyme_subunit_beta,_mitochondrial;_AltName:_Full=TP-beta;_Includes:_RecName:_Full=3-ketoacyl-CoA_thiolase;_EC=2.3.1.16;_AltName:_Full=Acetyl-CoA_acyltransferase;_AltName:_Full=Beta-ketothiolase;_Flags:_Precursor;	1	none	none
He_2009	P49815	TSC2_HUMAN	RecName:_Full=Tuberin;_AltName:_Full=Tuberous_sclerosis_2_protein;	0	GD	none
He_2009	Q9UBB9	TFP11_HUMAN	RecName:_Full=Tuftelin-interacting_protein_11;_AltName:_Full=Septin_and_tuftelin-interacting_protein_1;_Short=STIP-1;	0	none	none
He_2009	O75643	U520_HUMAN	RecName:_Full=U5_small_nuclear_ribonucleoprotein_200_kDa_helicase;_EC=3.6.4.13;_AltName:_Full=U5_snRNP-specific_200_kDa_protein;_Short=U5-200KD;_AltName:_Full=Activating_signal_cointegrator_1_complex_subunit_3-like_1;_AltName:_Full=BRR2_homolog;	5	none	none
He_2009	Q96QD9	UIF_HUMAN	RecName:_Full=UAP56-interacting_factor;_AltName:_Full=Forty-two-three_domain-containing_protein_1;_Short=Protein_40-2-3;	0	none	none
He_2009	P40818	UBP8_HUMAN	RecName:_Full=Ubiquitin_carboxyl-terminal_hydrolase_8;_EC=3.4.19.12;_AltName:_Full=Ubiquitin_thiolesterase_8;_AltName:_Full=Ubiquitin-specific-processing_protease_8;_AltName:_Full=Deubiquitinating_enzyme_8;_AltName:_Full=Ubiquitin_isopeptidase_Y;_Short=hUBPy;	0	GD	none
He_2009	O43822	CU002_HUMAN	RecName:_Full=Uncharacterized_protein_C21orf2;_AltName:_Full=C21orf-HUMF09G8.5;_AltName:_Full=YF5/A2;	0	none	none
He_2009	Q9Y3I0	CV028_HUMAN	RecName:_Full=UPF0027_protein_C22orf28;	4	none	none
He_2009	Q9Y224	CN166_HUMAN	RecName:_Full=UPF0568_protein_C14orf166;	1	none	none
He_2009	P08670	VIME_HUMAN	RecName:_Full=Vimentin;	7	none	834
He_2009	O43379	WDR62_HUMAN	RecName:_Full=WD_repeat-containing_protein_62;	0	none	2217
He_2009	P13010	XRCC5_HUMAN	RecName:_Full=X-ray_repair_cross-complementing_protein_5;_EC=3.6.4.-;_AltName:_Full=X-ray_repair_complementing_defective_repair_in_Chinese_hamster_cells_5_(double-strand-break_rejoining);_AltName:_Full=ATP-dependent_DNA_helicase_2_subunit_2;_AltName:_Full=ATP-dependent_DNA_helicase_II_80_kDa_subunit;_AltName:_Full=Lupus_Ku_autoantigen_protein_p86;_AltName:_Full=86_kDa_subunit_of_Ku_antigen;_AltNa…	4	none	none
He_2009	P12956	XRCC6_HUMAN	RecName:_Full=X-ray_repair_cross-complementing_protein_6;_EC=3.6.4.-;_EC=4.2.99.-;_AltName:_Full=5'-deoxyribose-5-phosphate_lyase_Ku70;_Short=5'-dRP_lyase_Ku70;_AltName:_Full=X-ray_repair_complementing_defective_repair_in_Chinese_hamster_cells_6;_AltName:_Full=ATP-dependent_DNA_helicase_2_subunit_1;_AltName:_Full=ATP-dependent_DNA_helicase_II_70_kDa_subunit;_AltName:_Full=Lupus_Ku_autoantigen_pro…	3	none	none
He_2009	Q9BYJ9	YTHD1_HUMAN	RecName:_Full=YTH_domain_family_protein_1;_AltName:_Full=Dermatomyositis_associated_with_cancer_putative_autoantigen_1;_Short=DACA-1;	0	none	298
He_2009	O75152	ZC11A_HUMAN	RecName:_Full=Zinc_finger_CCCH_domain-containing_protein_11A;	0	none	none
He_2009	Q6ZS99	none	none	0	none	none
He_2009	B4DNJ6	none	none	0	none	none
He_2009	B4DWC6	none	none	0	none	none
He_2009	B4DV85	none	none	0	none	none
He_2009	B4E0L0	none	none	0	none	none
He_2009	B4DI54	none	none	0	none	none
He_2009	B4DZF2	none	none	0	none	none
He_2009	B4DVB8	none	none	0	none	none
He_2009	B2R6D7	none	none	0	none	none
He_2009	B1Q2N1	none	none	0	none	none
He_2009	Q96NI0	none	none	0	none	none
He_2009	B0QY89	none	none	0	none	none
He_2009	B3KSH1	none	none	0	none	none
He_2009	Q9NSC1	none	none	0	none	none
He_2009	A8K7X6	none	none	0	none	none
He_2009	Q5T1Z8	none	none	0	none	none
He_2009	A6NIW2	none	none	0	none	none
He_2009	A6NJ37	none	none	0	none	none
He_2009	C9JWL1	none	none	0	none	none
He_2009	Q3I768	none	none	0	none	none
He_2009	Q2VIN3	none	none	0	none	none
He_2009	Q96T67	none	none	0	none	none
Jin_2004	P19474	RO52_HUMAN	RecName:_Full=E3_ubiquitin-protein_ligase_TRIM21;_EC=6.3.2.-;_AltName:_Full=Sjoegren_syndrome_type_A_antigen;_Short=SS-A;_AltName:_Full=Ro(SS-A);_AltName:_Full=52_kDa_ribonucleoprotein_autoantigen_Ro/SS-A;_AltName:_Full=Tripartite_motif-containing_protein_21;_AltName:_Full=RING_finger_protein_81;_AltName:_Full=52_kDa_Ro_protein;	5	none	1389
Jin_2004	P11021	GRP78_HUMAN	RecName:_Full=78_kDa_glucose-regulated_protein;_Short=GRP-78;_AltName:_Full=Heat_shock_70_kDa_protein_5;_AltName:_Full=Immunoglobulin_heavy_chain-binding_protein;_Short=BiP;_AltName:_Full=Endoplasmic_reticulum_lumenal_Ca(2+)-binding_protein_grp78;_Flags:_Precursor;	9	none	none
Jin_2004	P55196	AFAD_HUMAN	RecName:_Full=Afadin;_AltName:_Full=ALL1-fused_gene_from_chromosome_6_protein;_Short=Protein_AF-6;	0	none	none
Jin_2004	Q12802	AKP13_HUMAN	RecName:_Full=A-kinase_anchor_protein_13;_Short=AKAP-13;_AltName:_Full=Protein_kinase_A-anchoring_protein_13;_AltName:_Full=Breast_cancer_nuclear_receptor-binding_auxiliary_protein;_AltName:_Full=Human_thyroid-anchoring_protein_31;_AltName:_Full=Guanine_nucleotide_exchange_factor_Lbc;_AltName:_Full=AKAP-Lbc;_AltName:_Full=p47;_AltName:_Full=Lymphoid_blast_crisis_oncogene;_Short=LBC_oncogene;_AltN…	0	GD	none
Jin_2004	P06733	ENOA_HUMAN	RecName:_Full=Alpha-enolase;_EC=4.2.1.11;_AltName:_Full=2-phospho-D-glycerate_hydro-lyase;_AltName:_Full=Non-neural_enolase;_Short=NNE;_AltName:_Full=Enolase_1;_AltName:_Full=Phosphopyruvate_hydratase;_AltName:_Full=C-myc_promoter-binding_protein;_AltName:_Full=MBP-1;_AltName:_Full=MPB-1;_AltName:_Full=Plasminogen-binding_protein;	6	none	468
Jin_2004	Q96Q42	ALS2_HUMAN	RecName:_Full=Alsin;_AltName:_Full=Amyotrophic_lateral_sclerosis_2_protein;_AltName:_Full=Amyotrophic_lateral_sclerosis_2_chromosomal_region_candidate_gene_6_protein;	0	none	664
Jin_2004	Q9P0K7	RAI14_HUMAN	RecName:_Full=Ankycorbin;_AltName:_Full=Ankyrin_repeat_and_coiled-coil_structure-containing_protein;_AltName:_Full=Retinoic_acid-induced_protein_14;_AltName:_Full=Novel_retinal_pigment_epithelial_cell_protein;	0	none	1481
Jin_2004	Q92625	ANS1A_HUMAN	RecName:_Full=Ankyrin_repeat_and_SAM_domain-containing_protein_1A;_AltName:_Full=Odin;	0	none	1598
Jin_2004	Q9UKV3	ACINU_HUMAN	RecName:_Full=Apoptotic_chromatin_condensation_inducer_in_the_nucleus;_Short=Acinus;	0	none	none
Jin_2004	P25705	ATPA_HUMAN	RecName:_Full=ATP_synthase_subunit_alpha,_mitochondrial;_Flags:_Precursor;	8	none	none
Jin_2004	P06576	ATPB_HUMAN	RecName:_Full=ATP_synthase_subunit_beta,_mitochondrial;_EC=3.6.3.14;_Flags:_Precursor;	7	none	none
Jin_2004	Q9Y2J2	E41L3_HUMAN	RecName:_Full=Band_4.1-like_protein_3;_AltName:_Full=4.1B;_AltName:_Full=Differentially_expressed_in_adenocarcinoma_of_the_lung_protein_1;_Short=DAL-1;	1	none	213
Jin_2004	Q9NYF8	BCLF1_HUMAN	RecName:_Full=Bcl-2-associated_transcription_factor_1;_Short=Btf;	3	none	none
Jin_2004	Q9UQB8	BAIP2_HUMAN	RecName:_Full=Brain-specific_angiogenesis_inhibitor_1-associated_protein_2;_Short=BAI1-associated_protein_2;_Short=BAI-associated_protein_2;_Short=Protein_BAP2;_AltName:_Full=Insulin_receptor_substrate_protein_of_53_kDa;_Short=Insulin_receptor_substrate_p53;_Short=IRSp53;_AltName:_Full=Insulin_receptor_substrate_p53/p58;_Short=IRSp53/58;_Short=IRS-58;_AltName:_Full=Fas_ligand-associated_factor_3;…	0	GD	1762
Jin_2004	P19784	CSK22_HUMAN	RecName:_Full=Casein_kinase_II_subunit_alpha';_Short=CK_II_alpha';_EC=2.7.11.1;	0	none	none
Jin_2004	Q99459	CDC5L_HUMAN	RecName:_Full=Cell_division_cycle_5-like_protein;_Short=Cdc5-like_protein;_AltName:_Full=Pombe_cdc5-related_protein;	0	none	none
Jin_2004	Q00537	CDK17_HUMAN	RecName:_Full=Cell_division_protein_kinase_17;_EC=2.7.11.22;_AltName:_Full=Serine/threonine-protein_kinase_PCTAIRE-2;_AltName:_Full=PCTAIRE-motif_protein_kinase_2;	0	none	489
Jin_2004	Q9P2M7	CING_HUMAN	RecName:_Full=Cingulin;	2	none	540
Jin_2004	Q7Z460	CLAP1_HUMAN	RecName:_Full=CLIP-associating_protein_1;_AltName:_Full=Cytoplasmic_linker-associated_protein_1;_AltName:_Full=Multiple_asters_homolog_1;_AltName:_Full=Protein_Orbit_homolog_1;_Short=hOrbit1;	0	none	643
Jin_2004	Q7Z401	MYCPP_HUMAN	RecName:_Full=C-myc_promoter-binding_protein;_AltName:_Full=DENN_domain-containing_protein_4A;	0	none	368
Jin_2004	Q07021	C1QBP_HUMAN	RecName:_Full=Complement_component_1_Q_subcomponent-binding_protein,_mitochondrial;_AltName:_Full=Glycoprotein_gC1qBP;_Short=C1qBP;_AltName:_Full=GC1q-R_protein;_AltName:_Full=Hyaluronan-binding_protein_1;_AltName:_Full=Mitochondrial_matrix_protein_p32;_AltName:_Full=p33;_Flags:_Precursor;	3	none	none
Jin_2004	Q53ET0	CRTC2_HUMAN	RecName:_Full=CREB-regulated_transcription_coactivator_2;_AltName:_Full=Transducer_of_regulated_cAMP_response_element-binding_protein_2;_Short=Transducer_of_CREB_protein_2;_Short=TORC-2;	0	GD	543
Jin_2004	Q8ND76	CCNY_HUMAN	RecName:_Full=Cyclin-Y;_Short=Cyc-Y;_AltName:_Full=Cyclin_box_protein_1;_AltName:_Full=Cyclin_fold_protein_1;_AltName:_Full=cyclin-X;	1	none	879
Jin_2004	P61962	DCAF7_HUMAN	RecName:_Full=DDB1-_and_CUL4-associated_factor_7;_AltName:_Full=WD_repeat-containing_protein_68;_AltName:_Full=WD_repeat-containing_protein_An11_homolog;	0	none	none
Jin_2004	Q8N1I0	DOCK4_HUMAN	RecName:_Full=Dedicator_of_cytokinesis_protein_4;	0	none	1061
Jin_2004	Q96N67	DOCK7_HUMAN	RecName:_Full=Dedicator_of_cytokinesis_protein_7;	2	none	323
Jin_2004	O00273	DFFA_HUMAN	RecName:_Full=DNA_fragmentation_factor_subunit_alpha;_AltName:_Full=DNA_fragmentation_factor_45_kDa_subunit;_Short=DFF-45;_AltName:_Full=Inhibitor_of_CAD;_Short=ICAD;	0	none	none
Jin_2004	P78527	PRKDC_HUMAN	RecName:_Full=DNA-dependent_protein_kinase_catalytic_subunit;_Short=DNA-PK_catalytic_subunit;_Short=DNA-PKcs;_EC=2.7.11.1;_AltName:_Full=DNPK1;_AltName:_Full=p460;	7	none	none
Jin_2004	P49759	CLK1_HUMAN	RecName:_Full=Dual_specificity_protein_kinase_CLK1;_EC=2.7.12.1;_AltName:_Full=CDC-like_kinase_1;	0	none	726
Jin_2004	P49760	CLK2_HUMAN	RecName:_Full=Dual_specificity_protein_kinase_CLK2;_EC=2.7.12.1;_AltName:_Full=CDC-like_kinase_2;	0	none	548
Jin_2004	P49761	CLK3_HUMAN	RecName:_Full=Dual_specificity_protein_kinase_CLK3;_EC=2.7.12.1;_AltName:_Full=CDC-like_kinase_3;	0	none	548
Jin_2004	Q13627	DYR1A_HUMAN	RecName:_Full=Dual_specificity_tyrosine-phosphorylation-regulated_kinase_1A;_EC=2.7.12.1;_AltName:_Full=Protein_kinase_minibrain_homolog;_Short=MNBH;_Short=hMNB;_AltName:_Full=HP86;_AltName:_Full=Dual_specificity_YAK1-related_kinase;	1	SL	2406
Jin_2004	Q32P44	EMAL3_HUMAN	RecName:_Full=Echinoderm_microtubule-associated_protein-like_3;_Short=EMAP-3;	0	none	886
Jin_2004	Q8IUD2	RB6I2_HUMAN	RecName:_Full=ELKS/Rab6-interacting/CAST_family_member_1;_Short=ERC-1;_AltName:_Full=Rab6-interacting_protein_2;	3	none	1142
Jin_2004	P26641	EF1G_HUMAN	RecName:_Full=Elongation_factor_1-gamma;_Short=EF-1-gamma;_AltName:_Full=eEF-1B_gamma;	8	none	none
Jin_2004	Q96F86	EDC3_HUMAN	RecName:_Full=Enhancer_of_mRNA-decapping_protein_3;_AltName:_Full=LSM16_homolog;_AltName:_Full=YjeF_domain-containing_protein_1;_AltName:_Full=YjeF_N-terminal_domain-containing_protein_2;_Short=YjeF_N2;_Short=hYjeF_N2;	1	GD	none
Jin_2004	P38919	IF4A3_HUMAN	RecName:_Full=Eukaryotic_initiation_factor_4A-III;_Short=eIF-4A-III;_Short=eIF4A-III;_EC=3.6.4.13;_AltName:_Full=Eukaryotic_translation_initiation_factor_4A_isoform_3;_AltName:_Full=ATP-dependent_RNA_helicase_eIF4A-3;_AltName:_Full=ATP-dependent_RNA_helicase_DDX48;_AltName:_Full=DEAD_box_protein_48;_AltName:_Full=Eukaryotic_initiation_factor_4A-like_NUK-34;_AltName:_Full=Nuclear_matrix_protein_26…	2	none	none
Jin_2004	P55060	XPO2_HUMAN	RecName:_Full=Exportin-2;_Short=Exp2;_AltName:_Full=Importin-alpha_re-exporter;_AltName:_Full=Chromosome_segregation_1-like_protein;_AltName:_Full=Cellular_apoptosis_susceptibility_protein;	2	none	none
Jin_2004	Q96NE9	FRMD6_HUMAN	RecName:_Full=FERM_domain-containing_protein_6;_AltName:_Full=Willin;	0	none	1626
Jin_2004	P49840	GSK3A_HUMAN	RecName:_Full=Glycogen_synthase_kinase-3_alpha;_Short=GSK-3_alpha;_EC=2.7.11.26;	0	none	1204
Jin_2004	Q92538	GBF1_HUMAN	RecName:_Full=Golgi-specific_brefeldin_A-resistance_guanine_nucleotide_exchange_factor_1;_Short=BFA-resistant_GEF_1;	0	none	none
Jin_2004	Q14C86	GAPD1_HUMAN	RecName:_Full=GTPase-activating_protein_and_VPS9_domain-containing_protein_1;_AltName:_Full=Rab5-activating_protein_6;_AltName:_Full=GAPex-5;	0	none	none
Jin_2004	Q92574	TSC1_HUMAN	RecName:_Full=Hamartin;_AltName:_Full=Tuberous_sclerosis_1_protein;	0	none	none
Jin_2004	P08107	HSP71_HUMAN	RecName:_Full=Heat_shock_70_kDa_protein_1A/1B;_AltName:_Full=Heat_shock_70_kDa_protein_1/2;_Short=HSP70.1/HSP70.2;_Short=HSP70-1/HSP70-2;	10	none	1573
Jin_2004	P34931	HS71L_HUMAN	RecName:_Full=Heat_shock_70_kDa_protein_1-like;_Short=Heat_shock_70_kDa_protein_1L;_AltName:_Full=Heat_shock_70_kDa_protein_1-Hom;_Short=HSP70-Hom;	4	none	1573
Jin_2004	P11142	HSP7C_HUMAN	RecName:_Full=Heat_shock_cognate_71_kDa_protein;_AltName:_Full=Heat_shock_70_kDa_protein_8;	10	none	1573
Jin_2004	P08238	HS90B_HUMAN	RecName:_Full=Heat_shock_protein_HSP_90-beta;_Short=HSP_90;_AltName:_Full=Heat_shock_84_kDa;_Short=HSP_84;_Short=HSP84;	8	none	1314
Jin_2004	P31943	HNRH1_HUMAN	RecName:_Full=Heterogeneous_nuclear_ribonucleoprotein_H;_Short=hnRNP_H;_Contains:_RecName:_Full=Heterogeneous_nuclear_ribonucleoprotein_H,_N-terminally_processed;	10	none	1259
Jin_2004	P56524	HDAC4_HUMAN	RecName:_Full=Histone_deacetylase_4;_Short=HD4;_EC=3.5.1.98;	0	GD	806
Jin_2004	Q8WUI4	HDAC7_HUMAN	RecName:_Full=Histone_deacetylase_7;_Short=HD7;_EC=3.5.1.98;_AltName:_Full=Histone_deacetylase_7A;_Short=HD7a;	0	GD	806
Jin_2004	Q9Y4H2	IRS2_HUMAN	RecName:_Full=Insulin_receptor_substrate_2;_Short=IRS-2;	0	none	938
Jin_2004	P08069	IGF1R_HUMAN	RecName:_Full=Insulin-like_growth_factor_1_receptor;_EC=2.7.10.1;_AltName:_Full=Insulin-like_growth_factor_I_receptor;_Short=IGF-I_receptor;_AltName:_CD_antigen=CD221;_Contains:_RecName:_Full=Insulin-like_growth_factor_1_receptor_alpha_chain;_Contains:_RecName:_Full=Insulin-like_growth_factor_1_receptor_beta_chain;_Flags:_Precursor;	0	GD	552
Jin_2004	P35527	K1C9_HUMAN	RecName:_Full=Keratin,_type_I_cytoskeletal_9;_AltName:_Full=Cytokeratin-9;_Short=CK-9;_AltName:_Full=Keratin-9;_Short=K9;	10	none	834
Jin_2004	P04264	K2C1_HUMAN	RecName:_Full=Keratin,_type_II_cytoskeletal_1;_AltName:_Full=Cytokeratin-1;_Short=CK-1;_AltName:_Full=Keratin-1;_Short=K1;_AltName:_Full=67_kDa_cytokeratin;_AltName:_Full=Type-II_keratin_Kb1;_AltName:_Full=Hair_alpha_protein;	10	none	834
Jin_2004	Q07866	KLC1_HUMAN	RecName:_Full=Kinesin_light_chain_1;_Short=KLC_1;	0	GD	1585
Jin_2004	Q9H0B6	KLC2_HUMAN	RecName:_Full=Kinesin_light_chain_2;_Short=KLC_2;	0	GD	1585
Jin_2004	Q9NSK0	KLC4_HUMAN	RecName:_Full=Kinesin_light_chain_4;_Short=KLC_4;_AltName:_Full=Kinesin-like_protein_8;	0	GD	1585
Jin_2004	P33176	KINH_HUMAN	RecName:_Full=Kinesin-1_heavy_chain;_AltName:_Full=Ubiquitous_kinesin_heavy_chain;_Short=UKHC;_AltName:_Full=Conventional_kinesin_heavy_chain;	3	none	865
Jin_2004	O60333	KIF1B_HUMAN	RecName:_Full=Kinesin-like_protein_KIF1B;_Short=Klp;	0	none	19
Jin_2004	Q02241	KIF23_HUMAN	RecName:_Full=Kinesin-like_protein_KIF23;_AltName:_Full=Mitotic_kinesin-like_protein_1;_AltName:_Full=Kinesin-like_protein_5;	0	GD	none
Jin_2004	Q14739	LBR_HUMAN	RecName:_Full=Lamin-B_receptor;_AltName:_Full=Integral_nuclear_envelope_inner_membrane_protein;_AltName:_Full=LMN2R;	1	none	454
Jin_2004	Q6PKG0	LARP1_HUMAN	RecName:_Full=La-related_protein_1;_AltName:_Full=La_ribonucleoprotein_domain_family_member_1;	2	none	none
Jin_2004	Q86X29	LSR_HUMAN	RecName:_Full=Lipolysis-stimulated_lipoprotein_receptor;	0	GD	none
Jin_2004	Q86W92	LIPB1_HUMAN	RecName:_Full=Liprin-beta-1;_AltName:_Full=Protein_tyrosine_phosphatase_receptor_type_f_polypeptide-interacting_protein-binding_protein_1;_Short=PTPRF-interacting_protein-binding_protein_1;_AltName:_Full=hSGT2;	0	none	1976
Jin_2004	P27448	MARK3_HUMAN	RecName:_Full=MAP/microtubule_affinity-regulating_kinase_3;_EC=2.7.11.1;_AltName:_Full=Cdc25C-associated_protein_kinase_1;_AltName:_Full=C-TAK1;_Short=cTAK1;_AltName:_Full=Serine/threonine-protein_kinase_p78;_AltName:_Full=Ser/Thr_protein_kinase_PAR-1;_AltName:_Full=Protein_kinase_STK10;_AltName:_Full=ELKL_motif_kinase_2;_Short=EMK-2;	0	none	452
Jin_2004	Q9BQA1	MEP50_HUMAN	RecName:_Full=Methylosome_protein_50;_Short=MEP-50;_AltName:_Full=WD_repeat-containing_protein_77;_AltName:_Full=Androgen_receptor_cofactor_p44;_AltName:_Full=p44/Mep50;	3	none	none
Jin_2004	Q8N3F8	MILK1_HUMAN	RecName:_Full=MICAL-like_protein_1;_AltName:_Full=Molecule_interacting_with_Rab13;_Short=MIRab13;	0	none	none
Jin_2004	P55081	MFAP1_HUMAN	RecName:_Full=Microfibrillar-associated_protein_1;	0	none	none
Jin_2004	Q9Y2U5	M3K2_HUMAN	RecName:_Full=Mitogen-activated_protein_kinase_kinase_kinase_2;_EC=2.7.11.25;_AltName:_Full=MAPK/ERK_kinase_kinase_2;_Short=MEK_kinase_2;_Short=MEKK_2;	0	none	none
Jin_2004	Q6WCQ1	MPRIP_HUMAN	RecName:_Full=Myosin_phosphatase_Rho-interacting_protein;_Short=M-RIP;_AltName:_Full=Rho-interacting_protein_3;_Short=RIP3;_AltName:_Full=p116Rip;	0	none	none
Jin_2004	O95544	NADK_HUMAN	RecName:_Full=NAD_kinase;_EC=2.7.1.23;_AltName:_Full=Poly(P)/ATP_NAD_kinase;	0	none	none
Jin_2004	Q9Y2A7	NCKP1_HUMAN	RecName:_Full=Nck-associated_protein_1;_Short=NAP_1;_AltName:_Full=p125Nap1;_AltName:_Full=Membrane-associated_protein_HEM-2;	2	none	916
Jin_2004	Q15843	NEDD8_HUMAN	RecName:_Full=NEDD8;_AltName:_Full=Ubiquitin-like_protein_Nedd8;_AltName:_Full=Neddylin;_AltName:_Full=Neural_precursor_cell_expressed_developmentally_down-regulated_protein_8;_Short=NEDD-8;_Flags:_Precursor;	0	none	none
Jin_2004	P07196	NFL_HUMAN	RecName:_Full=Neurofilament_light_polypeptide;_Short=NF-L;_AltName:_Full=Neurofilament_triplet_L_protein;_AltName:_Full=68_kDa_neurofilament_protein;	0	none	834
Jin_2004	Q14978	NOLC1_HUMAN	RecName:_Full=Nucleolar_and_coiled-body_phosphoprotein_1;_AltName:_Full=Nucleolar_phosphoprotein_p130;_AltName:_Full=Nucleolar_130_kDa_protein;_AltName:_Full=140_kDa_nucleolar_phosphoprotein;_Short=Nopp140;_AltName:_Full=Hepatitis_C_virus_NS5A-transactivated_protein_13;_Short=HCV_NS5A-transactivated_protein_13;	2	none	none
Jin_2004	Q9H4L5	OSBL3_HUMAN	RecName:_Full=Oxysterol-binding_protein-related_protein_3;_Short=OSBP-related_protein_3;_Short=ORP-3;	0	none	767
Jin_2004	Q8TEW0	PARD3_HUMAN	RecName:_Full=Partitioning_defective_3_homolog;_Short=PARD-3;_Short=PAR-3;_AltName:_Full=Atypical_PKC_isotype-specific-interacting_protein;_Short=ASIP;_AltName:_Full=CTCL_tumor_antigen_se2-5;_AltName:_Full=PAR3-alpha;	0	SL	875
Jin_2004	Q13427	PPIG_HUMAN	RecName:_Full=Peptidyl-prolyl_cis-trans_isomerase_G;_Short=Peptidyl-prolyl_isomerase_G;_Short=PPIase_G;_EC=5.2.1.8;_AltName:_Full=Rotamase_G;_AltName:_Full=Cyclophilin_G;_AltName:_Full=Clk-associating_RS-cyclophilin;_Short=CARS-cyclophilin;_Short=CARS-Cyp;_Short=SR-cyclophilin;_Short=SR-cyp;_Short=SRcyp;_AltName:_Full=CASP10;	0	none	none
Jin_2004	Q8NEB9	PK3C3_HUMAN	RecName:_Full=Phosphatidylinositol_3-kinase_catalytic_subunit_type_3;_Short=PtdIns-3-kinase_type_3;_Short=PI3-kinase_type_3;_Short=PI3K_type_3;_EC=2.7.1.137;_AltName:_Full=Phosphoinositide-3-kinase_class_3;_AltName:_Full=Phosphatidylinositol_3-kinase_p100_subunit;_AltName:_Full=hVps34;	0	none	none
Jin_2004	P27986	P85A_HUMAN	RecName:_Full=Phosphatidylinositol_3-kinase_regulatory_subunit_alpha;_Short=PtdIns-3-kinase_regulatory_subunit_alpha;_Short=PI3-kinase_regulatory_subunit_alpha;_Short=PI3K_regulatory_subunit_alpha;_AltName:_Full=Phosphatidylinositol_3-kinase_85_kDa_regulatory_subunit_alpha;_Short=PtdIns-3-kinase_regulatory_subunit_p85-alpha;_Short=PI3-kinase_subunit_p85-alpha;	0	GD	139
Jin_2004	O00459	P85B_HUMAN	RecName:_Full=Phosphatidylinositol_3-kinase_regulatory_subunit_beta;_Short=PtdIns-3-kinase_regulatory_subunit_beta;_Short=PI3-kinase_regulatory_subunit_beta;_Short=PI3K_regulatory_subunit_beta;_AltName:_Full=Phosphatidylinositol_3-kinase_85_kDa_regulatory_subunit_beta;_Short=PtdIns-3-kinase_regulatory_subunit_p85-beta;_Short=PI3-kinase_subunit_p85-beta;	0	none	139
Jin_2004	Q9UBF8	PI4KB_HUMAN	RecName:_Full=Phosphatidylinositol_4-kinase_beta;_Short=PtdIns_4-kinase_beta;_Short=PI4K-beta;_Short=PI4Kbeta;_EC=2.7.1.67;_AltName:_Full=NPIK;_AltName:_Full=PI4K92;	0	GD	none
Jin_2004	Q99570	PI3R4_HUMAN	RecName:_Full=Phosphoinositide_3-kinase_regulatory_subunit_4;_Short=PI3-kinase_regulatory_subunit_4;_EC=2.7.11.1;_AltName:_Full=PI3-kinase_p150_subunit;_AltName:_Full=Phosphoinositide_3-kinase_adaptor_protein;	0	none	none
Jin_2004	Q9H307	PININ_HUMAN	RecName:_Full=Pinin;_AltName:_Full=140_kDa_nuclear_and_cell_adhesion-related_phosphoprotein;_AltName:_Full=Domain-rich_serine_protein;_Short=DRS_protein;_Short=DRSP;_AltName:_Full=Melanoma_metastasis_clone_A_protein;_AltName:_Full=Desmosome-associated_protein;_AltName:_Full=SR-like_protein;_AltName:_Full=Nuclear_protein_SDK3;	0	none	none
Jin_2004	Q9UHX1	PUF60_HUMAN	RecName:_Full=Poly(U)-binding-splicing_factor_PUF60;_AltName:_Full=60_kDa_poly(U)-binding-splicing_factor;_AltName:_Full=FUSE-binding_protein-interacting_repressor;_Short=FBP-interacting_repressor;_AltName:_Full=Siah-binding_protein_1;_Short=Siah-BP1;_AltName:_Full=Ro-binding_protein_1;_Short=RoBP1;	1	none	none
Jin_2004	P11940	PABP1_HUMAN	RecName:_Full=Polyadenylate-binding_protein_1;_Short=Poly(A)-binding_protein_1;_Short=PABP-1;	7	none	303
Jin_2004	Q9UMS4	PRP19_HUMAN	RecName:_Full=Pre-mRNA-processing_factor_19;_AltName:_Full=PRP19/PSO4_homolog;_Short=hPso4;_AltName:_Full=Nuclear_matrix_protein_200;_AltName:_Full=Senescence_evasion_factor;	1	GD	none
Jin_2004	O75400	PR40A_HUMAN	RecName:_Full=Pre-mRNA-processing_factor_40_homolog_A;_AltName:_Full=Formin-binding_protein_3;_AltName:_Full=Formin-binding_protein_11;_AltName:_Full=Huntingtin-interacting_protein_A;_AltName:_Full=Huntingtin_yeast_partner_A;_AltName:_Full=Huntingtin-interacting_protein_10;_Short=HIP-10;_AltName:_Full=Fas_ligand-associated_factor_1;_AltName:_Full=Renal_carcinoma_antigen_NY-REN-6;	0	none	907
Jin_2004	Q5VTL8	PR38B_HUMAN	RecName:_Full=Pre-mRNA-splicing_factor_38B;_AltName:_Full=Sarcoma_antigen_NY-SAR-27;	0	none	none
Jin_2004	O75592	MYCB2_HUMAN	RecName:_Full=Probable_E3_ubiquitin-protein_ligase_MYCBP2;_EC=6.3.2.-;_AltName:_Full=Myc-binding_protein_2;_AltName:_Full=Protein_associated_with_Myc;_AltName:_Full=Pam/highwire/rpm-1_protein;	0	none	none
Jin_2004	O14744	ANM5_HUMAN	RecName:_Full=Protein_arginine_N-methyltransferase_5;_EC=2.1.1.-;_AltName:_Full=Histone-arginine_N-methyltransferase_PRMT5;_EC=2.1.1.125;_AltName:_Full=Shk1_kinase-binding_protein_1_homolog;_Short=SKB1_homolog;_Short=SKB1Hs;_AltName:_Full=Jak-binding_protein_1;_AltName:_Full=72_kDa_ICln-binding_protein;	4	none	none
Jin_2004	O94915	FRYL_HUMAN	RecName:_Full=Protein_furry_homolog-like;_AltName:_Full=ALL1-fused_gene_from_chromosome_4p12_protein;	1	none	1399
Jin_2004	Q96A72	MGN2_HUMAN	RecName:_Full=Protein_mago_nashi_homolog_2;	1	none	none
Jin_2004	P61326	MGN_HUMAN	RecName:_Full=Protein_mago_nashi_homolog;	1	none	none
Jin_2004	Q9UPU9	SMAG1_HUMAN	RecName:_Full=Protein_Smaug_homolog_1;_Short=Smaug_1;_Short=hSmaug1;_AltName:_Full=Sterile_alpha_motif_domain-containing_protein_4A;_Short=SAM_domain-containing_protein_4A;	0	none	2168
Jin_2004	Q5PRF9	SMAG2_HUMAN	RecName:_Full=Protein_Smaug_homolog_2;_Short=Smaug_2;_Short=hSmaug2;_AltName:_Full=Sterile_alpha_motif_domain-containing_protein_4B;_Short=SAM_domain-containing_protein_4B;	0	GD	2168
Jin_2004	P18583	SON_HUMAN	RecName:_Full=Protein_SON;_AltName:_Full=SON3;_AltName:_Full=Negative_regulatory_element-binding_protein;_Short=NRE-binding_protein;_AltName:_Full=Protein_DBP-5;_AltName:_Full=Bax_antagonist_selected_in_saccharomyces_1;_Short=BASS1;	0	none	none
Jin_2004	O43143	DHX15_HUMAN	RecName:_Full=Putative_pre-mRNA-splicing_factor_ATP-dependent_RNA_helicase_DHX15;_EC=3.6.4.13;_AltName:_Full=DEAH_box_protein_15;_AltName:_Full=ATP-dependent_RNA_helicase_#46;	5	none	none
Jin_2004	Q9Y383	LC7L2_HUMAN	RecName:_Full=Putative_RNA-binding_protein_Luc7-like_2;	1	none	none
Jin_2004	Q15276	RABE1_HUMAN	RecName:_Full=Rab_GTPase-binding_effector_protein_1;_AltName:_Full=Rabaptin-5;_AltName:_Full=Rabaptin-5alpha;_AltName:_Full=Rabaptin-4;_AltName:_Full=Renal_carcinoma_antigen_NY-REN-17;	0	none	2295
Jin_2004	Q7L804	RFIP2_HUMAN	RecName:_Full=Rab11_family-interacting_protein_2;_Short=Rab11-FIP2;_AltName:_Full=NRip11;	0	none	none
Jin_2004	Q9UJ41	RABX5_HUMAN	RecName:_Full=Rab5_GDP/GTP_exchange_factor;_AltName:_Full=Rabex-5;_AltName:_Full=Rabaptin-5-associated_exchange_factor_for_Rab5;_AltName:_Full=RAP1;	0	none	none
Jin_2004	Q9H0H5	RGAP1_HUMAN	RecName:_Full=Rac_GTPase-activating_protein_1;_AltName:_Full=Male_germ_cell_RacGap;_Short=MgcRacGAP;	0	none	none
Jin_2004	Q8NHQ8	RASF8_HUMAN	RecName:_Full=Ras_association_domain-containing_protein_8;_AltName:_Full=Carcinoma-associated_protein_HOJ-1;	0	none	none
Jin_2004	Q9UJF2	NGAP_HUMAN	RecName:_Full=Ras_GTPase-activating_protein_nGAP;_AltName:_Full=RAS_protein_activator-like_2;	0	none	261
Jin_2004	Q96JH8	RADIL_HUMAN	RecName:_Full=Ras-associating_and_dilute_domain-containing_protein;	0	none	1770
Jin_2004	Q86X27	RGPS2_HUMAN	RecName:_Full=Ras-specific_guanine_nucleotide-releasing_factor_RalGPS2;_AltName:_Full=RalA_exchange_factor_RalGPS2;_AltName:_Full=Ral_GEF_with_PH_domain_and_SH3-binding_motif_2;	0	none	395
Jin_2004	Q96TC7	RMD3_HUMAN	RecName:_Full=Regulator_of_microtubule_dynamics_protein_3;_Short=RMD-3;_Short=hRMD-3;_AltName:_Full=Protein_FAM82A2;_AltName:_Full=Protein_FAM82C;_AltName:_Full=Protein_tyrosine_phosphatase-interacting_protein_51;_AltName:_Full=TCPTP-interacting_protein_51;_AltName:_Full=Cerebral_protein_10;	1	GD	977
Jin_2004	Q92974	ARHG2_HUMAN	RecName:_Full=Rho_guanine_nucleotide_exchange_factor_2;_AltName:_Full=Guanine_nucleotide_exchange_factor_H1;_Short=GEF-H1;_AltName:_Full=Microtubule-regulated_Rho-GEF;_AltName:_Full=Proliferating_cell_nucleolar_antigen_p40;	0	GD	179
Jin_2004	Q14155	ARHG7_HUMAN	RecName:_Full=Rho_guanine_nucleotide_exchange_factor_7;_AltName:_Full=PAK-interacting_exchange_factor_beta;_AltName:_Full=Beta-Pix;_AltName:_Full=COOL-1;_AltName:_Full=p85;	0	SL	2147
Jin_2004	Q15287	RNPS1_HUMAN	RecName:_Full=RNA-binding_protein_with_serine-rich_domain_1;_AltName:_Full=SR-related_protein_LDC2;	0	none	none
Jin_2004	Q8IYB3	SRRM1_HUMAN	RecName:_Full=Serine/arginine_repetitive_matrix_protein_1;_AltName:_Full=Ser/Arg-related_nuclear_matrix_protein;_AltName:_Full=SR-related_nuclear_matrix_protein_of_160_kDa;_Short=SRm160;	1	none	none
Jin_2004	Q9UQ35	SRRM2_HUMAN	RecName:_Full=Serine/arginine_repetitive_matrix_protein_2;_AltName:_Full=Serine/arginine-rich_splicing_factor-related_nuclear_matrix_protein_of_300_kDa;_Short=Ser/Arg-related_nuclear_matrix_protein_of_300_kDa;_Short=SR-related_nuclear_matrix_protein_of_300_kDa;_AltName:_Full=Splicing_coactivator_subunit_SRm300;_AltName:_Full=300_kDa_nuclear_matrix_antigen;_AltName:_Full=Tax-responsive_enhancer_el…	1	none	none
Jin_2004	Q15208	STK38_HUMAN	RecName:_Full=Serine/threonine-protein_kinase_38;_EC=2.7.11.1;_AltName:_Full=NDR1_protein_kinase;_AltName:_Full=Nuclear_Dbf2-related_kinase_1;	3	none	1601
Jin_2004	Q9Y2H1	ST38L_HUMAN	RecName:_Full=Serine/threonine-protein_kinase_38-like;_EC=2.7.11.1;_AltName:_Full=NDR2_protein_kinase;_AltName:_Full=Nuclear_Dbf2-related_kinase_2;	3	none	1601
Jin_2004	P10398	ARAF_HUMAN	RecName:_Full=Serine/threonine-protein_kinase_A-Raf;_EC=2.7.11.1;_AltName:_Full=Proto-oncogene_A-Raf-1;_AltName:_Full=Proto-oncogene_A-Raf;_AltName:_Full=Proto-oncogene_Pks;	0	GD	1052
Jin_2004	P15056	BRAF_HUMAN	RecName:_Full=Serine/threonine-protein_kinase_B-raf;_EC=2.7.11.1;_AltName:_Full=Proto-oncogene_B-Raf;_AltName:_Full=p94;_AltName:_Full=v-Raf_murine_sarcoma_viral_oncogene_homolog_B1;	0	GD	1052
Jin_2004	O96013	PAK4_HUMAN	RecName:_Full=Serine/threonine-protein_kinase_PAK_4;_EC=2.7.11.1;_AltName:_Full=p21-activated_kinase_4;_Short=PAK-4;	0	none	2215
Jin_2004	Q13523	PRP4B_HUMAN	RecName:_Full=Serine/threonine-protein_kinase_PRP4_homolog;_EC=2.7.11.1;_AltName:_Full=PRP4_pre-mRNA-processing_factor_4_homolog;_AltName:_Full=PRP4_kinase;	0	none	none
Jin_2004	Q9BRS2	RIOK1_HUMAN	RecName:_Full=Serine/threonine-protein_kinase_RIO1;_EC=2.7.11.1;_AltName:_Full=RIO_kinase_1;	3	none	none
Jin_2004	Q96SB4	SRPK1_HUMAN	RecName:_Full=Serine/threonine-protein_kinase_SRPK1;_EC=2.7.11.1;_AltName:_Full=Serine/arginine-rich_protein-specific_kinase_1;_Short=SR-protein-specific_kinase_1;_AltName:_Full=SFRS_protein_kinase_1;	1	none	1548
Jin_2004	P02768	ALBU_HUMAN	RecName:_Full=Serum_albumin;_Flags:_Precursor;	10	none	none
Jin_2004	Q9P0V3	SH3B4_HUMAN	RecName:_Full=SH3_domain-binding_protein_4;_AltName:_Full=Transferrin_receptor-trafficking_protein;_AltName:_Full=EH-binding_protein_10;	0	none	801
Jin_2004	Q7L8J4	3BP5L_HUMAN	RecName:_Full=SH3_domain-binding_protein_5-like;_Short=SH3BP-5-like;	0	none	none
Jin_2004	Q8NEM2	SHCBP_HUMAN	RecName:_Full=SHC_SH2_domain-binding_protein_1;	0	none	none
Jin_2004	O75044	FNBP2_HUMAN	RecName:_Full=SLIT-ROBO_Rho_GTPase-activating_protein_2;_Short=srGAP2;_AltName:_Full=Formin-binding_protein_2;_AltName:_Full=Rho_GTPase-activating_protein_34;	0	none	116
Jin_2004	P62316	SMD2_HUMAN	RecName:_Full=Small_nuclear_ribonucleoprotein_Sm_D2;_Short=Sm-D2;_AltName:_Full=snRNP_core_protein_D2;	3	none	none
Jin_2004	Q9NQG6	SMC7L_HUMAN	RecName:_Full=Smith-Magenis_syndrome_chromosomal_region_candidate_gene_7_protein-like;	0	none	2359
Jin_2004	Q9Y6M7	S4A7_HUMAN	RecName:_Full=Sodium_bicarbonate_cotransporter_3;_AltName:_Full=Sodium_bicarbonate_cotransporter_2;_AltName:_Full=Sodium_bicarbonate_cotransporter_2b;_Short=Bicarbonate_transporter;_AltName:_Full=Solute_carrier_family_4_member_7;	0	none	633
Jin_2004	Q13838	UAP56_HUMAN	RecName:_Full=Spliceosome_RNA_helicase_BAT1;_EC=3.6.4.13;_AltName:_Full=DEAD_box_protein_UAP56;_AltName:_Full=56_kDa_U2AF65-associated_protein;_AltName:_Full=ATP-dependent_RNA_helicase_p47;_AltName:_Full=HLA-B-associated_transcript_1_protein;	4	none	none
Jin_2004	Q15393	SF3B3_HUMAN	RecName:_Full=Splicing_factor_3B_subunit_3;_AltName:_Full=Spliceosome-associated_protein_130;_Short=SAP_130;_AltName:_Full=Pre-mRNA-splicing_factor_SF3b_130_kDa_subunit;_Short=SF3b130;_AltName:_Full=STAF130;	6	none	none
Jin_2004	O75494	SF13A_HUMAN	RecName:_Full=Splicing_factor,_arginine/serine-rich_13A;_AltName:_Full=FUS-interacting_serine-arginine-rich_protein_1;_AltName:_Full=TLS-associated_protein_with_Ser-Arg_repeats;_Short=TLS-associated_protein_with_SR_repeats;_Short=TASR;_AltName:_Full=TLS-associated_serine-arginine_protein;_Short=TLS-associated_SR_protein;_AltName:_Full=40_kDa_SR-repressor_protein;_Short=SRrp40;_AltName:_Full=Splic…	1	none	190
Jin_2004	P84103	SFRS3_HUMAN	RecName:_Full=Splicing_factor,_arginine/serine-rich_3;_AltName:_Full=Pre-mRNA-splicing_factor_SRP20;	4	none	none
Jin_2004	P38646	GRP75_HUMAN	RecName:_Full=Stress-70_protein,_mitochondrial;_AltName:_Full=75_kDa_glucose-regulated_protein;_Short=GRP-75;_AltName:_Full=Heat_shock_70_kDa_protein_9;_AltName:_Full=Peptide-binding_protein_74;_Short=PBP74;_AltName:_Full=Mortalin;_Short=MOT;_Flags:_Precursor;	9	none	none
Jin_2004	Q86TI0	TBCD1_HUMAN	RecName:_Full=TBC1_domain_family_member_1;	0	GD	1391
Jin_2004	Q9Y2W1	TR150_HUMAN	RecName:_Full=Thyroid_hormone_receptor-associated_protein_3;_AltName:_Full=Thyroid_hormone_receptor-associated_protein_complex_150_kDa_component;_Short=Trap150;	5	none	none
Jin_2004	Q9UDY2	ZO2_HUMAN	RecName:_Full=Tight_junction_protein_ZO-2;_AltName:_Full=Zonula_occludens_protein_2;_AltName:_Full=Zona_occludens_protein_2;_AltName:_Full=Tight_junction_protein_2;	1	none	1912
Jin_2004	Q13009	TIAM1_HUMAN	RecName:_Full=T-lymphoma_invasion_and_metastasis-inducing_protein_1;_Short=TIAM-1;	0	GD	1660
Jin_2004	Q13595	TRA2A_HUMAN	RecName:_Full=Transformer-2_protein_homolog_alpha;_Short=TRA-2_alpha;_Short=TRA2-alpha;_AltName:_Full=Transformer-2_protein_homolog_A;	0	none	1083
Jin_2004	Q8N9M5	TM102_HUMAN	RecName:_Full=Transmembrane_protein_102;	0	none	none
Jin_2004	P49815	TSC2_HUMAN	RecName:_Full=Tuberin;_AltName:_Full=Tuberous_sclerosis_2_protein;	0	GD	none
Jin_2004	Q9BQE3	TBA1C_HUMAN	RecName:_Full=Tubulin_alpha-1C_chain;_AltName:_Full=Tubulin_alpha-6_chain;_AltName:_Full=Alpha-tubulin_6;	7	none	630
Jin_2004	P68371	TBB2C_HUMAN	RecName:_Full=Tubulin_beta-2C_chain;_AltName:_Full=Tubulin_beta-2_chain;	8	none	1566
Jin_2004	O75643	U520_HUMAN	RecName:_Full=U5_small_nuclear_ribonucleoprotein_200_kDa_helicase;_EC=3.6.4.13;_AltName:_Full=U5_snRNP-specific_200_kDa_protein;_Short=U5-200KD;_AltName:_Full=Activating_signal_cointegrator_1_complex_subunit_3-like_1;_AltName:_Full=BRR2_homolog;	5	none	none
Jin_2004	P40818	UBP8_HUMAN	RecName:_Full=Ubiquitin_carboxyl-terminal_hydrolase_8;_EC=3.4.19.12;_AltName:_Full=Ubiquitin_thiolesterase_8;_AltName:_Full=Ubiquitin-specific-processing_protease_8;_AltName:_Full=Deubiquitinating_enzyme_8;_AltName:_Full=Ubiquitin_isopeptidase_Y;_Short=hUBPy;	0	GD	none
Jin_2004	Q6ICG6	CV009_HUMAN	RecName:_Full=Uncharacterized_protein_C22orf9;	0	none	none
Jin_2004	O43299	K0415_HUMAN	RecName:_Full=Uncharacterized_protein_KIAA0415;	0	none	none
Jin_2004	Q9Y6A4	CP080_HUMAN	RecName:_Full=UPF0468_protein_C16orf80;_AltName:_Full=Transcription_factor_IIB;	0	none	none
Jin_2004	P08670	VIME_HUMAN	RecName:_Full=Vimentin;	7	none	834
Jin_2004	P30291	WEE1_HUMAN	RecName:_Full=Wee1-like_protein_kinase;_Short=WEE1hu;_EC=2.7.10.2;_AltName:_Full=Wee1A_kinase;	0	SL	1699
Jin_2004	P46937	YAP1_HUMAN	RecName:_Full=Yorkie_homolog;_AltName:_Full=65_kDa_Yes-associated_protein;_Short=YAP65;	0	GD	1115
Jin_2004	Q9ULJ3	ZN295_HUMAN	RecName:_Full=Zinc_finger_protein_295;_AltName:_Full=Zinc_finger_and_BTB_domain-containing_protein_21;	0	none	none
Larance_2010	P31946	1433B_HUMAN	RecName:_Full=14-3-3_protein_beta/alpha;_AltName:_Full=Protein_kinase_C_inhibitor_protein_1;_Short=KCIP-1;_AltName:_Full=Protein_1054;_Contains:_RecName:_Full=14-3-3_protein_beta/alpha,_N-terminally_processed;	1	none	30
Larance_2010	P62258	1433E_HUMAN	RecName:_Full=14-3-3_protein_epsilon;_Short=14-3-3E;	7	none	none
Larance_2010	Q04917	1433F_HUMAN	RecName:_Full=14-3-3_protein_eta;_AltName:_Full=Protein_AS1;	2	none	30
Larance_2010	P61981	1433G_HUMAN	RecName:_Full=14-3-3_protein_gamma;_AltName:_Full=Protein_kinase_C_inhibitor_protein_1;_Short=KCIP-1;_Contains:_RecName:_Full=14-3-3_protein_gamma,_N-terminally_processed;	2	none	30
Larance_2010	P31947	1433S_HUMAN	RecName:_Full=14-3-3_protein_sigma;_AltName:_Full=Stratifin;_AltName:_Full=Epithelial_cell_marker_protein_1;	1	none	30
Larance_2010	P27348	1433T_HUMAN	RecName:_Full=14-3-3_protein_theta;_AltName:_Full=14-3-3_protein_tau;_AltName:_Full=14-3-3_protein_T-cell;_AltName:_Full=Protein_HS1;	3	none	30
Larance_2010	P63104	1433Z_HUMAN	RecName:_Full=14-3-3_protein_zeta/delta;_AltName:_Full=Protein_kinase_C_inhibitor_protein_1;_Short=KCIP-1;	5	none	30
Larance_2010	O60613	SEP15_HUMAN	RecName:_Full=15_kDa_selenoprotein;_Flags:_Precursor;	0	none	none
Larance_2010	P62195	PRS8_HUMAN	RecName:_Full=26S_protease_regulatory_subunit_8;_AltName:_Full=Proteasome_26S_subunit_ATPase_5;_AltName:_Full=26S_proteasome_AAA-ATPase_subunit_RPT6;_AltName:_Full=Proteasome_subunit_p45;_AltName:_Full=p45/SUG;_AltName:_Full=Thyroid_hormone_receptor-interacting_protein_1;_Short=TRIP1;	3	none	none
Larance_2010	O00231	PSD11_HUMAN	RecName:_Full=26S_proteasome_non-ATPase_regulatory_subunit_11;_AltName:_Full=26S_proteasome_regulatory_subunit_S9;_AltName:_Full=26S_proteasome_regulatory_subunit_RPN6;_AltName:_Full=26S_proteasome_regulatory_subunit_p44.5;	0	none	none
Larance_2010	P55036	PSMD4_HUMAN	RecName:_Full=26S_proteasome_non-ATPase_regulatory_subunit_4;_AltName:_Full=26S_proteasome_regulatory_subunit_S5A;_AltName:_Full=26S_proteasome_regulatory_subunit_RPN10;_AltName:_Full=Multiubiquitin_chain-binding_protein;_AltName:_Full=Antisecretory_factor_1;_Short=ASF;_Short=AF;	2	none	none
Larance_2010	P46783	RS10_HUMAN	RecName:_Full=40S_ribosomal_protein_S10;	4	none	1664
Larance_2010	P62280	RS11_HUMAN	RecName:_Full=40S_ribosomal_protein_S11;	3	none	none
Larance_2010	P25398	RS12_HUMAN	RecName:_Full=40S_ribosomal_protein_S12;	5	none	none
Larance_2010	P62277	RS13_HUMAN	RecName:_Full=40S_ribosomal_protein_S13;	4	none	none
Larance_2010	P62263	RS14_HUMAN	RecName:_Full=40S_ribosomal_protein_S14;	7	none	none
Larance_2010	P62841	RS15_HUMAN	RecName:_Full=40S_ribosomal_protein_S15;_AltName:_Full=RIG_protein;	1	none	none
Larance_2010	P62244	RS15A_HUMAN	RecName:_Full=40S_ribosomal_protein_S15a;	4	none	none
Larance_2010	P62249	RS16_HUMAN	RecName:_Full=40S_ribosomal_protein_S16;	6	none	none
Larance_2010	P08708	RS17_HUMAN	RecName:_Full=40S_ribosomal_protein_S17;	2	none	1509
Larance_2010	P62269	RS18_HUMAN	RecName:_Full=40S_ribosomal_protein_S18;_AltName:_Full=Ke-3;_Short=Ke3;	7	none	1613
Larance_2010	P39019	RS19_HUMAN	RecName:_Full=40S_ribosomal_protein_S19;	7	none	none
Larance_2010	P15880	RS2_HUMAN	RecName:_Full=40S_ribosomal_protein_S2;_AltName:_Full=40S_ribosomal_protein_S4;_AltName:_Full=Protein_LLRep3;	4	none	2033
Larance_2010	P60866	RS20_HUMAN	RecName:_Full=40S_ribosomal_protein_S20;	4	none	none
Larance_2010	P63220	RS21_HUMAN	RecName:_Full=40S_ribosomal_protein_S21;	1	none	none
Larance_2010	P62266	RS23_HUMAN	RecName:_Full=40S_ribosomal_protein_S23;	3	none	none
Larance_2010	P62851	RS25_HUMAN	RecName:_Full=40S_ribosomal_protein_S25;	5	none	none
Larance_2010	P42677	RS27_HUMAN	RecName:_Full=40S_ribosomal_protein_S27;_AltName:_Full=Metallopan-stimulin_1;_Short=MPS-1;	2	none	544
Larance_2010	P62857	RS28_HUMAN	RecName:_Full=40S_ribosomal_protein_S28;	1	none	none
Larance_2010	P23396	RS3_HUMAN	RecName:_Full=40S_ribosomal_protein_S3;	7	none	none
Larance_2010	P62701	RS4X_HUMAN	RecName:_Full=40S_ribosomal_protein_S4,_X_isoform;_AltName:_Full=Single_copy_abundant_mRNA_protein;_AltName:_Full=SCR10;	4	none	2421
Larance_2010	P46782	RS5_HUMAN	RecName:_Full=40S_ribosomal_protein_S5;_Contains:_RecName:_Full=40S_ribosomal_protein_S5,_N-terminally_processed;	3	none	none
Larance_2010	P62081	RS7_HUMAN	RecName:_Full=40S_ribosomal_protein_S7;	3	none	none
Larance_2010	P46781	RS9_HUMAN	RecName:_Full=40S_ribosomal_protein_S9;	4	none	none
Larance_2010	P08865	RSSA_HUMAN	RecName:_Full=40S_ribosomal_protein_SA;_AltName:_Full=Laminin_receptor_1;_Short=LamR;_AltName:_Full=37/67_kDa_laminin_receptor;_Short=LRP/LR;_AltName:_Full=Laminin-binding_protein_precursor_p40;_Short=LBP/p40;_AltName:_Full=37_kDa_laminin_receptor_precursor;_Short=37LRP;_AltName:_Full=67_kDa_laminin_receptor;_Short=67LR;_AltName:_Full=Colon_carcinoma_laminin-binding_protein;_AltName:_Full=NEM/1CH…	7	none	none
Larance_2010	Q9UPN4	AZI1_HUMAN	RecName:_Full=5-azacytidine-induced_protein_1;_AltName:_Full=Pre-acrosome_localization_protein_1;_AltName:_Full=Centrosomal_protein_of_131_kDa;_Short=Cep131;	0	none	none
Larance_2010	P05388	RLA0_HUMAN	RecName:_Full=60S_acidic_ribosomal_protein_P0;_AltName:_Full=60S_ribosomal_protein_L10E;	7	none	none
Larance_2010	P05387	RLA2_HUMAN	RecName:_Full=60S_acidic_ribosomal_protein_P2;_AltName:_Full=Renal_carcinoma_antigen_NY-REN-44;	4	none	none
Larance_2010	P27635	RL10_HUMAN	RecName:_Full=60S_ribosomal_protein_L10;_AltName:_Full=Protein_QM;_AltName:_Full=Tumor_suppressor_QM;_AltName:_Full=Laminin_receptor_homolog;	4	none	none
Larance_2010	P62913	RL11_HUMAN	RecName:_Full=60S_ribosomal_protein_L11;_AltName:_Full=CLL-associated_antigen_KW-12;	4	none	none
Larance_2010	P35268	RL22_HUMAN	RecName:_Full=60S_ribosomal_protein_L22;_AltName:_Full=Epstein-Barr_virus_small_RNA-associated_protein;_AltName:_Full=EBER-associated_protein;_Short=EAP;_AltName:_Full=Heparin-binding_protein_HBp15;	6	none	62
Larance_2010	Q6P5R6	RL22L_HUMAN	RecName:_Full=60S_ribosomal_protein_L22-like_1;	0	none	62
Larance_2010	P62829	RL23_HUMAN	RecName:_Full=60S_ribosomal_protein_L23;_AltName:_Full=60S_ribosomal_protein_L17;	7	none	none
Larance_2010	P62750	RL23A_HUMAN	RecName:_Full=60S_ribosomal_protein_L23a;	3	none	none
Larance_2010	P61254	RL26_HUMAN	RecName:_Full=60S_ribosomal_protein_L26;	4	none	none
Larance_2010	P62899	RL31_HUMAN	RecName:_Full=60S_ribosomal_protein_L31;	5	none	none
Larance_2010	P18077	RL35A_HUMAN	RecName:_Full=60S_ribosomal_protein_L35a;_AltName:_Full=Cell_growth-inhibiting_gene_33_protein;	5	none	none
Larance_2010	P63173	RL38_HUMAN	RecName:_Full=60S_ribosomal_protein_L38;	1	none	none
Larance_2010	P46777	RL5_HUMAN	RecName:_Full=60S_ribosomal_protein_L5;	4	none	none
Larance_2010	P32969	RL9_HUMAN	RecName:_Full=60S_ribosomal_protein_L9;	2	none	none
Larance_2010	P11021	GRP78_HUMAN	RecName:_Full=78_kDa_glucose-regulated_protein;_Short=GRP-78;_AltName:_Full=Heat_shock_70_kDa_protein_5;_AltName:_Full=Immunoglobulin_heavy_chain-binding_protein;_Short=BiP;_AltName:_Full=Endoplasmic_reticulum_lumenal_Ca(2+)-binding_protein_grp78;_Flags:_Precursor;	9	none	none
Larance_2010	Q8IZP0	ABI1_HUMAN	RecName:_Full=Abl_interactor_1;_AltName:_Full=Abelson_interactor_1;_Short=Abi-1;_AltName:_Full=Spectrin_SH3_domain-binding_protein_1;_AltName:_Full=Eps8_SH3_domain-binding_protein;_Short=Eps8-binding_protein;_AltName:_Full=e3B1;_AltName:_Full=Nap1-binding_protein;_Short=Nap1BP;_AltName:_Full=Abl-binding_protein_4;_Short=AblBP4;	0	none	874
Larance_2010	Q9NYB9	ABI2_HUMAN	RecName:_Full=Abl_interactor_2;_AltName:_Full=Abelson_interactor_2;_Short=Abi-2;_AltName:_Full=Abl-binding_protein_3;_Short=AblBP3;_AltName:_Full=Arg-binding_protein_1;_Short=ArgBP1;	0	none	874
Larance_2010	P68133	ACTS_HUMAN	RecName:_Full=Actin,_alpha_skeletal_muscle;_AltName:_Full=Alpha-actin-1;	3	none	48
Larance_2010	P60709	ACTB_HUMAN	RecName:_Full=Actin,_cytoplasmic_1;_AltName:_Full=Beta-actin;_Contains:_RecName:_Full=Actin,_cytoplasmic_1,_N-terminally_processed;	10	none	1740
Larance_2010	O94929	ABLM3_HUMAN	RecName:_Full=Actin-binding_LIM_protein_3;_Short=abLIM-3;_AltName:_Full=Actin-binding_LIM_protein_family_member_3;	0	none	1238
Larance_2010	O96019	ACL6A_HUMAN	RecName:_Full=Actin-like_protein_6A;_AltName:_Full=53_kDa_BRG1-associated_factor_A;_AltName:_Full=Actin-related_protein_Baf53a;_AltName:_Full=ArpNbeta;_AltName:_Full=INO80_complex_subunit_K;_AltName:_Full=BRG1-associated_factor_53A;_Short=BAF53A;	0	none	1081
Larance_2010	O15145	ARPC3_HUMAN	RecName:_Full=Actin-related_protein_2/3_complex_subunit_3;_AltName:_Full=Arp2/3_complex_21_kDa_subunit;_Short=p21-ARC;	2	none	none
Larance_2010	Q9BPX5	ARP5L_HUMAN	RecName:_Full=Actin-related_protein_2/3_complex_subunit_5-like_protein;_AltName:_Full=Arp2/3_complex_16_kDa_subunit_2;_Short=ARC16-2;	1	none	404
Larance_2010	O95996	APC2_HUMAN	RecName:_Full=Adenomatous_polyposis_coli_protein_2;_AltName:_Full=Adenomatous_polyposis_coli_protein-like;_Short=APC-like;	0	none	1537
Larance_2010	Q96PN6	ADCYA_HUMAN	RecName:_Full=Adenylate_cyclase_type_10;_EC=4.6.1.1;_AltName:_Full=Adenylate_cyclase_homolog;_AltName:_Full=Testicular_soluble_adenylyl_cyclase;_AltName:_Full=Germ_cell_soluble_adenylyl_cyclase;_Short=hsAC;_Short=sAC;_AltName:_Full=AH-related_protein;	0	none	none
Larance_2010	P30520	PURA2_HUMAN	RecName:_Full=Adenylosuccinate_synthetase_isozyme_2;_Short=AMPSase_2;_Short=AdSS_2;_EC=6.3.4.4;_AltName:_Full=Adenylosuccinate_synthetase,_acidic_isozyme;_AltName:_Full=IMP--aspartate_ligase_2;	0	none	526
Larance_2010	P84077	ARF1_HUMAN	RecName:_Full=ADP-ribosylation_factor_1;	1	none	493
Larance_2010	P62330	ARF6_HUMAN	RecName:_Full=ADP-ribosylation_factor_6;	0	none	none
Larance_2010	P55196	AFAD_HUMAN	RecName:_Full=Afadin;_AltName:_Full=ALL1-fused_gene_from_chromosome_6_protein;_Short=Protein_AF-6;	0	none	none
Larance_2010	Q12802	AKP13_HUMAN	RecName:_Full=A-kinase_anchor_protein_13;_Short=AKAP-13;_AltName:_Full=Protein_kinase_A-anchoring_protein_13;_AltName:_Full=Breast_cancer_nuclear_receptor-binding_auxiliary_protein;_AltName:_Full=Human_thyroid-anchoring_protein_31;_AltName:_Full=Guanine_nucleotide_exchange_factor_Lbc;_AltName:_Full=AKAP-Lbc;_AltName:_Full=p47;_AltName:_Full=Lymphoid_blast_crisis_oncogene;_Short=LBC_oncogene;_AltN…	0	GD	none
Larance_2010	O43707	ACTN4_HUMAN	RecName:_Full=Alpha-actinin-4;_AltName:_Full=Non-muscle_alpha-actinin_4;_AltName:_Full=F-actin_cross-linking_protein;	6	none	523
Larance_2010	P02511	CRYAB_HUMAN	RecName:_Full=Alpha-crystallin_B_chain;_AltName:_Full=Alpha(B)-crystallin;_AltName:_Full=Rosenthal_fiber_component;_AltName:_Full=Heat_shock_protein_beta-5;_Short=HspB5;_AltName:_Full=Renal_carcinoma_antigen_NY-REN-27;	0	none	2055
Larance_2010	Q96Q42	ALS2_HUMAN	RecName:_Full=Alsin;_AltName:_Full=Amyotrophic_lateral_sclerosis_2_protein;_AltName:_Full=Amyotrophic_lateral_sclerosis_2_chromosomal_region_candidate_gene_6_protein;	0	none	664
Larance_2010	Q12904	AIMP1_HUMAN	RecName:_Full=Aminoacyl_tRNA_synthase_complex-interacting_multifunctional_protein_1;_AltName:_Full=Multisynthase_complex_auxiliary_component_p43;_Contains:_RecName:_Full=Endothelial_monocyte-activating_polypeptide_2;_Short=EMAP-2;_AltName:_Full=Endothelial_monocyte-activating_polypeptide_II;_Short=EMAP-II;_AltName:_Full=Small_inducible_cytokine_subfamily_E_member_1;	2	none	none
Larance_2010	Q13685	AAMP_HUMAN	RecName:_Full=Angio-associated_migratory_cell_protein;	0	none	none
Larance_2010	Q4VCS5	AMOT_HUMAN	RecName:_Full=Angiomotin;	0	none	1112
Larance_2010	Q9Y2J4	AMOL2_HUMAN	RecName:_Full=Angiomotin-like_protein_2;_AltName:_Full=Leman_coiled-coil_protein;_Short=LCCP;	0	none	1112
Larance_2010	Q9UKU9	ANGL2_HUMAN	RecName:_Full=Angiopoietin-related_protein_2;_AltName:_Full=Angiopoietin-like_protein_2;_Flags:_Precursor;	0	none	396
Larance_2010	Q9P0K7	RAI14_HUMAN	RecName:_Full=Ankycorbin;_AltName:_Full=Ankyrin_repeat_and_coiled-coil_structure-containing_protein;_AltName:_Full=Retinoic_acid-induced_protein_14;_AltName:_Full=Novel_retinal_pigment_epithelial_cell_protein;	0	none	1481
Larance_2010	P04083	ANXA1_HUMAN	RecName:_Full=Annexin_A1;_AltName:_Full=Annexin-1;_AltName:_Full=Annexin_I;_AltName:_Full=Lipocortin_I;_AltName:_Full=Calpactin-2;_AltName:_Full=Calpactin_II;_AltName:_Full=Chromobindin-9;_AltName:_Full=p35;_AltName:_Full=Phospholipase_A2_inhibitory_protein;	0	none	677
Larance_2010	P07355	ANXA2_HUMAN	RecName:_Full=Annexin_A2;_AltName:_Full=Annexin-2;_AltName:_Full=Annexin_II;_AltName:_Full=Lipocortin_II;_AltName:_Full=Calpactin-1_heavy_chain;_AltName:_Full=Calpactin_I_heavy_chain;_AltName:_Full=Chromobindin-8;_AltName:_Full=p36;_AltName:_Full=Protein_I;_AltName:_Full=Placental_anticoagulant_protein_IV;_Short=PAP-IV;	5	none	none
Larance_2010	P20073	ANXA7_HUMAN	RecName:_Full=Annexin_A7;_AltName:_Full=Annexin-7;_AltName:_Full=Annexin_VII;_AltName:_Full=Synexin;	2	none	677
Larance_2010	Q10567	AP1B1_HUMAN	RecName:_Full=AP-1_complex_subunit_beta-1;_AltName:_Full=Adapter-related_protein_complex_1_subunit_beta-1;_AltName:_Full=Adaptor_protein_complex_AP-1_subunit_beta-1;_AltName:_Full=Beta-adaptin_1;_AltName:_Full=Beta-1-adaptin;_AltName:_Full=Golgi_adaptor_HA1/AP1_adaptin_beta_subunit;_AltName:_Full=Clathrin_assembly_protein_complex_1_beta_large_chain;	2	none	565
Larance_2010	O95782	AP2A1_HUMAN	RecName:_Full=AP-2_complex_subunit_alpha-1;_AltName:_Full=Adapter-related_protein_complex_2_alpha-1_subunit;_AltName:_Full=Adaptor_protein_complex_AP-2_subunit_alpha-1;_AltName:_Full=Alpha1-adaptin;_AltName:_Full=Plasma_membrane_adaptor_HA2/AP2_adaptin_alpha_A_subunit;_AltName:_Full=Alpha-adaptin_A;_AltName:_Full=Clathrin_assembly_protein_complex_2_alpha-A_large_chain;_AltName:_Full=100_kDa_coate…	1	none	2046
Larance_2010	Q96CW1	AP2M1_HUMAN	RecName:_Full=AP-2_complex_subunit_mu;_AltName:_Full=Adapter-related_protein_complex_2_mu_subunit;_AltName:_Full=Adaptor_protein_complex_AP-2_subunit_mu;_AltName:_Full=Adaptin-mu2;_AltName:_Full=AP-2_mu_chain;_AltName:_Full=Plasma_membrane_adaptor_AP-2_50_kDa_protein;_AltName:_Full=HA2_50_kDa_subunit;_AltName:_Full=Clathrin_assembly_protein_complex_2_medium_chain;_AltName:_Full=Clathrin_coat_asse…	0	none	none
Larance_2010	Q2M2I8	AAK1_HUMAN	RecName:_Full=AP2-associated_protein_kinase_1;_EC=2.7.11.1;_AltName:_Full=Adaptor-associated_kinase_1;	0	none	none
Larance_2010	Q13625	ASPP2_HUMAN	RecName:_Full=Apoptosis-stimulating_of_p53_protein_2;_AltName:_Full=Tumor_suppressor_p53-binding_protein_2;_Short=p53-binding_protein_2;_Short=p53BP2;_Short=53BP2;_AltName:_Full=Bcl2-binding_protein;_Short=Bbp;_AltName:_Full=Renal_carcinoma_antigen_NY-REN-51;	0	none	509
Larance_2010	Q9Y2X7	GIT1_HUMAN	RecName:_Full=ARF_GTPase-activating_protein_GIT1;_Short=ARF_GAP_GIT1;_AltName:_Full=G_protein-coupled_receptor_kinase-interactor_1;_AltName:_Full=GRK-interacting_protein_1;_AltName:_Full=Cool-associated_and_tyrosine-phosphorylated_protein_1;_Short=CAT-1;_Short=CAT1;	0	none	2115
Larance_2010	Q14161	GIT2_HUMAN	RecName:_Full=ARF_GTPase-activating_protein_GIT2;_Short=ARF_GAP_GIT2;_AltName:_Full=G_protein-coupled_receptor_kinase-interactor_2;_AltName:_Full=GRK-interacting_protein_2;_AltName:_Full=Cool-interacting_tyrosine-phosphorylated_protein_2;_Short=CAT-2;_Short=CAT2;	0	none	2115
Larance_2010	P54253	ATX1_HUMAN	RecName:_Full=Ataxin-1;_AltName:_Full=Spinocerebellar_ataxia_type_1_protein;	0	GD	none
Larance_2010	P0C7T5	ATX1L_HUMAN	RecName:_Full=Ataxin-1-like;_AltName:_Full=Brother_of_ataxin-1;	0	none	none
Larance_2010	Q8WWM7	ATX2L_HUMAN	RecName:_Full=Ataxin-2-like_protein;_AltName:_Full=Ataxin-2_domain_protein;_AltName:_Full=Ataxin-2-related_protein;	2	none	2104
Larance_2010	Q8NHH9	ATLA2_HUMAN	RecName:_Full=Atlastin-2;_EC=3.6.5.-;_AltName:_Full=ADP-ribosylation_factor-like_protein_6-interacting_protein_2;_Short=ARL-6-interacting_protein_2;_Short=Aip-2;	0	none	884
Larance_2010	Q6DD88	ATLA3_HUMAN	RecName:_Full=Atlastin-3;_EC=3.6.5.-;	0	none	884
Larance_2010	Q08211	DHX9_HUMAN	RecName:_Full=ATP-dependent_RNA_helicase_A;_EC=3.6.4.13;_AltName:_Full=Nuclear_DNA_helicase_II;_Short=NDH_II;_AltName:_Full=DEAH_box_protein_9;	7	none	none
Larance_2010	Q92499	DDX1_HUMAN	RecName:_Full=ATP-dependent_RNA_helicase_DDX1;_EC=3.6.4.13;_AltName:_Full=DEAD_box_protein_1;_AltName:_Full=DEAD_box_protein_retinoblastoma;_Short=DBP-RB;	4	none	none
Larance_2010	O00571	DDX3X_HUMAN	RecName:_Full=ATP-dependent_RNA_helicase_DDX3X;_EC=3.6.4.13;_AltName:_Full=DEAD_box_protein_3,_X-chromosomal;_AltName:_Full=Helicase-like_protein_2;_Short=HLP2;_AltName:_Full=DEAD_box,_X_isoform;	7	none	none
Larance_2010	O15523	DDX3Y_HUMAN	RecName:_Full=ATP-dependent_RNA_helicase_DDX3Y;_EC=3.6.4.13;_AltName:_Full=DEAD_box_protein_3,_Y-chromosomal;	2	none	none
Larance_2010	O14497	ARI1A_HUMAN	RecName:_Full=AT-rich_interactive_domain-containing_protein_1A;_Short=ARID_domain-containing_protein_1A;_AltName:_Full=SWI/SNF-related,_matrix-associated,_actin-dependent_regulator_of_chromatin_subfamily_F_member_1;_AltName:_Full=SWI/SNF_complex_protein_p270;_AltName:_Full=B120;_AltName:_Full=SWI-like_protein;_AltName:_Full=Osa_homolog_1;_Short=hOSA1;_AltName:_Full=hELD;_AltName:_Full=BRG1-associ…	0	none	201
Larance_2010	O95817	BAG3_HUMAN	RecName:_Full=BAG_family_molecular_chaperone_regulator_3;_Short=BAG-3;_AltName:_Full=Bcl-2-associated_athanogene_3;_AltName:_Full=Bcl-2-binding_protein_Bis;_AltName:_Full=Docking_protein_CAIR-1;	0	none	none
Larance_2010	P98160	PGBM_HUMAN	RecName:_Full=Basement_membrane-specific_heparan_sulfate_proteoglycan_core_protein;_Short=HSPG;_AltName:_Full=Perlecan;_Short=PLC;_Contains:_RecName:_Full=Endorepellin;_Contains:_RecName:_Full=LG3_peptide;_Flags:_Precursor;	0	none	none
Larance_2010	Q86UU0	BCL9L_HUMAN	RecName:_Full=B-cell_CLL/lymphoma_9-like_protein;_Short=B-cell_lymphoma_9-like_protein;_Short=BCL9-like_protein;_AltName:_Full=Protein_BCL9-2;	0	none	none
Larance_2010	P51572	BAP31_HUMAN	RecName:_Full=B-cell_receptor-associated_protein_31;_Short=BCR-associated_protein_31;_Short=Bap31;_AltName:_Full=p28;_AltName:_Full=Protein_CDM;_AltName:_Full=6C6-AG_tumor-associated_antigen;	0	none	1785
Larance_2010	Q92934	BAD_HUMAN	RecName:_Full=Bcl2_antagonist_of_cell_death;_Short=BAD;_AltName:_Full=Bcl-2-binding_component_6;_AltName:_Full=Bcl-2-like_protein_8;_Short=Bcl2-L-8;_AltName:_Full=Bcl-XL/Bcl-2-associated_death_promoter;	0	GD	none
Larance_2010	Q14457	BECN1_HUMAN	RecName:_Full=Beclin-1;_AltName:_Full=Coiled-coil_myosin-like_BCL2-interacting_protein;_AltName:_Full=Protein_GT197;	0	none	none
Larance_2010	Q562R1	ACTBL_HUMAN	RecName:_Full=Beta-actin-like_protein_2;_AltName:_Full=Kappa-actin;	3	none	none
Larance_2010	P78537	BL1S1_HUMAN	RecName:_Full=Biogenesis_of_lysosome-related_organelles_complex_1_subunit_1;_Short=BLOC-1_subunit_1;_AltName:_Full=GCN5-like_protein_1;_AltName:_Full=Protein_RT14;	0	none	none
Larance_2010	Q6QNY1	BL1S2_HUMAN	RecName:_Full=Biogenesis_of_lysosome-related_organelles_complex_1_subunit_2;_Short=BLOC-1_subunit_2;_AltName:_Full=Centrosome-associated_protein;	0	none	none
Larance_2010	Q9UQB8	BAIP2_HUMAN	RecName:_Full=Brain-specific_angiogenesis_inhibitor_1-associated_protein_2;_Short=BAI1-associated_protein_2;_Short=BAI-associated_protein_2;_Short=Protein_BAP2;_AltName:_Full=Insulin_receptor_substrate_protein_of_53_kDa;_Short=Insulin_receptor_substrate_p53;_Short=IRSp53;_AltName:_Full=Insulin_receptor_substrate_p53/p58;_Short=IRSp53/58;_Short=IRS-58;_AltName:_Full=Fas_ligand-associated_factor_3;…	0	GD	1762
Larance_2010	Q07352	TISB_HUMAN	RecName:_Full=Butyrate_response_factor_1;_AltName:_Full=Protein_TIS11B;_AltName:_Full=EGF-response_factor_1;_Short=ERF-1;	0	GD	951
Larance_2010	P47974	TISD_HUMAN	RecName:_Full=Butyrate_response_factor_2;_AltName:_Full=Protein_TIS11D;_AltName:_Full=EGF-response_factor_2;_Short=ERF-2;	0	none	951
Larance_2010	P27708	PYR1_HUMAN	RecName:_Full=CAD_protein;_Includes:_RecName:_Full=Glutamine-dependent_carbamoyl-phosphate_synthase;_EC=6.3.5.5;_Includes:_RecName:_Full=Aspartate_carbamoyltransferase;_EC=2.1.3.2;_Includes:_RecName:_Full=Dihydroorotase;_EC=3.5.2.3;	5	none	none
Larance_2010	Q05682	CALD1_HUMAN	RecName:_Full=Caldesmon;_Short=CDM;	0	none	none
Larance_2010	Q99439	CNN2_HUMAN	RecName:_Full=Calponin-2;_AltName:_Full=Calponin_H2,_smooth_muscle;_AltName:_Full=Neutral_calponin;	2	none	7
Larance_2010	Q15417	CNN3_HUMAN	RecName:_Full=Calponin-3;_AltName:_Full=Calponin,_acidic_isoform;	3	none	7
Larance_2010	O14958	CASQ2_HUMAN	RecName:_Full=Calsequestrin-2;_AltName:_Full=Calsequestrin,_cardiac_muscle_isoform;_Flags:_Precursor;	0	none	10
Larance_2010	Q9UBL0	ARP21_HUMAN	RecName:_Full=cAMP-regulated_phosphoprotein_21;_Short=ARPP-21;_AltName:_Full=Thymocyte_cAMP-regulated_phosphoprotein;	0	none	646
Larance_2010	P27815	PDE4A_HUMAN	RecName:_Full=cAMP-specific_3',5'-cyclic_phosphodiesterase_4A;_EC=3.1.4.17;_AltName:_Full=DPDE2;_AltName:_Full=PDE46;	0	none	152
Larance_2010	Q14444	CAPR1_HUMAN	RecName:_Full=Caprin-1;_AltName:_Full=Cytoplasmic_activation-_and_proliferation-associated_protein_1;_AltName:_Full=GPI-anchored_membrane_protein_1;_AltName:_Full=GPI-anchored_protein_p137;_Short=GPI-p137;_Short=p137GPI;_AltName:_Full=Cell_cycle-associated_protein_1;_AltName:_Full=Membrane_component_chromosome_11_surface_marker_1;	3	none	1998
Larance_2010	P31327	CPSM_HUMAN	RecName:_Full=Carbamoyl-phosphate_synthase_[ammonia],_mitochondrial;_EC=6.3.4.16;_AltName:_Full=Carbamoyl-phosphate_synthetase_I;_Short=CPSase_I;_Flags:_Precursor;	0	none	none
Larance_2010	P49674	KC1E_HUMAN	RecName:_Full=Casein_kinase_I_isoform_epsilon;_Short=CKI-epsilon;_Short=CKIe;_EC=2.7.11.1;	0	none	2373
Larance_2010	A5YKK6	CNOT1_HUMAN	RecName:_Full=CCR4-NOT_transcription_complex_subunit_1;_AltName:_Full=Negative_regulator_of_transcription_subunit_1_homolog;_Short=NOT1H;_Short=hNOT1;_AltName:_Full=CCR4-associated_factor_1;	1	none	none
Larance_2010	Q9UKI2	BORG2_HUMAN	RecName:_Full=Cdc42_effector_protein_3;_AltName:_Full=Binder_of_Rho_GTPases_2;_AltName:_Full=MSE55-related_Cdc42-binding_protein;	0	none	none
Larance_2010	Q9H3Q1	BORG4_HUMAN	RecName:_Full=Cdc42_effector_protein_4;_AltName:_Full=Binder_of_Rho_GTPases_4;	0	none	none
Larance_2010	Q00536	CDK16_HUMAN	RecName:_Full=Cell_division_protein_kinase_16;_EC=2.7.11.22;_AltName:_Full=Serine/threonine-protein_kinase_PCTAIRE-1;_AltName:_Full=PCTAIRE-motif_protein_kinase_1;	0	GD	489
Larance_2010	Q53EZ4	CEP55_HUMAN	RecName:_Full=Centrosomal_protein_of_55_kDa;_Short=Cep55;_AltName:_Full=Up-regulated_in_colon_cancer_6;	0	none	none
Larance_2010	Q96L14	C170L_HUMAN	RecName:_Full=Cep170-like_protein;	0	none	none
Larance_2010	Q01850	CDR2_HUMAN	RecName:_Full=Cerebellar_degeneration-related_protein_2;_AltName:_Full=Paraneoplastic_cerebellar_degeneration-associated_antigen;_AltName:_Full=Major_Yo_paraneoplastic_antigen;	0	none	none
Larance_2010	Q86X02	CDR2L_HUMAN	RecName:_Full=Cerebellar_degeneration-related_protein_2-like;_AltName:_Full=Paraneoplastic_62_kDa_antigen;	0	none	none
Larance_2010	Q9Y5K3	PCY1B_HUMAN	RecName:_Full=Choline-phosphate_cytidylyltransferase_B;_EC=2.7.7.15;_AltName:_Full=Phosphorylcholine_transferase_B;_AltName:_Full=CTP:phosphocholine_cytidylyltransferase_B;_Short=CCT_B;_Short=CT_B;_AltName:_Full=CCT-beta;	0	none	1224
Larance_2010	Q13185	CBX3_HUMAN	RecName:_Full=Chromobox_protein_homolog_3;_AltName:_Full=Heterochromatin_protein_1_homolog_gamma;_Short=HP1_gamma;_AltName:_Full=Modifier_2_protein;_AltName:_Full=HECH;	1	none	1702
Larance_2010	O95239	KIF4A_HUMAN	RecName:_Full=Chromosome-associated_kinesin_KIF4A;_AltName:_Full=Chromokinesin-A;	0	none	none
Larance_2010	O75390	CISY_HUMAN	RecName:_Full=Citrate_synthase,_mitochondrial;_EC=2.3.3.1;_Flags:_Precursor;	1	none	none
Larance_2010	Q14677	EPN4_HUMAN	RecName:_Full=Clathrin_interactor_1;_AltName:_Full=Epsin-4;_AltName:_Full=Epsin-related_protein;_Short=EpsinR;_AltName:_Full=Enthoprotin;_AltName:_Full=Clathrin-interacting_protein_localized_in_the_trans-Golgi_region;_Short=Clint;	1	none	none
Larance_2010	Q7Z460	CLAP1_HUMAN	RecName:_Full=CLIP-associating_protein_1;_AltName:_Full=Cytoplasmic_linker-associated_protein_1;_AltName:_Full=Multiple_asters_homolog_1;_AltName:_Full=Protein_Orbit_homolog_1;_Short=hOrbit1;	0	none	643
Larance_2010	O75122	CLAP2_HUMAN	RecName:_Full=CLIP-associating_protein_2;_AltName:_Full=Cytoplasmic_linker-associated_protein_2;_AltName:_Full=Protein_Orbit_homolog_2;_Short=hOrbit2;	2	none	643
Larance_2010	Q7Z401	MYCPP_HUMAN	RecName:_Full=C-myc_promoter-binding_protein;_AltName:_Full=DENN_domain-containing_protein_4A;	0	none	368
Larance_2010	Q9Y678	COPG_HUMAN	RecName:_Full=Coatomer_subunit_gamma;_AltName:_Full=Gamma-coat_protein;_Short=Gamma-COP;	1	none	none
Larance_2010	P23528	COF1_HUMAN	RecName:_Full=Cofilin-1;_AltName:_Full=Cofilin,_non-muscle_isoform;_AltName:_Full=18_kDa_phosphoprotein;_Short=p18;	4	GD	2028
Larance_2010	Q14011	CIRBP_HUMAN	RecName:_Full=Cold-inducible_RNA-binding_protein;_AltName:_Full=Glycine-rich_RNA-binding_protein_CIRP;_AltName:_Full=A18_hnRNP;	1	none	none
Larance_2010	P02452	CO1A1_HUMAN	RecName:_Full=Collagen_alpha-1(I)_chain;_AltName:_Full=Alpha-1_type_I_collagen;_Flags:_Precursor;	0	none	none
Larance_2010	P02461	CO3A1_HUMAN	RecName:_Full=Collagen_alpha-1(III)_chain;_Flags:_Precursor;	0	none	none
Larance_2010	Q99715	COCA1_HUMAN	RecName:_Full=Collagen_alpha-1(XII)_chain;_Flags:_Precursor;	0	none	735
Larance_2010	P39059	COFA1_HUMAN	RecName:_Full=Collagen_alpha-1(XV)_chain;_Contains:_RecName:_Full=Endostatin;_AltName:_Full=Endostatin-XV;_AltName:_Full=Restin;_AltName:_Full=Related_to_endostatin;_Flags:_Precursor;	0	none	none
Larance_2010	Q9BXJ0	C1QT5_HUMAN	RecName:_Full=Complement_C1q_tumor_necrosis_factor-related_protein_5;_Flags:_Precursor;	0	none	none
Larance_2010	Q13098	CSN1_HUMAN	RecName:_Full=COP9_signalosome_complex_subunit_1;_Short=Signalosome_subunit_1;_Short=SGN1;_AltName:_Full=JAB1-containing_signalosome_subunit_1;_AltName:_Full=G_protein_pathway_suppressor_1;_Short=GPS-1;_AltName:_Full=Protein_MFH;	1	none	none
Larance_2010	P61201	CSN2_HUMAN	RecName:_Full=COP9_signalosome_complex_subunit_2;_Short=Signalosome_subunit_2;_Short=SGN2;_AltName:_Full=JAB1-containing_signalosome_subunit_2;_AltName:_Full=Thyroid_receptor-interacting_protein_15;_Short=TR-interacting_protein_15;_Short=TRIP-15;_AltName:_Full=Alien_homolog;	0	none	none
Larance_2010	Q9UNS2	CSN3_HUMAN	RecName:_Full=COP9_signalosome_complex_subunit_3;_Short=Signalosome_subunit_3;_Short=SGN3;_AltName:_Full=JAB1-containing_signalosome_subunit_3;	0	none	none
Larance_2010	Q9BT78	CSN4_HUMAN	RecName:_Full=COP9_signalosome_complex_subunit_4;_Short=Signalosome_subunit_4;_Short=SGN4;_AltName:_Full=JAB1-containing_signalosome_subunit_4;	1	none	none
Larance_2010	Q9UBW8	CSN7A_HUMAN	RecName:_Full=COP9_signalosome_complex_subunit_7a;_Short=Signalosome_subunit_7a;_Short=SGN7a;_AltName:_Full=JAB1-containing_signalosome_subunit_7a;_AltName:_Full=Dermal_papilla-derived_protein_10;	0	none	none
Larance_2010	Q99627	CSN8_HUMAN	RecName:_Full=COP9_signalosome_complex_subunit_8;_Short=Signalosome_subunit_8;_Short=SGN8;_AltName:_Full=JAB1-containing_signalosome_subunit_8;_AltName:_Full=COP9_homolog;_Short=hCOP9;	0	none	none
Larance_2010	Q13951	PEBB_HUMAN	RecName:_Full=Core-binding_factor_subunit_beta;_Short=CBF-beta;_AltName:_Full=Polyomavirus_enhancer-binding_protein_2_beta_subunit;_Short=PEBP2-beta;_Short=PEA2-beta;_AltName:_Full=SL3-3_enhancer_factor_1_subunit_beta;_AltName:_Full=SL3/AKV_core-binding_factor_beta_subunit;	0	none	none
Larance_2010	Q92793	CBP_HUMAN	RecName:_Full=CREB-binding_protein;_EC=2.3.1.48;	4	none	2324
Larance_2010	Q6UUV9	CRTC1_HUMAN	RecName:_Full=CREB-regulated_transcription_coactivator_1;_AltName:_Full=Transducer_of_regulated_cAMP_response_element-binding_protein_1;_Short=Transducer_of_CREB_protein_1;_Short=TORC-1;_AltName:_Full=Mucoepidermoid_carcinoma_translocated_protein_1;	0	none	543
Larance_2010	Q53ET0	CRTC2_HUMAN	RecName:_Full=CREB-regulated_transcription_coactivator_2;_AltName:_Full=Transducer_of_regulated_cAMP_response_element-binding_protein_2;_Short=Transducer_of_CREB_protein_2;_Short=TORC-2;	0	GD	543
Larance_2010	Q6UUV7	CRTC3_HUMAN	RecName:_Full=CREB-regulated_transcription_coactivator_3;_AltName:_Full=Transducer_of_regulated_cAMP_response_element-binding_protein_3;_Short=Transducer_of_CREB_protein_3;_Short=TORC-3;	0	none	543
Larance_2010	Q96AY2	EME1_HUMAN	RecName:_Full=Crossover_junction_endonuclease_EME1;_EC=3.1.22.-;_AltName:_Full=MMS4_homolog;_Short=hMMS4;	0	none	2264
Larance_2010	P21291	CSRP1_HUMAN	RecName:_Full=Cysteine_and_glycine-rich_protein_1;_AltName:_Full=Cysteine-rich_protein_1;_Short=CRP1;_Short=CRP;	0	none	440
Larance_2010	Q16527	CSRP2_HUMAN	RecName:_Full=Cysteine_and_glycine-rich_protein_2;_AltName:_Full=Cysteine-rich_protein_2;_Short=CRP2;_AltName:_Full=Smooth_muscle_cell_LIM_protein;_Short=SmLIM;_AltName:_Full=LIM_domain_only_protein_5;_Short=LMO-5;	1	none	440
Larance_2010	Q99418	CYH2_HUMAN	RecName:_Full=Cytohesin-2;_AltName:_Full=PH,_SEC7_and_coiled-coil_domain-containing_protein_2;_AltName:_Full=ARF_nucleotide-binding_site_opener;_Short=Protein_ARNO;_AltName:_Full=ARF_exchange_factor;	0	none	1743
Larance_2010	O43739	CYH3_HUMAN	RecName:_Full=Cytohesin-3;_AltName:_Full=PH,_SEC7_and_coiled-coil_domain-containing_protein_3;_AltName:_Full=ARF_nucleotide-binding_site_opener_3;_Short=Protein_ARNO3;_AltName:_Full=General_receptor_of_phosphoinositides_1;_Short=Grp1;	0	none	1743
Larance_2010	Q14204	DYHC1_HUMAN	RecName:_Full=Cytoplasmic_dynein_1_heavy_chain_1;_AltName:_Full=Cytoplasmic_dynein_heavy_chain_1;_AltName:_Full=Dynein_heavy_chain,_cytosolic;	5	none	none
Larance_2010	Q7L576	CYFP1_HUMAN	RecName:_Full=Cytoplasmic_FMR1-interacting_protein_1;_AltName:_Full=Specifically_Rac1-associated_protein_1;_Short=Sra-1;_AltName:_Full=p140sra-1;	2	none	1520
Larance_2010	P49902	5NTC_HUMAN	RecName:_Full=Cytosolic_purine_5'-nucleotidase;_EC=3.1.3.5;_AltName:_Full=Cytosolic_5'-nucleotidase_II;	0	none	860
Larance_2010	Q96B18	DACT3_HUMAN	RecName:_Full=Dapper_homolog_3;_AltName:_Full=Antagonist_of_beta-catenin_Dapper_homolog_3;_AltName:_Full=Arginine-rich_region_1_protein;	0	none	none
Larance_2010	Q96EP5	DAZP1_HUMAN	RecName:_Full=DAZ-associated_protein_1;_AltName:_Full=Deleted_in_azoospermia-associated_protein_1;	3	none	none
Larance_2010	P61962	DCAF7_HUMAN	RecName:_Full=DDB1-_and_CUL4-associated_factor_7;_AltName:_Full=WD_repeat-containing_protein_68;_AltName:_Full=WD_repeat-containing_protein_An11_homolog;	0	none	none
Larance_2010	Q96HP0	DOCK6_HUMAN	RecName:_Full=Dedicator_of_cytokinesis_protein_6;	0	none	323
Larance_2010	Q96N67	DOCK7_HUMAN	RecName:_Full=Dedicator_of_cytokinesis_protein_7;	2	none	323
Larance_2010	Q5VZ89	DEN4C_HUMAN	RecName:_Full=DENN_domain-containing_protein_4C;	0	none	368
Larance_2010	P17661	DESM_HUMAN	RecName:_Full=Desmin;	1	none	834
Larance_2010	P15924	DESP_HUMAN	RecName:_Full=Desmoplakin;_Short=DP;_AltName:_Full=250/210_kDa_paraneoplastic_pemphigus_antigen;	2	none	none
Larance_2010	P60981	DEST_HUMAN	RecName:_Full=Destrin;_AltName:_Full=Actin-depolymerizing_factor;_Short=ADF;	1	none	2028
Larance_2010	P10515	ODP2_HUMAN	RecName:_Full=Dihydrolipoyllysine-residue_acetyltransferase_component_of_pyruvate_dehydrogenase_complex,_mitochondrial;_EC=2.3.1.12;_AltName:_Full=Dihydrolipoamide_acetyltransferase_component_of_pyruvate_dehydrogenase_complex;_AltName:_Full=Pyruvate_dehydrogenase_complex_component_E2;_Short=PDC-E2;_Short=PDCE2;_AltName:_Full=70_kDa_mitochondrial_autoantigen_of_primary_biliary_cirrhosis;_Short=PBC…	0	none	none
Larance_2010	Q16555	DPYL2_HUMAN	RecName:_Full=Dihydropyrimidinase-related_protein_2;_Short=DRP-2;_AltName:_Full=Collapsin_response_mediator_protein_2;_Short=CRMP-2;_AltName:_Full=Unc-33-like_phosphoprotein_2;_Short=ULIP-2;_AltName:_Full=N2A3;	1	none	826
Larance_2010	Q8TDM6	DLG5_HUMAN	RecName:_Full=Disks_large_homolog_5;_AltName:_Full=Placenta_and_prostate_DLG;_AltName:_Full=Discs_large_protein_P-dlg;	0	none	none
Larance_2010	Q155Q3	DIXC1_HUMAN	RecName:_Full=Dixin;_AltName:_Full=DIX_domain-containing_protein_1;_AltName:_Full=Coiled-coil_protein_DIX1;_Short=Coiled-coil-DIX1;	0	none	none
Larance_2010	P26358	DNMT1_HUMAN	RecName:_Full=DNA_(cytosine-5)-methyltransferase_1;_Short=Dnmt1;_EC=2.1.1.37;_AltName:_Full=MCMT;_AltName:_Full=DNA_methyltransferase_HsaI;_Short=DNA_MTase_HsaI;_Short=M.HsaI;_AltName:_Full=CXXC-type_zinc_finger_protein_9;	3	none	none
Larance_2010	P33991	MCM4_HUMAN	RecName:_Full=DNA_replication_licensing_factor_MCM4;_AltName:_Full=CDC21_homolog;_AltName:_Full=P1-CDC21;	2	none	none
Larance_2010	P33992	MCM5_HUMAN	RecName:_Full=DNA_replication_licensing_factor_MCM5;_AltName:_Full=CDC46_homolog;_AltName:_Full=P1-CDC46;	5	none	none
Larance_2010	P31689	DNJA1_HUMAN	RecName:_Full=DnaJ_homolog_subfamily_A_member_1;_AltName:_Full=Heat_shock_40_kDa_protein_4;_AltName:_Full=DnaJ_protein_homolog_2;_AltName:_Full=Human_DnaJ_protein_2;_Short=hDj-2;_AltName:_Full=Heat_shock_protein_J2;_Short=HSJ-2;_AltName:_Full=HSDJ;	1	none	1905
Larance_2010	O60884	DNJA2_HUMAN	RecName:_Full=DnaJ_homolog_subfamily_A_member_2;_AltName:_Full=HIRA-interacting_protein_4;_AltName:_Full=Cell_cycle_progression_restoration_gene_3_protein;_AltName:_Full=Dnj3;_Short=Dj3;_AltName:_Full=Renal_carcinoma_antigen_NY-REN-14;	2	none	none
Larance_2010	Q9UBS4	DJB11_HUMAN	RecName:_Full=DnaJ_homolog_subfamily_B_member_11;_AltName:_Full=ER-associated_dnaJ_protein_3;_Short=ERj3p;_Short=ERdj3;_AltName:_Full=ER-associated_Hsp40_co-chaperone;_AltName:_Full=ER-associated_DNAJ;_AltName:_Full=HEDJ;_AltName:_Full=DnaJ_protein_homolog_9;_AltName:_Full=Human_DnaJ_protein_9;_Short=hDj-9;_AltName:_Full=PWP1-interacting_protein_4;_AltName:_Full=APOBEC1-binding_protein_2;_Short=A…	0	none	none
Larance_2010	O75190	DNJB6_HUMAN	RecName:_Full=DnaJ_homolog_subfamily_B_member_6;_AltName:_Full=Heat_shock_protein_J2;_Short=HSJ-2;_AltName:_Full=MSJ-1;_AltName:_Full=HHDJ1;_AltName:_Full=MRJ;	0	none	671
Larance_2010	Q8IXB1	DJC10_HUMAN	RecName:_Full=DnaJ_homolog_subfamily_C_member_10;_AltName:_Full=ER-resident_protein_ERdj5;_AltName:_Full=Macrothioredoxin;_Short=MTHr;_Flags:_Precursor;	3	none	none
Larance_2010	P51452	DUS3_HUMAN	RecName:_Full=Dual_specificity_protein_phosphatase_3;_EC=3.1.3.48;_EC=3.1.3.16;_AltName:_Full=Dual_specificity_protein_phosphatase_VHR;	0	none	none
Larance_2010	Q13627	DYR1A_HUMAN	RecName:_Full=Dual_specificity_tyrosine-phosphorylation-regulated_kinase_1A;_EC=2.7.12.1;_AltName:_Full=Protein_kinase_minibrain_homolog;_Short=MNBH;_Short=hMNB;_AltName:_Full=HP86;_AltName:_Full=Dual_specificity_YAK1-related_kinase;	1	SL	2406
Larance_2010	P63167	DYL1_HUMAN	RecName:_Full=Dynein_light_chain_1,_cytoplasmic;_AltName:_Full=Dynein_light_chain_LC8-type_1;_AltName:_Full=8_kDa_dynein_light_chain;_Short=DLC8;_AltName:_Full=Protein_inhibitor_of_neuronal_nitric_oxide_synthase;_Short=PIN;	0	none	2125
Larance_2010	Q9NP97	DLRB1_HUMAN	RecName:_Full=Dynein_light_chain_roadblock-type_1;_AltName:_Full=Dynein_light_chain_2A,_cytoplasmic;_AltName:_Full=Dynein-associated_protein_Km23;_AltName:_Full=Roadblock_domain-containing_protein_1;_AltName:_Full=Bithoraxoid-like_protein;_Short=BLP;	0	none	2316
Larance_2010	P22681	CBL_HUMAN	RecName:_Full=E3_ubiquitin-protein_ligase_CBL;_EC=6.3.2.-;_AltName:_Full=Signal_transduction_protein_CBL;_AltName:_Full=Proto-oncogene_c-Cbl;_AltName:_Full=Casitas_B-lineage_lymphoma_proto-oncogene;_AltName:_Full=RING_finger_protein_55;	0	SL	1104
Larance_2010	Q9ULT8	HECD1_HUMAN	RecName:_Full=E3_ubiquitin-protein_ligase_HECTD1;_EC=6.3.2.-;_AltName:_Full=HECT_domain-containing_protein_1;_AltName:_Full=E3_ligase_for_inhibin_receptor;_AltName:_Full=EULIR;	0	none	none
Larance_2010	P46934	NEDD4_HUMAN	RecName:_Full=E3_ubiquitin-protein_ligase_NEDD4;_EC=6.3.2.-;_AltName:_Full=Neural_precursor_cell_expressed_developmentally_down-regulated_protein_4;_Short=NEDD-4;_AltName:_Full=Cell_proliferation-inducing_gene_53_protein;	0	none	2206
Larance_2010	Q96PU5	NED4L_HUMAN	RecName:_Full=E3_ubiquitin-protein_ligase_NEDD4-like;_EC=6.3.2.-;_AltName:_Full=Nedd4-2;_AltName:_Full=NEDD4.2;	0	GD	2206
Larance_2010	Q13049	TRI32_HUMAN	RecName:_Full=E3_ubiquitin-protein_ligase_TRIM32;_EC=6.3.2.-;_AltName:_Full=Tripartite_motif-containing_protein_32;_AltName:_Full=Zinc_finger_protein_HT2A;_AltName:_Full=72_kDa_Tat-interacting_protein;	0	none	none
Larance_2010	Q5T4S7	UBR4_HUMAN	RecName:_Full=E3_ubiquitin-protein_ligase_UBR4;_EC=6.3.2.-;_AltName:_Full=N-recognin-4;_AltName:_Full=Zinc_finger_UBR1-type_protein_1;_AltName:_Full=Retinoblastoma-associated_factor_of_600_kDa;_Short=RBAF600;_Short=p600;_AltName:_Full=600_kDa_retinoblastoma_protein-associated_factor;	1	none	none
Larance_2010	Q8NHG8	ZNRF2_HUMAN	RecName:_Full=E3_ubiquitin-protein_ligase_ZNRF2;_EC=6.3.2.-;_AltName:_Full=Zinc/RING_finger_protein_2;_AltName:_Full=RING_finger_protein_202;_AltName:_Full=Protein_Ells2;	2	GD	none
Larance_2010	Q32P44	EMAL3_HUMAN	RecName:_Full=Echinoderm_microtubule-associated_protein-like_3;_Short=EMAP-3;	0	none	886
Larance_2010	Q8N3D4	EH1L1_HUMAN	RecName:_Full=EH_domain-binding_protein_1-like_protein_1;	0	none	none
Larance_2010	Q9NZN4	EHD2_HUMAN	RecName:_Full=EH_domain-containing_protein_2;_AltName:_Full=PAST_homolog_2;	0	none	881
Larance_2010	Q9H223	EHD4_HUMAN	RecName:_Full=EH_domain-containing_protein_4;_AltName:_Full=PAST_homolog_4;_AltName:_Full=Hepatocellular_carcinoma-associated_protein_10/11;	2	none	881
Larance_2010	Q15717	ELAV1_HUMAN	RecName:_Full=ELAV-like_protein_1;_AltName:_Full=Hu-antigen_R;_Short=HuR;	2	SL	577
Larance_2010	Q8IUD2	RB6I2_HUMAN	RecName:_Full=ELKS/Rab6-interacting/CAST_family_member_1;_Short=ERC-1;_AltName:_Full=Rab6-interacting_protein_2;	3	none	1142
Larance_2010	P68104	EF1A1_HUMAN	RecName:_Full=Elongation_factor_1-alpha_1;_Short=EF-1-alpha-1;_AltName:_Full=Eukaryotic_elongation_factor_1_A-1;_Short=eEF1A-1;_AltName:_Full=Elongation_factor_Tu;_Short=EF-Tu;_AltName:_Full=Leukocyte_receptor_cluster_member_7;	6	none	none
Larance_2010	P29692	EF1D_HUMAN	RecName:_Full=Elongation_factor_1-delta;_Short=EF-1-delta;_AltName:_Full=Antigen_NY-CO-4;	4	none	none
Larance_2010	P13639	EF2_HUMAN	RecName:_Full=Elongation_factor_2;_Short=EF-2;	7	none	none
Larance_2010	Q96JJ3	ELMO2_HUMAN	RecName:_Full=Engulfment_and_cell_motility_protein_2;_AltName:_Full=Protein_ced-12_homolog_A;_Short=hCed-12A;	1	none	1727
Larance_2010	Q96F86	EDC3_HUMAN	RecName:_Full=Enhancer_of_mRNA-decapping_protein_3;_AltName:_Full=LSM16_homolog;_AltName:_Full=YjeF_domain-containing_protein_1;_AltName:_Full=YjeF_N-terminal_domain-containing_protein_2;_Short=YjeF_N2;_Short=hYjeF_N2;	1	GD	none
Larance_2010	P84090	ERH_HUMAN	RecName:_Full=Enhancer_of_rudimentary_homolog;	2	none	none
Larance_2010	Q9UBC2	EP15R_HUMAN	RecName:_Full=Epidermal_growth_factor_receptor_substrate_15-like_1;_AltName:_Full=Eps15-related_protein;_Short=Eps15R;	1	none	578
Larance_2010	O95208	EPN2_HUMAN	RecName:_Full=Epsin-2;_AltName:_Full=EPS-15-interacting_protein_2;	0	none	none
Larance_2010	P15170	ERF3A_HUMAN	RecName:_Full=Eukaryotic_peptide_chain_release_factor_GTP-binding_subunit_ERF3A;_Short=Eukaryotic_peptide_chain_release_factor_subunit_3a;_Short=eRF3a;_AltName:_Full=G1_to_S_phase_transition_protein_1_homolog;	2	none	none
Larance_2010	P47813	IF1AX_HUMAN	RecName:_Full=Eukaryotic_translation_initiation_factor_1A,_X-chromosomal;_Short=eIF-1A_X_isoform;_AltName:_Full=Eukaryotic_translation_initiation_factor_4C;_Short=eIF-4C;	0	none	none
Larance_2010	P05198	IF2A_HUMAN	RecName:_Full=Eukaryotic_translation_initiation_factor_2_subunit_1;_AltName:_Full=Eukaryotic_translation_initiation_factor_2_subunit_alpha;_Short=eIF-2-alpha;_Short=eIF-2alpha;_Short=eIF-2A;	4	none	none
Larance_2010	O00303	EIF3F_HUMAN	RecName:_Full=Eukaryotic_translation_initiation_factor_3_subunit_F;_Short=eIF3f;_AltName:_Full=Eukaryotic_translation_initiation_factor_3_subunit_5;_AltName:_Full=eIF-3-epsilon;_AltName:_Full=eIF3_p47;	5	none	none
Larance_2010	Q9UBQ5	EIF3K_HUMAN	RecName:_Full=Eukaryotic_translation_initiation_factor_3_subunit_K;_Short=eIF3k;_AltName:_Full=Eukaryotic_translation_initiation_factor_3_subunit_12;_AltName:_Full=eIF-3_p25;_AltName:_Full=eIF-3_p28;_AltName:_Full=Muscle-specific_gene_M9_protein;_AltName:_Full=PLAC-24;	1	none	none
Larance_2010	Q04637	IF4G1_HUMAN	RecName:_Full=Eukaryotic_translation_initiation_factor_4_gamma_1;_Short=eIF-4-gamma_1;_Short=eIF-4G_1;_Short=eIF-4G1;_AltName:_Full=p220;	4	none	76
Larance_2010	O43432	IF4G3_HUMAN	RecName:_Full=Eukaryotic_translation_initiation_factor_4_gamma_3;_Short=eIF-4-gamma_3;_Short=eIF-4G_3;_Short=eIF4G_3;_AltName:_Full=eIF-4-gamma_II;_Short=eIF4GII;	0	none	76
Larance_2010	O60573	IF4E2_HUMAN	RecName:_Full=Eukaryotic_translation_initiation_factor_4E_type_2;_Short=eIF-4E_type_2;_Short=eIF4E_type_2;_AltName:_Full=mRNA_cap-binding_protein_type_3;_AltName:_Full=Eukaryotic_translation_initiation_factor_4E-like_3;_AltName:_Full=Eukaryotic_translation_initiation_factor_4E_homologous_protein;_AltName:_Full=mRNA_cap-binding_protein_4EHP;_AltName:_Full=eIF4E-like_protein_4E-LP;	0	none	none
Larance_2010	Q9BSJ8	ESYT1_HUMAN	RecName:_Full=Extended_synaptotagmin-1;_Short=E-Syt1;_AltName:_Full=Membrane-bound_C2_domain-containing_protein;	1	none	1072
Larance_2010	A0FGR8	ESYT2_HUMAN	RecName:_Full=Extended_synaptotagmin-2;_Short=E-Syt2;_AltName:_Full=Chr2Syt;	0	none	1072
Larance_2010	P52907	CAZA1_HUMAN	RecName:_Full=F-actin-capping_protein_subunit_alpha-1;_AltName:_Full=CapZ_alpha-1;	5	none	279
Larance_2010	P47755	CAZA2_HUMAN	RecName:_Full=F-actin-capping_protein_subunit_alpha-2;_AltName:_Full=CapZ_alpha-2;	4	none	279
Larance_2010	P47756	CAPZB_HUMAN	RecName:_Full=F-actin-capping_protein_subunit_beta;_AltName:_Full=CapZ_beta;	2	none	none
Larance_2010	Q92945	FUBP2_HUMAN	RecName:_Full=Far_upstream_element-binding_protein_2;_Short=FUSE-binding_protein_2;_AltName:_Full=KH_type-splicing_regulatory_protein;_Short=KSRP;_AltName:_Full=p75;	6	none	337
Larance_2010	P49327	FAS_HUMAN	RecName:_Full=Fatty_acid_synthase;_EC=2.3.1.85;_Includes:_RecName:_Full=[Acyl-carrier-protein]_S-acetyltransferase;_EC=2.3.1.38;_Includes:_RecName:_Full=[Acyl-carrier-protein]_S-malonyltransferase;_EC=2.3.1.39;_Includes:_RecName:_Full=3-oxoacyl-[acyl-carrier-protein]_synthase;_EC=2.3.1.41;_Includes:_RecName:_Full=3-oxoacyl-[acyl-carrier-protein]_reductase;_EC=1.1.1.100;_Includes:_RecName:_Full=3-…	6	none	none
Larance_2010	Q9P2Q2	FRM4A_HUMAN	RecName:_Full=FERM_domain-containing_protein_4A;	0	none	1094
Larance_2010	P02751	FINC_HUMAN	RecName:_Full=Fibronectin;_Short=FN;_AltName:_Full=Cold-insoluble_globulin;_Short=CIG;_Contains:_RecName:_Full=Anastellin;_Contains:_RecName:_Full=Ugl-Y1;_Contains:_RecName:_Full=Ugl-Y2;_Contains:_RecName:_Full=Ugl-Y3;_Flags:_Precursor;	0	none	735
Larance_2010	P21333	FLNA_HUMAN	RecName:_Full=Filamin-A;_Short=FLN-A;_AltName:_Full=Alpha-filamin;_AltName:_Full=Filamin-1;_AltName:_Full=Endothelial_actin-binding_protein;_AltName:_Full=Actin-binding_protein_280;_Short=ABP-280;_AltName:_Full=Non-muscle_filamin;	8	none	1064
Larance_2010	Q14315	FLNC_HUMAN	RecName:_Full=Filamin-C;_Short=FLN-C;_Short=FLNc;_AltName:_Full=Gamma-filamin;_AltName:_Full=Filamin-2;_AltName:_Full=Actin-binding-like_protein;_AltName:_Full=ABP-L;_AltName:_Full=ABP-280-like_protein;	1	none	1064
Larance_2010	P85037	FOXK1_HUMAN	RecName:_Full=Forkhead_box_protein_K1;_AltName:_Full=Myocyte_nuclear_factor;_Short=MNF;	0	none	1737
Larance_2010	Q12778	FOXO1_HUMAN	RecName:_Full=Forkhead_box_protein_O1;_AltName:_Full=Forkhead_box_protein_O1A;_AltName:_Full=Forkhead_in_rhabdomyosarcoma;	0	GD	244
Larance_2010	O43524	FOXO3_HUMAN	RecName:_Full=Forkhead_box_protein_O3;_AltName:_Full=Forkhead_in_rhabdomyosarcoma-like_1;_AltName:_Full=AF6q21_protein;	0	GD	244
Larance_2010	Q68DA7	FMN1_HUMAN	RecName:_Full=Formin-1;_AltName:_Full=Limb_deformity_protein_homolog;	0	none	none
Larance_2010	P09382	LEG1_HUMAN	RecName:_Full=Galectin-1;_Short=Gal-1;_AltName:_Full=Lectin_galactoside-binding_soluble_1;_AltName:_Full=Beta-galactoside-binding_lectin_L-14-I;_AltName:_Full=Lactose-binding_lectin_1;_AltName:_Full=S-Lac_lectin_1;_AltName:_Full=Galaptin;_AltName:_Full=14_kDa_lectin;_AltName:_Full=HPL;_AltName:_Full=HBL;_AltName:_Full=Putative_MAPK-activating_protein_PM12;_AltName:_Full=14_kDa_laminin-binding_pro…	0	none	none
Larance_2010	Q3V6T2	GRDN_HUMAN	RecName:_Full=Girdin;_AltName:_Full=Girders_of_actin_filament;_AltName:_Full=Coiled-coil_domain-containing_protein_88A;_AltName:_Full=Akt_phosphorylation_enhancer;_Short=APE;_AltName:_Full=Hook-related_protein_1;_Short=HkRP1;_AltName:_Full=G_alpha-interacting_vesicle-associated_protein;_Short=GIV;	1	none	891
Larance_2010	Q86VQ1	GLCI1_HUMAN	RecName:_Full=Glucocorticoid-induced_transcript_1_protein;	0	none	781
Larance_2010	P09211	GSTP1_HUMAN	RecName:_Full=Glutathione_S-transferase_P;_EC=2.5.1.18;_AltName:_Full=GST_class-pi;_AltName:_Full=GSTP1-1;	1	none	none
Larance_2010	P04406	G3P_HUMAN	RecName:_Full=Glyceraldehyde-3-phosphate_dehydrogenase;_Short=GAPDH;_EC=1.2.1.12;	7	none	none
Larance_2010	Q9UQC2	GAB2_HUMAN	RecName:_Full=GRB2-associated-binding_protein_2;_AltName:_Full=Growth_factor_receptor_bound_protein_2-associated_protein_2;_AltName:_Full=GRB2-associated_binder_2;_AltName:_Full=pp100;	0	GD	1384
Larance_2010	P01111	RASN_HUMAN	RecName:_Full=GTPase_NRas;_AltName:_Full=Transforming_protein_N-Ras;_Flags:_Precursor;	0	none	426
Larance_2010	P62826	RAN_HUMAN	RecName:_Full=GTP-binding_nuclear_protein_Ran;_AltName:_Full=GTPase_Ran;_AltName:_Full=Ras-related_nuclear_protein;_AltName:_Full=Ras-like_protein_TC4;_AltName:_Full=Androgen_receptor-associated_protein_24;	4	none	none
Larance_2010	P55042	RAD_HUMAN	RecName:_Full=GTP-binding_protein_RAD;_AltName:_Full=Ras_associated_with_diabetes;_AltName:_Full=RAD1;	0	none	1834
Larance_2010	Q9NR31	SAR1A_HUMAN	RecName:_Full=GTP-binding_protein_SAR1a;_AltName:_Full=COPII-associated_small_GTPase;	0	none	1451
Larance_2010	Q03113	GNA12_HUMAN	RecName:_Full=Guanine_nucleotide-binding_protein_subunit_alpha-12;_Short=G-protein_subunit_alpha-12;_Short=G_alpha-12;	0	none	1735
Larance_2010	P63244	GBLP_HUMAN	RecName:_Full=Guanine_nucleotide-binding_protein_subunit_beta-2-like_1;_AltName:_Full=Guanine_nucleotide-binding_protein_subunit_beta-like_protein_12.3;_AltName:_Full=Receptor_of_activated_protein_kinase_C_1;_Short=RACK1;_AltName:_Full=Receptor_for_activated_C_kinase;_AltName:_Full=Cell_proliferation-inducing_gene_21_protein;_AltName:_Full=Human_lung_cancer_oncogene_7_protein;_Short=HLC-7;	7	none	none
Larance_2010	Q92574	TSC1_HUMAN	RecName:_Full=Hamartin;_AltName:_Full=Tuberous_sclerosis_1_protein;	0	none	none
Larance_2010	P11142	HSP7C_HUMAN	RecName:_Full=Heat_shock_cognate_71_kDa_protein;_AltName:_Full=Heat_shock_70_kDa_protein_8;	10	none	1573
Larance_2010	Q12931	TRAP1_HUMAN	RecName:_Full=Heat_shock_protein_75_kDa,_mitochondrial;_Short=HSP_75;_AltName:_Full=Tumor_necrosis_factor_type_1_receptor-associated_protein;_Short=TRAP-1;_AltName:_Full=TNFR-associated_protein_1;_Flags:_Precursor;	3	none	none
Larance_2010	P04792	HSPB1_HUMAN	RecName:_Full=Heat_shock_protein_beta-1;_Short=HspB1;_AltName:_Full=Heat_shock_27_kDa_protein;_Short=HSP_27;_AltName:_Full=Stress-responsive_protein_27;_Short=SRP27;_AltName:_Full=Estrogen-regulated_24_kDa_protein;_AltName:_Full=28_kDa_heat_shock_protein;	0	none	none
Larance_2010	Q9UJY1	HSPB8_HUMAN	RecName:_Full=Heat_shock_protein_beta-8;_Short=HspB8;_AltName:_Full=Alpha-crystallin_C_chain;_AltName:_Full=Small_stress_protein-like_protein_HSP22;_AltName:_Full=E2-induced_gene_1_protein;_AltName:_Full=Protein_kinase_H11;	0	none	none
Larance_2010	P07900	HS90A_HUMAN	RecName:_Full=Heat_shock_protein_HSP_90-alpha;_AltName:_Full=Heat_shock_86_kDa;_Short=HSP_86;_Short=HSP86;_AltName:_Full=Renal_carcinoma_antigen_NY-REN-38;	8	none	1314
Larance_2010	Q99729	ROAA_HUMAN	RecName:_Full=Heterogeneous_nuclear_ribonucleoprotein_A/B;_Short=hnRNP_A/B;_AltName:_Full=APOBEC1-binding_protein_1;_Short=ABBP-1;	3	none	1268
Larance_2010	Q13151	ROA0_HUMAN	RecName:_Full=Heterogeneous_nuclear_ribonucleoprotein_A0;_Short=hnRNP_A0;	4	none	766
Larance_2010	P09651	ROA1_HUMAN	RecName:_Full=Heterogeneous_nuclear_ribonucleoprotein_A1;_Short=hnRNP_A1;_AltName:_Full=hnRNP_core_protein_A1;_AltName:_Full=Helix-destabilizing_protein;_AltName:_Full=Single-strand_RNA-binding_protein;	9	none	766
Larance_2010	P51991	ROA3_HUMAN	RecName:_Full=Heterogeneous_nuclear_ribonucleoprotein_A3;_Short=hnRNP_A3;	2	none	766
Larance_2010	Q14103	HNRPD_HUMAN	RecName:_Full=Heterogeneous_nuclear_ribonucleoprotein_D0;_Short=hnRNP_D0;_AltName:_Full=AU-rich_element_RNA-binding_protein_1;	6	none	1268
Larance_2010	P52597	HNRPF_HUMAN	RecName:_Full=Heterogeneous_nuclear_ribonucleoprotein_F;_Short=hnRNP_F;_AltName:_Full=Nucleolin-like_protein_mcs94-1;_Contains:_RecName:_Full=Heterogeneous_nuclear_ribonucleoprotein_F,_N-terminally_processed;	8	none	1259
Larance_2010	P38159	HNRPG_HUMAN	RecName:_Full=Heterogeneous_nuclear_ribonucleoprotein_G;_Short=hnRNP_G;_AltName:_Full=RNA-binding_motif_protein,_X_chromosome;_AltName:_Full=Glycoprotein_p43;_Contains:_RecName:_Full=Heterogeneous_nuclear_ribonucleoprotein_G,_N-terminally_processed;	4	none	none
Larance_2010	P31943	HNRH1_HUMAN	RecName:_Full=Heterogeneous_nuclear_ribonucleoprotein_H;_Short=hnRNP_H;_Contains:_RecName:_Full=Heterogeneous_nuclear_ribonucleoprotein_H,_N-terminally_processed;	10	none	1259
Larance_2010	P55795	HNRH2_HUMAN	RecName:_Full=Heterogeneous_nuclear_ribonucleoprotein_H2;_Short=hnRNP_H2;_AltName:_Full=Heterogeneous_nuclear_ribonucleoprotein_H';_Short=hnRNP_H';_AltName:_Full=FTP-3;	3	none	1259
Larance_2010	P61978	HNRPK_HUMAN	RecName:_Full=Heterogeneous_nuclear_ribonucleoprotein_K;_Short=hnRNP_K;_AltName:_Full=Transformation_up-regulated_nuclear_protein;_Short=TUNP;	7	none	none
Larance_2010	P14866	HNRPL_HUMAN	RecName:_Full=Heterogeneous_nuclear_ribonucleoprotein_L;_Short=hnRNP_L;	7	none	1006
Larance_2010	O60506	HNRPQ_HUMAN	RecName:_Full=Heterogeneous_nuclear_ribonucleoprotein_Q;_Short=hnRNP_Q;_AltName:_Full=Synaptotagmin-binding,_cytoplasmic_RNA-interacting_protein;_AltName:_Full=Glycine-_and_tyrosine-rich_RNA-binding_protein;_Short=GRY-RBP;_AltName:_Full=NS1-associated_protein_1;	3	none	186
Larance_2010	Q00839	HNRPU_HUMAN	RecName:_Full=Heterogeneous_nuclear_ribonucleoprotein_U;_Short=hnRNP_U;_AltName:_Full=Scaffold_attachment_factor_A;_Short=SAF-A;_AltName:_Full=p120;_AltName:_Full=pp120;	9	none	463
Larance_2010	P22626	ROA2_HUMAN	RecName:_Full=Heterogeneous_nuclear_ribonucleoproteins_A2/B1;_Short=hnRNP_A2/B1;	9	none	766
Larance_2010	P49773	HINT1_HUMAN	RecName:_Full=Histidine_triad_nucleotide-binding_protein_1;_EC=3.-.-.-;_AltName:_Full=Adenosine_5'-monophosphoramidase;_AltName:_Full=Protein_kinase_C_inhibitor_1;_AltName:_Full=Protein_kinase_C-interacting_protein_1;_Short=PKCI-1;	0	none	none
Larance_2010	P56524	HDAC4_HUMAN	RecName:_Full=Histone_deacetylase_4;_Short=HD4;_EC=3.5.1.98;	0	GD	806
Larance_2010	Q9UQL6	HDAC5_HUMAN	RecName:_Full=Histone_deacetylase_5;_Short=HD5;_EC=3.5.1.98;_AltName:_Full=Antigen_NY-CO-9;	0	GD	806
Larance_2010	Q8WUI4	HDAC7_HUMAN	RecName:_Full=Histone_deacetylase_7;_Short=HD7;_EC=3.5.1.98;_AltName:_Full=Histone_deacetylase_7A;_Short=HD7a;	0	GD	806
Larance_2010	Q9NSC5	HOME3_HUMAN	RecName:_Full=Homer_protein_homolog_3;_Short=Homer-3;	0	none	1492
Larance_2010	Q16543	CDC37_HUMAN	RecName:_Full=Hsp90_co-chaperone_Cdc37;_AltName:_Full=Hsp90_chaperone_protein_kinase-targeting_subunit;_AltName:_Full=p50Cdc37;	2	none	none
Larance_2010	P78318	IGBP1_HUMAN	RecName:_Full=Immunoglobulin-binding_protein_1;_AltName:_Full=CD79a-binding_protein_1;_AltName:_Full=B-cell_signal_transduction_molecule_alpha_4;_Short=Protein_alpha-4;_AltName:_Full=Renal_carcinoma_antigen_NY-REN-16;	0	none	none
Larance_2010	Q5VZP5	DUS27_HUMAN	RecName:_Full=Inactive_dual_specificity_phosphatase_27;	0	none	none
Larance_2010	P35568	IRS1_HUMAN	RecName:_Full=Insulin_receptor_substrate_1;_Short=IRS-1;	0	GD	938
Larance_2010	P01344	IGF2_HUMAN	RecName:_Full=Insulin-like_growth_factor_II;_Short=IGF-II;_AltName:_Full=Somatomedin-A;_Contains:_RecName:_Full=Insulin-like_growth_factor_II_Ala-25_Del;_Contains:_RecName:_Full=Preptin;_Flags:_Precursor;	0	none	none
Larance_2010	Q6DN90	IQEC1_HUMAN	RecName:_Full=IQ_motif_and_SEC7_domain-containing_protein_1;_AltName:_Full=ADP-ribosylation_factors_guanine_nucleotide-exchange_protein_100;_AltName:_Full=ADP-ribosylation_factors_guanine_nucleotide-exchange_protein_2;_AltName:_Full=Brefeldin-resistant_Arf-GEF_2_protein;	0	none	1121
Larance_2010	Q9H1K1	ISCU_HUMAN	RecName:_Full=Iron-sulfur_cluster_assembly_enzyme_ISCU,_mitochondrial;_AltName:_Full=NifU-like_N-terminal_domain-containing_protein;_AltName:_Full=NifU-like_protein;_Flags:_Precursor;	0	GD	none
Larance_2010	Q9Y2U9	KLDC2_HUMAN	RecName:_Full=Kelch_domain-containing_protein_2;_AltName:_Full=Hepatocellular_carcinoma-associated_antigen_33;_AltName:_Full=Host_cell_factor_homolog_LCP;_AltName:_Full=Host_cell_factor-like_protein_1;_Short=HCLP-1;	0	none	none
Larance_2010	Q04695	K1C17_HUMAN	RecName:_Full=Keratin,_type_I_cytoskeletal_17;_AltName:_Full=Cytokeratin-17;_Short=CK-17;_AltName:_Full=Keratin-17;_Short=K17;_AltName:_Full=39.1;	3	none	834
Larance_2010	Q01546	K22O_HUMAN	RecName:_Full=Keratin,_type_II_cytoskeletal_2_oral;_AltName:_Full=Cytokeratin-2P;_Short=CK-2P;_Short=K2P;_AltName:_Full=Keratin-76;_Short=K76;_AltName:_Full=Type-II_keratin_Kb9;	0	none	none
Larance_2010	Q07866	KLC1_HUMAN	RecName:_Full=Kinesin_light_chain_1;_Short=KLC_1;	0	GD	1585
Larance_2010	Q9H0B6	KLC2_HUMAN	RecName:_Full=Kinesin_light_chain_2;_Short=KLC_2;	0	GD	1585
Larance_2010	Q9NSK0	KLC4_HUMAN	RecName:_Full=Kinesin_light_chain_4;_Short=KLC_4;_AltName:_Full=Kinesin-like_protein_8;	0	GD	1585
Larance_2010	P33176	KINH_HUMAN	RecName:_Full=Kinesin-1_heavy_chain;_AltName:_Full=Ubiquitous_kinesin_heavy_chain;_Short=UKHC;_AltName:_Full=Conventional_kinesin_heavy_chain;	3	none	865
Larance_2010	Q9NQT8	KI13B_HUMAN	RecName:_Full=Kinesin-like_protein_KIF13B;_AltName:_Full=Kinesin-like_protein_GAKIN;	0	none	none
Larance_2010	O60333	KIF1B_HUMAN	RecName:_Full=Kinesin-like_protein_KIF1B;_Short=Klp;	0	none	19
Larance_2010	O43896	KIF1C_HUMAN	RecName:_Full=Kinesin-like_protein_KIF1C;	0	GD	19
Larance_2010	O75037	KI21B_HUMAN	RecName:_Full=Kinesin-like_protein_KIF21B;	0	none	477
Larance_2010	Q02241	KIF23_HUMAN	RecName:_Full=Kinesin-like_protein_KIF23;_AltName:_Full=Mitotic_kinesin-like_protein_1;_AltName:_Full=Kinesin-like_protein_5;	0	GD	none
Larance_2010	O00139	KIF2A_HUMAN	RecName:_Full=Kinesin-like_protein_KIF2A;_AltName:_Full=Kinesin-2;_Short=hK2;	2	none	134
Larance_2010	Q9Y496	KIF3A_HUMAN	RecName:_Full=Kinesin-like_protein_KIF3A;_AltName:_Full=Microtubule_plus_end-directed_kinesin_motor_3A;	0	none	none
Larance_2010	O14782	KIF3C_HUMAN	RecName:_Full=Kinesin-like_protein_KIF3C;	0	none	1010
Larance_2010	Q9BVG8	KIFC3_HUMAN	RecName:_Full=Kinesin-like_protein_KIFC3;	0	none	1860
Larance_2010	Q14678	KANK1_HUMAN	RecName:_Full=KN_motif_and_ankyrin_repeat_domain-containing_protein_1;_AltName:_Full=Ankyrin_repeat_domain-containing_protein_15;_AltName:_Full=Kidney_ankyrin_repeat-containing_protein;	0	GD	584
Larance_2010	Q63ZY3	KANK2_HUMAN	RecName:_Full=KN_motif_and_ankyrin_repeat_domain-containing_protein_2;_AltName:_Full=Ankyrin_repeat_domain-containing_protein_25;_AltName:_Full=SRC-1-interacting_protein;_Short=SRC1-interacting_protein;_AltName:_Full=Matrix-remodeling-associated_protein_3;	1	none	584
Larance_2010	P02545	LMNA_HUMAN	RecName:_Full=Lamin-A/C;_AltName:_Full=70_kDa_lamin;_AltName:_Full=Renal_carcinoma_antigen_NY-REN-32;	4	none	180
Larance_2010	O43813	LANC1_HUMAN	RecName:_Full=LanC-like_protein_1;_AltName:_Full=40_kDa_erythrocyte_membrane_protein;_Short=p40;	4	none	784
Larance_2010	Q9NS86	LANC2_HUMAN	RecName:_Full=LanC-like_protein_2;_AltName:_Full=Testis-specific_adriamycin_sensitivity_protein;	1	none	784
Larance_2010	Q6PKG0	LARP1_HUMAN	RecName:_Full=La-related_protein_1;_AltName:_Full=La_ribonucleoprotein_domain_family_member_1;	2	none	none
Larance_2010	Q9Y2L9	LRCH1_HUMAN	RecName:_Full=Leucine-rich_repeat_and_calponin_homology_domain-containing_protein_1;_AltName:_Full=Calponin_homology_domain-containing_protein_1;_AltName:_Full=Neuronal_protein_81;_Short=NP81;	0	none	1087
Larance_2010	Q96II8	LRCH3_HUMAN	RecName:_Full=Leucine-rich_repeat_and_calponin_homology_domain-containing_protein_3;_Flags:_Precursor;	0	none	1087
Larance_2010	Q32MZ4	LRRF1_HUMAN	RecName:_Full=Leucine-rich_repeat_flightless-interacting_protein_1;_Short=LRR_FLII-interacting_protein_1;_AltName:_Full=TAR_RNA-interacting_protein;_AltName:_Full=GC-binding_factor_2;	1	none	none
Larance_2010	Q9UHB6	LIMA1_HUMAN	RecName:_Full=LIM_domain_and_actin-binding_protein_1;_AltName:_Full=Epithelial_protein_lost_in_neoplasm;	1	none	none
Larance_2010	Q8WWI1	LMO7_HUMAN	RecName:_Full=LIM_domain_only_protein_7;_Short=LMO-7;_AltName:_Full=LOMP;_AltName:_Full=F-box_only_protein_20;	0	SL	none
Larance_2010	P61968	LMO4_HUMAN	RecName:_Full=LIM_domain_transcription_factor_LMO4;_AltName:_Full=LIM_domain_only_protein_4;_Short=LMO-4;_AltName:_Full=Breast_tumor_autoantigen;	0	none	none
Larance_2010	Q86U70	LDB1_HUMAN	RecName:_Full=LIM_domain-binding_protein_1;_Short=LDB-1;_AltName:_Full=Nuclear_LIM_interactor;_AltName:_Full=Carboxyl-terminal_LIM_domain-binding_protein_2;_Short=CLIM-2;_AltName:_Full=LIM_domain-binding_factor_CLIM2;_Short=hLdb1;	0	none	1336
Larance_2010	Q13136	LIPA1_HUMAN	RecName:_Full=Liprin-alpha-1;_AltName:_Full=Protein_tyrosine_phosphatase_receptor_type_f_polypeptide-interacting_protein_alpha-1;_Short=PTPRF-interacting_protein_alpha-1;_AltName:_Full=LAR-interacting_protein_1;_Short=LIP-1;	0	none	482
Larance_2010	Q86W92	LIPB1_HUMAN	RecName:_Full=Liprin-beta-1;_AltName:_Full=Protein_tyrosine_phosphatase_receptor_type_f_polypeptide-interacting_protein-binding_protein_1;_Short=PTPRF-interacting_protein-binding_protein_1;_AltName:_Full=hSGT2;	0	none	1976
Larance_2010	Q8ND30	LIPB2_HUMAN	RecName:_Full=Liprin-beta-2;_AltName:_Full=Protein_tyrosine_phosphatase_receptor_type_f_polypeptide-interacting_protein-binding_protein_2;_Short=PTPRF-interacting_protein-binding_protein_2;	0	none	1976
Larance_2010	Q969J3	L12R1_HUMAN	RecName:_Full=Loss_of_heterozygosity_12_chromosomal_region_1_protein;	0	none	none
Larance_2010	P24666	PPAC_HUMAN	RecName:_Full=Low_molecular_weight_phosphotyrosine_protein_phosphatase;_Short=LMW-PTPase;_Short=LMW-PTP;_EC=3.1.3.48;_AltName:_Full=Low_molecular_weight_cytosolic_acid_phosphatase;_EC=3.1.3.2;_AltName:_Full=Red_cell_acid_phosphatase_1;_AltName:_Full=Adipocyte_acid_phosphatase;	2	none	none
Larance_2010	P05455	LA_HUMAN	RecName:_Full=Lupus_La_protein;_AltName:_Full=Sjoegren_syndrome_type_B_antigen;_Short=SS-B;_AltName:_Full=La_ribonucleoprotein;_AltName:_Full=La_autoantigen;	3	none	none
Larance_2010	Q08397	LOXL1_HUMAN	RecName:_Full=Lysyl_oxidase_homolog_1;_EC=1.4.3.-;_AltName:_Full=Lysyl_oxidase-like_protein_1;_Short=LOL;_Flags:_Precursor;	0	none	1511
Larance_2010	Q13724	MOGS_HUMAN	RecName:_Full=Mannosyl-oligosaccharide_glucosidase;_EC=3.2.1.106;_AltName:_Full=Processing_A-glucosidase_I;	1	none	none
Larance_2010	P27448	MARK3_HUMAN	RecName:_Full=MAP/microtubule_affinity-regulating_kinase_3;_EC=2.7.11.1;_AltName:_Full=Cdc25C-associated_protein_kinase_1;_AltName:_Full=C-TAK1;_Short=cTAK1;_AltName:_Full=Serine/threonine-protein_kinase_p78;_AltName:_Full=Ser/Thr_protein_kinase_PAR-1;_AltName:_Full=Protein_kinase_STK10;_AltName:_Full=ELKL_motif_kinase_2;_Short=EMK-2;	0	none	452
Larance_2010	Q3KQU3	MA7D1_HUMAN	RecName:_Full=MAP7_domain-containing_protein_1;_AltName:_Full=Proline/arginine-rich_coiled-coil_domain-containing_protein_1;_AltName:_Full=Arginine/proline-rich_coiled-coil_domain-containing_protein_1;	0	none	none
Larance_2010	Q66K74	MAP1S_HUMAN	RecName:_Full=Microtubule-associated_protein_1S;_Short=MAP-1S;_AltName:_Full=BPY2-interacting_protein_1;_AltName:_Full=Microtubule-associated_protein_8;_AltName:_Full=Variable_charge_Y_chromosome_2-interacting_protein_1;_Short=VCY2-interacting_protein_1;_Short=VCY2IP-1;_Contains:_RecName:_Full=MAP1S_heavy_chain;_Contains:_RecName:_Full=MAP1S_light_chain;	0	none	none
Larance_2010	Q6P0Q8	MAST2_HUMAN	RecName:_Full=Microtubule-associated_serine/threonine-protein_kinase_2;_EC=2.7.11.1;	0	SL	138
Larance_2010	Q9GZY8	MFF_HUMAN	RecName:_Full=Mitochondrial_fission_factor;	0	GD	none
Larance_2010	Q9Y5L4	TIM13_HUMAN	RecName:_Full=Mitochondrial_import_inner_membrane_translocase_subunit_Tim13;	0	none	none
Larance_2010	P28482	MK01_HUMAN	RecName:_Full=Mitogen-activated_protein_kinase_1;_Short=MAP_kinase_1;_Short=MAPK_1;_EC=2.7.11.24;_AltName:_Full=Extracellular_signal-regulated_kinase_2;_Short=ERK-2;_AltName:_Full=Mitogen-activated_protein_kinase_2;_Short=MAP_kinase_2;_Short=MAPK_2;_AltName:_Full=MAP_kinase_isoform_p42;_Short=p42-MAPK;_AltName:_Full=ERT1;	2	none	2331
Larance_2010	Q99759	M3K3_HUMAN	RecName:_Full=Mitogen-activated_protein_kinase_kinase_kinase_3;_EC=2.7.11.25;_AltName:_Full=MAPK/ERK_kinase_kinase_3;_Short=MEK_kinase_3;_Short=MEKK_3;	0	GD	none
Larance_2010	Q15796	SMAD2_HUMAN	RecName:_Full=Mothers_against_decapentaplegic_homolog_2;_Short=Mothers_against_DPP_homolog_2;_Short=MAD_homolog_2;_AltName:_Full=Mad-related_protein_2;_Short=hMAD-2;_AltName:_Full=SMAD_family_member_2;_Short=SMAD_2;_Short=Smad2;_Short=hSMAD2;_AltName:_Full=JV18-1;	0	none	1296
Larance_2010	Q7L9L4	MOL1A_HUMAN	RecName:_Full=Mps_one_binder_kinase_activator-like_1A;_AltName:_Full=Mob1_homolog_1A;_Short=Mob1A;_AltName:_Full=Mob1B;_AltName:_Full=Protein_Mob4A;	0	none	682
Larance_2010	P78406	RAE1L_HUMAN	RecName:_Full=mRNA_export_factor;_AltName:_Full=mRNA-associated_protein_mrnp_41;_AltName:_Full=Rae1_protein_homolog;	0	none	none
Larance_2010	Q765P7	MTSSL_HUMAN	RecName:_Full=MTSS1-like_protein;_AltName:_Full=Actin-bundling_with_BAIAP2_homology_protein_1;_Short=ABBA-1;	0	none	1857
Larance_2010	P12829	MYL4_HUMAN	RecName:_Full=Myosin_light_chain_4;_AltName:_Full=Myosin_light_chain_1,_embryonic_muscle/atrial_isoform;_AltName:_Full=Myosin_light_chain_alkali_GT-1_isoform;	0	none	666
Larance_2010	P60660	MYL6_HUMAN	RecName:_Full=Myosin_light_polypeptide_6;_AltName:_Full=Smooth_muscle_and_nonmuscle_myosin_light_chain_alkali_6;_AltName:_Full=Myosin_light_chain_alkali_3;_Short=Myosin_light_chain_A3;_AltName:_Full=Myosin_light_chain_3;_Short=MLC-3;_AltName:_Full=17_kDa_myosin_light_chain;_Short=LC17;	2	none	666
Larance_2010	Q6WCQ1	MPRIP_HUMAN	RecName:_Full=Myosin_phosphatase_Rho-interacting_protein;_Short=M-RIP;_AltName:_Full=Rho-interacting_protein_3;_Short=RIP3;_AltName:_Full=p116Rip;	0	none	none
Larance_2010	O14950	ML12B_HUMAN	RecName:_Full=Myosin_regulatory_light_chain_12B;_AltName:_Full=Myosin_regulatory_light_chain_MRLC2;_AltName:_Full=Myosin_regulatory_light_chain_2-B,_smooth_muscle_isoform;_AltName:_Full=MLC-2A;_Short=MLC-2;_AltName:_Full=SHUJUN-1;_AltName:_Full=Myosin_regulatory_light_chain_20_kDa;_Short=MLC20;	2	none	2380
Larance_2010	P11055	MYH3_HUMAN	RecName:_Full=Myosin-3;_AltName:_Full=Myosin_heavy_chain_3;_AltName:_Full=Myosin_heavy_chain,_fast_skeletal_muscle,_embryonic;_AltName:_Full=Muscle_embryonic_myosin_heavy_chain;_AltName:_Full=SMHCE;	0	none	1178
Larance_2010	P35579	MYH9_HUMAN	RecName:_Full=Myosin-9;_AltName:_Full=Myosin_heavy_chain_9;_AltName:_Full=Myosin_heavy_chain,_non-muscle_IIa;_AltName:_Full=Non-muscle_myosin_heavy_chain_IIa;_Short=NMMHC_II-a;_Short=NMMHC-IIA;_AltName:_Full=Cellular_myosin_heavy_chain,_type_A;_AltName:_Full=Non-muscle_myosin_heavy_chain_A;_Short=NMMHC-A;	6	none	2280
Larance_2010	Q13203	MYBPH_HUMAN	RecName:_Full=Myosin-binding_protein_H;_Short=MyBP-H;_AltName:_Full=H-protein;	0	none	446
Larance_2010	B2RTY4	MYO9A_HUMAN	RecName:_Full=Myosin-IXa;_AltName:_Full=Unconventional_myosin-9a;	0	none	2230
Larance_2010	Q92614	MY18A_HUMAN	RecName:_Full=Myosin-XVIIIa;_AltName:_Full=Myosin_containing_a_PDZ_domain;_AltName:_Full=Molecule_associated_with_JAK3_N-terminus;_Short=MAJN;	1	none	2363
Larance_2010	Q9Y2A7	NCKP1_HUMAN	RecName:_Full=Nck-associated_protein_1;_Short=NAP_1;_AltName:_Full=p125Nap1;_AltName:_Full=Membrane-associated_protein_HEM-2;	2	none	916
Larance_2010	O15049	N4BP3_HUMAN	RecName:_Full=NEDD4-binding_protein_3;_Short=N4BP3;	0	none	1466
Larance_2010	P18615	NELFE_HUMAN	RecName:_Full=Negative_elongation_factor_E;_Short=NELF-E;_AltName:_Full=RNA-binding_protein_RD;	0	none	none
Larance_2010	P48681	NEST_HUMAN	RecName:_Full=Nestin;	0	none	none
Larance_2010	Q09666	AHNK_HUMAN	RecName:_Full=Neuroblast_differentiation-associated_protein_AHNAK;_AltName:_Full=Desmoyokin;	1	none	none
Larance_2010	Q8NEY1	NAV1_HUMAN	RecName:_Full=Neuron_navigator_1;_AltName:_Full=Steerin-1;_AltName:_Full=Pore_membrane_and/or_filament-interacting-like_protein_3;_AltName:_Full=Unc-53_homolog_1;_Short=unc53H1;	0	none	441
Larance_2010	P55769	NH2L1_HUMAN	RecName:_Full=NHP2-like_protein_1;_AltName:_Full=High_mobility_group-like_nuclear_protein_2_homolog_1;_AltName:_Full=U4/U6.U5_tri-snRNP_15.5_kDa_protein;_AltName:_Full=OTK27;_AltName:_Full=SNU13_homolog;_Short=hSNU13;	2	none	none
Larance_2010	Q15233	NONO_HUMAN	RecName:_Full=Non-POU_domain-containing_octamer-binding_protein;_Short=NonO_protein;_AltName:_Full=54_kDa_nuclear_RNA-_and_DNA-binding_protein;_AltName:_Full=p54(nrb);_Short=p54nrb;_AltName:_Full=55_kDa_nuclear_protein;_AltName:_Full=NMT55;_AltName:_Full=DNA-binding_p52/p100_complex,_52_kDa_subunit;	8	none	495
Larance_2010	Q09161	NCBP1_HUMAN	RecName:_Full=Nuclear_cap-binding_protein_subunit_1;_AltName:_Full=80_kDa_nuclear_cap-binding_protein;_Short=NCBP_80_kDa_subunit;_Short=CBP80;	0	none	none
Larance_2010	Q9NXR1	NDE1_HUMAN	RecName:_Full=Nuclear_distribution_protein_nudE_homolog_1;_Short=NudE;	0	none	2279
Larance_2010	Q9GZM8	NDEL1_HUMAN	RecName:_Full=Nuclear_distribution_protein_nudE-like_1;_Short=Protein_Nudel;_AltName:_Full=Mitosin-associated_protein_1;	0	SL	2279
Larance_2010	Q7Z417	NUFP2_HUMAN	RecName:_Full=Nuclear_fragile_X_mental_retardation-interacting_protein_2;_AltName:_Full=FMRP-interacting_protein_2;_AltName:_Full=82_kDa_FMRP-interacting_protein;_Short=82-FIP;_AltName:_Full=Cell_proliferation-inducing_gene_1_protein;	0	none	none
Larance_2010	P37198	NUP62_HUMAN	RecName:_Full=Nuclear_pore_glycoprotein_p62;_AltName:_Full=Nucleoporin_Nup62;_AltName:_Full=62_kDa_nucleoporin;	0	none	none
Larance_2010	Q9Y618	NCOR2_HUMAN	RecName:_Full=Nuclear_receptor_corepressor_2;_Short=N-CoR2;_AltName:_Full=Silencing_mediator_of_retinoic_acid_and_thyroid_hormone_receptor;_Short=SMRT;_AltName:_Full=Thyroid-,_retinoic-acid-receptor-associated_corepressor;_AltName:_Full=T3_receptor-associating_factor;_Short=TRAC;_AltName:_Full=CTG_repeat_protein_26;_AltName:_Full=SMAP270;	0	none	2130
Larance_2010	P67809	YBOX1_HUMAN	RecName:_Full=Nuclease-sensitive_element-binding_protein_1;_AltName:_Full=Y-box-binding_protein_1;_Short=YB-1;_AltName:_Full=Y-box_transcription_factor;_AltName:_Full=CCAAT-binding_transcription_factor_I_subunit_A;_Short=CBF-A;_AltName:_Full=Enhancer_factor_I_subunit_A;_Short=EFI-A;_AltName:_Full=DNA-binding_protein_B;_Short=DBPB;	6	none	564
Larance_2010	P06748	NPM_HUMAN	RecName:_Full=Nucleophosmin;_Short=NPM;_AltName:_Full=Nucleolar_phosphoprotein_B23;_AltName:_Full=Numatrin;_AltName:_Full=Nucleolar_protein_NO38;	7	none	none
Larance_2010	Q7Z3B4	NUP54_HUMAN	RecName:_Full=Nucleoporin_p54;_AltName:_Full=54_kDa_nucleoporin;	0	none	none
Larance_2010	Q9H4L5	OSBL3_HUMAN	RecName:_Full=Oxysterol-binding_protein-related_protein_3;_Short=OSBP-related_protein_3;_Short=ORP-3;	0	none	767
Larance_2010	Q504Q3	PAN2_HUMAN	RecName:_Full=PAB-dependent_poly(A)-specific_ribonuclease_subunit_2;_Short=hPan2;_EC=3.1.13.4;_AltName:_Full=Inactive_ubiquitin_carboxyl-terminal_hydrolase_52;	0	none	none
Larance_2010	Q58A45	PAN3_HUMAN	RecName:_Full=PAB-dependent_poly(A)-specific_ribonuclease_subunit_3;_Short=hPan3;	0	none	none
Larance_2010	Q8WXF1	PSPC1_HUMAN	RecName:_Full=Paraspeckle_component_1;_AltName:_Full=Paraspeckle_protein_1;	0	none	495
Larance_2010	P20962	PTMS_HUMAN	RecName:_Full=Parathymosin;	0	none	none
Larance_2010	Q8TEW0	PARD3_HUMAN	RecName:_Full=Partitioning_defective_3_homolog;_Short=PARD-3;_Short=PAR-3;_AltName:_Full=Atypical_PKC_isotype-specific-interacting_protein;_Short=ASIP;_AltName:_Full=CTCL_tumor_antigen_se2-5;_AltName:_Full=PAR3-alpha;	0	SL	875
Larance_2010	P50479	PDLI4_HUMAN	RecName:_Full=PDZ_and_LIM_domain_protein_4;_AltName:_Full=LIM_protein_RIL;_AltName:_Full=Reversion-induced_LIM_protein;	0	none	1312
Larance_2010	Q9NR12	PDLI7_HUMAN	RecName:_Full=PDZ_and_LIM_domain_protein_7;_AltName:_Full=LIM_mineralization_protein;_Short=LMP;_AltName:_Full=Protein_enigma;	0	none	1273
Larance_2010	Q5EBL8	PDZ11_HUMAN	RecName:_Full=PDZ_domain-containing_protein_11;	0	none	none
Larance_2010	Q9Y3C6	PPIL1_HUMAN	RecName:_Full=Peptidyl-prolyl_cis-trans_isomerase-like_1;_Short=PPIase;_EC=5.2.1.8;_AltName:_Full=Rotamase_PPIL1;	0	none	none
Larance_2010	Q92626	PXDN_HUMAN	RecName:_Full=Peroxidasin_homolog;_EC=1.11.1.7;_AltName:_Full=Vascular_peroxidase_1;_AltName:_Full=Melanoma-associated_antigen_MG50;_AltName:_Full=p53-responsive_gene_2_protein;_Flags:_Precursor;	0	none	none
Larance_2010	Q06830	PRDX1_HUMAN	RecName:_Full=Peroxiredoxin-1;_EC=1.11.1.15;_AltName:_Full=Thioredoxin_peroxidase_2;_AltName:_Full=Thioredoxin-dependent_peroxide_reductase_2;_AltName:_Full=Proliferation-associated_gene_protein;_Short=PAG;_AltName:_Full=Natural_killer_cell-enhancing_factor_A;_Short=NKEF-A;	6	none	573
Larance_2010	Q14693	LPIN1_HUMAN	RecName:_Full=Phosphatidate_phosphatase_LPIN1;_EC=3.1.3.4;_AltName:_Full=Lipin-1;	0	SL	999
Larance_2010	Q9BQK8	LPIN3_HUMAN	RecName:_Full=Phosphatidate_phosphatase_LPIN3;_EC=3.1.3.4;_AltName:_Full=Lipin-3;_AltName:_Full=Lipin-3-like;	0	none	999
Larance_2010	P27986	P85A_HUMAN	RecName:_Full=Phosphatidylinositol_3-kinase_regulatory_subunit_alpha;_Short=PtdIns-3-kinase_regulatory_subunit_alpha;_Short=PI3-kinase_regulatory_subunit_alpha;_Short=PI3K_regulatory_subunit_alpha;_AltName:_Full=Phosphatidylinositol_3-kinase_85_kDa_regulatory_subunit_alpha;_Short=PtdIns-3-kinase_regulatory_subunit_p85-alpha;_Short=PI3-kinase_subunit_p85-alpha;	0	GD	139
Larance_2010	O00459	P85B_HUMAN	RecName:_Full=Phosphatidylinositol_3-kinase_regulatory_subunit_beta;_Short=PtdIns-3-kinase_regulatory_subunit_beta;_Short=PI3-kinase_regulatory_subunit_beta;_Short=PI3K_regulatory_subunit_beta;_AltName:_Full=Phosphatidylinositol_3-kinase_85_kDa_regulatory_subunit_beta;_Short=PtdIns-3-kinase_regulatory_subunit_p85-beta;_Short=PI3-kinase_subunit_p85-beta;	0	none	139
Larance_2010	Q9UBF8	PI4KB_HUMAN	RecName:_Full=Phosphatidylinositol_4-kinase_beta;_Short=PtdIns_4-kinase_beta;_Short=PI4K-beta;_Short=PI4Kbeta;_EC=2.7.1.67;_AltName:_Full=NPIK;_AltName:_Full=PI4K92;	0	GD	none
Larance_2010	P42336	PK3CA_HUMAN	RecName:_Full=Phosphatidylinositol-4,5-bisphosphate_3-kinase_catalytic_subunit_alpha_isoform;_Short=PtdIns-3-kinase_subunit_alpha;_Short=PI3-kinase_subunit_alpha;_Short=PI3K-alpha;_EC=2.7.1.153;_AltName:_Full=Phosphatidylinositol-4,5-bisphosphate_3-kinase_110_kDa_catalytic_subunit_alpha;_Short=PtdIns-3-kinase_subunit_p110-alpha;	2	none	65
Larance_2010	O00443	P3C2A_HUMAN	RecName:_Full=Phosphatidylinositol-4-phosphate_3-kinase_C2_domain-containing_subunit_alpha;_Short=PtdIns-3-kinase_C2_subunit_alpha;_Short=PI3K-C2-alpha;_EC=2.7.1.154;_AltName:_Full=Phosphoinositide_3-kinase-C2-alpha;	0	none	449
Larance_2010	Q86VP3	PACS2_HUMAN	RecName:_Full=Phosphofurin_acidic_cluster_sorting_protein_2;_Short=PACS-2;_AltName:_Full=PACS1-like_protein;	0	GD	2029
Larance_2010	Q99570	PI3R4_HUMAN	RecName:_Full=Phosphoinositide_3-kinase_regulatory_subunit_4;_Short=PI3-kinase_regulatory_subunit_4;_EC=2.7.11.1;_AltName:_Full=PI3-kinase_p150_subunit;_AltName:_Full=Phosphoinositide_3-kinase_adaptor_protein;	0	none	none
Larance_2010	Q8NC51	PAIRB_HUMAN	RecName:_Full=Plasminogen_activator_inhibitor_1_RNA-binding_protein;_AltName:_Full=PAI1_RNA-binding_protein_1;_Short=PAI-RBP1;_AltName:_Full=SERPINE1_mRNA-binding_protein_1;	7	none	330
Larance_2010	Q9HB19	PKHA2_HUMAN	RecName:_Full=Pleckstrin_homology_domain-containing_family_A_member_2;_Short=PH_domain-containing_family_A_member_2;_AltName:_Full=Tandem_PH_domain-containing_protein_2;_Short=TAPP-2;	0	none	1813
Larance_2010	Q6IQ23	PKHA7_HUMAN	RecName:_Full=Pleckstrin_homology_domain-containing_family_A_member_7;_Short=PH_domain-containing_family_A_member_7;	0	none	448
Larance_2010	Q8TD55	PKHO2_HUMAN	RecName:_Full=Pleckstrin_homology_domain-containing_family_O_member_2;_Short=PH_domain-containing_family_O_member_2;_AltName:_Full=Pleckstrin_homology_domain-containing_family_Q_member_1;_Short=PH_domain-containing_family_Q_member_1;	0	none	none
Larance_2010	Q86UU1	PHLB1_HUMAN	RecName:_Full=Pleckstrin_homology-like_domain_family_B_member_1;_AltName:_Full=Protein_LL5-alpha;	0	none	none
Larance_2010	Q86SQ0	PHLB2_HUMAN	RecName:_Full=Pleckstrin_homology-like_domain_family_B_member_2;_AltName:_Full=Protein_LL5-beta;	1	none	1203
Larance_2010	Q15149	PLEC_HUMAN	RecName:_Full=Plectin;_Short=PLTN;_Short=PCN;_AltName:_Full=Plectin-1;_AltName:_Full=Hemidesmosomal_protein_1;_Short=HD1;	2	none	none
Larance_2010	Q15365	PCBP1_HUMAN	RecName:_Full=Poly(rC)-binding_protein_1;_AltName:_Full=Alpha-CP1;_AltName:_Full=Heterogeneous_nuclear_ribonucleoprotein_E1;_Short=hnRNP_E1;_AltName:_Full=Nucleic_acid-binding_protein_SUB2.3;	9	none	632
Larance_2010	Q15366	PCBP2_HUMAN	RecName:_Full=Poly(rC)-binding_protein_2;_AltName:_Full=Alpha-CP2;_AltName:_Full=Heterogeneous_nuclear_ribonucleoprotein_E2;_Short=hnRNP_E2;	6	none	632
Larance_2010	P11940	PABP1_HUMAN	RecName:_Full=Polyadenylate-binding_protein_1;_Short=Poly(A)-binding_protein_1;_Short=PABP-1;	7	none	303
Larance_2010	Q13310	PABP4_HUMAN	RecName:_Full=Polyadenylate-binding_protein_4;_Short=Poly(A)-binding_protein_4;_Short=PABP-4;_AltName:_Full=Inducible_poly(A)-binding_protein;_Short=iPABP;_AltName:_Full=Activated-platelet_protein_1;_Short=APP-1;	5	none	303
Larance_2010	Q6NZI2	PTRF_HUMAN	RecName:_Full=Polymerase_I_and_transcript_release_factor;_AltName:_Full=Cavin-1;	0	none	none
Larance_2010	O60831	PRAF2_HUMAN	RecName:_Full=PRA1_family_protein_2;	0	none	none
Larance_2010	O75915	PRAF3_HUMAN	RecName:_Full=PRA1_family_protein_3;_AltName:_Full=ADP-ribosylation_factor-like_protein_6-interacting_protein_5;_Short=ARL-6-interacting_protein_5;_Short=Aip-5;_AltName:_Full=Glutamate_transporter_EAAC1-interacting_protein;_AltName:_Full=GTRAP3-18;_AltName:_Full=Prenylated_Rab_acceptor_protein_2;_AltName:_Full=Protein_JWa;_AltName:_Full=Dermal_papilla-derived_protein_11;_AltName:_Full=JM5;_AltNam…	0	none	1215
Larance_2010	Q6UN15	FIP1_HUMAN	RecName:_Full=Pre-mRNA_3'-end-processing_factor_FIP1;_Short=hFip1;_AltName:_Full=Factor_interacting_with_PAP;_AltName:_Full=FIP1-like_1_protein;_AltName:_Full=Rearranged_in_hypereosinophilia;	0	none	none
Larance_2010	Q9Y3B4	PM14_HUMAN	RecName:_Full=Pre-mRNA_branch_site_protein_p14;_AltName:_Full=SF3b_14_kDa_subunit;	0	none	none
Larance_2010	Q15007	FL2D_HUMAN	RecName:_Full=Pre-mRNA-splicing_regulator_WTAP;_AltName:_Full=Wilms_tumor_1-associating_protein;_AltName:_Full=WT1-associated_protein;_AltName:_Full=Female-lethal(2)D_homolog;_Short=hFL(2)D;	1	none	none
Larance_2010	Q92841	DDX17_HUMAN	RecName:_Full=Probable_ATP-dependent_RNA_helicase_DDX17;_EC=3.6.4.13;_AltName:_Full=DEAD_box_protein_17;_AltName:_Full=RNA-dependent_helicase_p72;_AltName:_Full=DEAD_box_protein_p72;	7	none	1671
Larance_2010	P17844	DDX5_HUMAN	RecName:_Full=Probable_ATP-dependent_RNA_helicase_DDX5;_EC=3.6.4.13;_AltName:_Full=DEAD_box_protein_5;_AltName:_Full=RNA_helicase_p68;	7	none	1671
Larance_2010	P26196	DDX6_HUMAN	RecName:_Full=Probable_ATP-dependent_RNA_helicase_DDX6;_EC=3.6.4.13;_AltName:_Full=DEAD_box_protein_6;_AltName:_Full=ATP-dependent_RNA_helicase_p54;_AltName:_Full=Oncogene_RCK;	4	none	none
Larance_2010	O75592	MYCB2_HUMAN	RecName:_Full=Probable_E3_ubiquitin-protein_ligase_MYCBP2;_EC=6.3.2.-;_AltName:_Full=Myc-binding_protein_2;_AltName:_Full=Protein_associated_with_Myc;_AltName:_Full=Pam/highwire/rpm-1_protein;	0	none	none
Larance_2010	Q14669	TRIPC_HUMAN	RecName:_Full=Probable_E3_ubiquitin-protein_ligase_TRIP12;_EC=6.3.2.-;_AltName:_Full=Thyroid_receptor-interacting_protein_12;_Short=TR-interacting_protein_12;_Short=TRIP-12;	0	none	none
Larance_2010	Q8WUW1	BRK1_HUMAN	RecName:_Full=Probable_protein_BRICK1;	0	none	none
Larance_2010	Q9C0D7	ZC12C_HUMAN	RecName:_Full=Probable_ribonuclease_ZC3H12C;_EC=3.1.-.-;_AltName:_Full=Zinc_finger_CCCH_domain-containing_protein_12C;_AltName:_Full=MCP-induced_protein_3;	0	none	231
Larance_2010	P35080	PROF2_HUMAN	RecName:_Full=Profilin-2;_AltName:_Full=Profilin_II;	2	none	none
Larance_2010	Q96B36	AKTS1_HUMAN	RecName:_Full=Proline-rich_AKT1_substrate_1;_AltName:_Full=40_kDa_proline-rich_AKT_substrate;	0	GD	none
Larance_2010	Q86YD1	PTOV1_HUMAN	RecName:_Full=Prostate_tumor-overexpressed_gene_1_protein;_Short=PTOV-1;_AltName:_Full=Activator_interaction_domain-containing_protein_2;	0	none	none
Larance_2010	P28074	PSB5_HUMAN	RecName:_Full=Proteasome_subunit_beta_type-5;_EC=3.4.25.1;_AltName:_Full=Proteasome_epsilon_chain;_AltName:_Full=Macropain_epsilon_chain;_AltName:_Full=Multicatalytic_endopeptidase_complex_epsilon_chain;_AltName:_Full=Proteasome_subunit_X;_AltName:_Full=Proteasome_chain_6;_AltName:_Full=Proteasome_subunit_MB1;_Flags:_Precursor;	0	none	1612
Larance_2010	P28072	PSB6_HUMAN	RecName:_Full=Proteasome_subunit_beta_type-6;_EC=3.4.25.1;_AltName:_Full=Proteasome_delta_chain;_AltName:_Full=Macropain_delta_chain;_AltName:_Full=Multicatalytic_endopeptidase_complex_delta_chain;_AltName:_Full=Proteasome_subunit_Y;_Flags:_Precursor;	2	none	none
Larance_2010	Q96IF1	JUB_HUMAN	RecName:_Full=Protein_ajuba;	0	GD	1022
Larance_2010	Q9UKV8	AGO2_HUMAN	RecName:_Full=Protein_argonaute-2;_Short=Argonaute2;_Short=hAgo2;_EC=3.1.26.n2;_AltName:_Full=Protein_slicer;_AltName:_Full=PAZ_Piwi_domain_protein;_Short=PPD;_AltName:_Full=Eukaryotic_translation_initiation_factor_2C_2;_Short=eIF-2C_2;_Short=eIF2C_2;	0	none	302
Larance_2010	Q5JSZ5	BA2L1_HUMAN	RecName:_Full=Protein_BAT2-like_1;_AltName:_Full=HLA-B-associated_transcript_2-like_1;	0	none	385
Larance_2010	Q9NWU2	CT011_HUMAN	RecName:_Full=Protein_C20orf11;_AltName:_Full=Two_hybrid-associated_protein_1_with_RanBPM;_Short=Twa1;	0	none	none
Larance_2010	Q86UD0	CI140_HUMAN	RecName:_Full=Protein_C9orf140;_AltName:_Full=Tumor_specificity_and_mitosis_phase-dependent_expression_protein;_Short=TS/MDEP;_AltName:_Full=p42.3;	0	none	none
Larance_2010	Q96RK0	CIC_HUMAN	RecName:_Full=Protein_capicua_homolog;	0	GD	none
Larance_2010	Q9Y3M2	CBY1_HUMAN	RecName:_Full=Protein_chibby_homolog_1;_AltName:_Full=PKD2_interactor,_Golgi_and_endoplasmic_reticulum-associated_1;_AltName:_Full=PIGEA-14;_AltName:_Full=Cytosolic_leucine-rich_protein;_AltName:_Full=ARPP-binding_protein;	0	GD	none
Larance_2010	O75128	COBL_HUMAN	RecName:_Full=Protein_cordon-bleu;	1	none	none
Larance_2010	Q15084	PDIA6_HUMAN	RecName:_Full=Protein_disulfide-isomerase_A6;_EC=5.3.4.1;_AltName:_Full=Protein_disulfide_isomerase_P5;_AltName:_Full=Thioredoxin_domain-containing_protein_7;_AltName:_Full=Endoplasmic_reticulum_protein_5;_Short=ER_protein_5;_Short=ERp5;_Flags:_Precursor;	5	none	none
Larance_2010	Q9BQ89	F110A_HUMAN	RecName:_Full=Protein_FAM110A;	0	none	none
Larance_2010	Q6P1L5	F117B_HUMAN	RecName:_Full=Protein_FAM117B;_AltName:_Full=Amyotrophic_lateral_sclerosis_2_chromosomal_region_candidate_gene_13_protein;	0	none	781
Larance_2010	Q96E09	F122A_HUMAN	RecName:_Full=Protein_FAM122A;	0	none	none
Larance_2010	Q14153	FA53B_HUMAN	RecName:_Full=Protein_FAM53B;	0	none	none
Larance_2010	Q8NCA5	FA98A_HUMAN	RecName:_Full=Protein_FAM98A;	0	none	976
Larance_2010	Q52LJ0	FA98B_HUMAN	RecName:_Full=Protein_FAM98B;	1	none	976
Larance_2010	Q13045	FLII_HUMAN	RecName:_Full=Protein_flightless-1_homolog;	0	none	none
Larance_2010	O94915	FRYL_HUMAN	RecName:_Full=Protein_furry_homolog-like;_AltName:_Full=ALL1-fused_gene_from_chromosome_4p12_protein;	1	none	1399
Larance_2010	Q86VS8	HOOK3_HUMAN	RecName:_Full=Protein_Hook_homolog_3;_Short=h-hook3;_Short=hHK3;	0	none	304
Larance_2010	Q8N163	K1967_HUMAN	RecName:_Full=Protein_KIAA1967;_AltName:_Full=Deleted_in_breast_cancer_gene_1_protein;_Short=DBC.1;_Short=DBC-1;_AltName:_Full=p30_DBC;	4	none	none
Larance_2010	Q9UKS6	PACN3_HUMAN	RecName:_Full=Protein_kinase_C_and_casein_kinase_substrate_in_neurons_protein_3;_AltName:_Full=SH3_domain-containing_protein_6511;_AltName:_Full=Endophilin_I;	0	none	1574
Larance_2010	Q96RT1	LAP2_HUMAN	RecName:_Full=Protein_LAP2;_AltName:_Full=Erbb2-interacting_protein;_Short=Erbin;_AltName:_Full=Densin-180-like_protein;	0	none	157
Larance_2010	Q9NUP9	LIN7C_HUMAN	RecName:_Full=Protein_lin-7_homolog_C;_Short=Lin-7C;_AltName:_Full=Mammalian_lin-seven_protein_3;_Short=MALS-3;_AltName:_Full=Vertebrate_lin-7_homolog_3;_Short=Veli-3;	1	none	1996
Larance_2010	Q3MHD2	LSM12_HUMAN	RecName:_Full=Protein_LSM12_homolog;	1	none	none
Larance_2010	Q92597	NDRG1_HUMAN	RecName:_Full=Protein_NDRG1;_AltName:_Full=N-myc_downstream-regulated_gene_1_protein;_AltName:_Full=Differentiation-related_gene_1_protein;_Short=DRG-1;_AltName:_Full=Reducing_agents_and_tunicamycin-responsive_protein;_Short=RTP;_AltName:_Full=Nickel-specific_induction_protein_Cap43;_AltName:_Full=Rit42;	0	none	1836
Larance_2010	Q8IWE2	NXP20_HUMAN	RecName:_Full=Protein_NOXP20;_AltName:_Full=Nervous_system_over-expressed_protein_20;_AltName:_Full=Protein_FAM114A1;	0	none	1246
Larance_2010	O14974	MYPT1_HUMAN	RecName:_Full=Protein_phosphatase_1_regulatory_subunit_12A;_AltName:_Full=Myosin_phosphatase-targeting_subunit_1;_Short=Myosin_phosphatase_target_subunit_1;_AltName:_Full=Protein_phosphatase_myosin-binding_subunit;	1	GD	478
Larance_2010	O60237	MYPT2_HUMAN	RecName:_Full=Protein_phosphatase_1_regulatory_subunit_12B;_AltName:_Full=Myosin_phosphatase-targeting_subunit_2;_Short=Myosin_phosphatase_target_subunit_2;	0	none	478
Larance_2010	Q96PU8	QKI_HUMAN	RecName:_Full=Protein_quaking;_Short=HqkI;_Short=Hqk;	0	none	none
Larance_2010	P26447	S10A4_HUMAN	RecName:_Full=Protein_S100-A4;_AltName:_Full=S100_calcium-binding_protein_A4;_AltName:_Full=Metastasin;_AltName:_Full=Protein_Mts1;_AltName:_Full=Placental_calcium-binding_protein;_AltName:_Full=Calvasculin;	0	none	none
Larance_2010	P06703	S10A6_HUMAN	RecName:_Full=Protein_S100-A6;_AltName:_Full=S100_calcium-binding_protein_A6;_AltName:_Full=Calcyclin;_AltName:_Full=Prolactin_receptor-associated_protein;_Short=PRA;_AltName:_Full=Growth_factor-inducible_protein_2A9;_AltName:_Full=MLN_4;	0	none	none
Larance_2010	Q9H4B6	SAV1_HUMAN	RecName:_Full=Protein_salvador_homolog_1;_AltName:_Full=45_kDa_WW_domain_protein;_Short=hWW45;	0	none	none
Larance_2010	P55735	SEC13_HUMAN	RecName:_Full=Protein_SEC13_homolog;_AltName:_Full=SEC13-related_protein;_AltName:_Full=SEC13-like_protein_1;	2	none	none
Larance_2010	Q9UPU9	SMAG1_HUMAN	RecName:_Full=Protein_Smaug_homolog_1;_Short=Smaug_1;_Short=hSmaug1;_AltName:_Full=Sterile_alpha_motif_domain-containing_protein_4A;_Short=SAM_domain-containing_protein_4A;	0	none	2168
Larance_2010	Q5PRF9	SMAG2_HUMAN	RecName:_Full=Protein_Smaug_homolog_2;_Short=Smaug_2;_Short=hSmaug2;_AltName:_Full=Sterile_alpha_motif_domain-containing_protein_4B;_Short=SAM_domain-containing_protein_4B;	0	GD	2168
Larance_2010	Q08AE8	SPIR1_HUMAN	RecName:_Full=Protein_spire_homolog_1;_Short=Spir-1;	0	none	2311
Larance_2010	Q9HCD6	TANC2_HUMAN	RecName:_Full=Protein_TANC2;_AltName:_Full=Tetratricopeptide_repeat,_ankyrin_repeat_and_coiled-coil_domain-containing_protein_2;	3	none	985
Larance_2010	Q92734	TFG_HUMAN	RecName:_Full=Protein_TFG;_AltName:_Full=TRK-fused_gene_protein;	1	none	none
Larance_2010	O15027	SC16A_HUMAN	RecName:_Full=Protein_transport_protein_Sec16A;_AltName:_Full=SEC16_homolog_A;	1	none	none
Larance_2010	Q15436	SC23A_HUMAN	RecName:_Full=Protein_transport_protein_Sec23A;_AltName:_Full=SEC23-related_protein_A;	3	none	2186
Larance_2010	P62699	YPEL5_HUMAN	RecName:_Full=Protein_yippee-like_5;	0	none	none
Larance_2010	Q7Z7L7	ZER1_HUMAN	RecName:_Full=Protein_zer-1_homolog;_AltName:_Full=Zyg-11_homolog_B-like_protein;_AltName:_Full=Hzyg;	0	none	none
Larance_2010	Q96MG8	PCMD1_HUMAN	RecName:_Full=Protein-L-isoaspartate_O-methyltransferase_domain-containing_protein_1;	0	none	1870
Larance_2010	Q9NV79	PCMD2_HUMAN	RecName:_Full=Protein-L-isoaspartate_O-methyltransferase_domain-containing_protein_2;	0	none	1870
Larance_2010	P22061	PIMT_HUMAN	RecName:_Full=Protein-L-isoaspartate(D-aspartate)_O-methyltransferase;_Short=PIMT;_EC=2.1.1.77;_AltName:_Full=Protein-beta-aspartate_methyltransferase;_AltName:_Full=Protein_L-isoaspartyl/D-aspartyl_methyltransferase;_AltName:_Full=L-isoaspartyl_protein_carboxyl_methyltransferase;	3	none	none
Larance_2010	P28300	LYOX_HUMAN	RecName:_Full=Protein-lysine_6-oxidase;_EC=1.4.3.13;_AltName:_Full=Lysyl_oxidase;_Flags:_Precursor;	0	none	1511
Larance_2010	Q14671	PUM1_HUMAN	RecName:_Full=Pumilio_homolog_1;_Short=Pumilio-1;_Short=HsPUM;	0	none	33
Larance_2010	Q58FF7	H90B3_HUMAN	RecName:_Full=Putative_heat_shock_protein_HSP_90-beta-3;_AltName:_Full=Heat_shock_protein_90-beta_c;_Short=Heat_shock_protein_90Bc;	0	none	none
Larance_2010	O43143	DHX15_HUMAN	RecName:_Full=Putative_pre-mRNA-splicing_factor_ATP-dependent_RNA_helicase_DHX15;_EC=3.6.4.13;_AltName:_Full=DEAH_box_protein_15;_AltName:_Full=ATP-dependent_RNA_helicase_#46;	5	none	none
Larance_2010	P98179	RBM3_HUMAN	RecName:_Full=Putative_RNA-binding_protein_3;_AltName:_Full=RNA-binding_motif_protein_3;_AltName:_Full=RNPL;	0	none	none
Larance_2010	Q9Y3Y4	PYGO1_HUMAN	RecName:_Full=Pygopus_homolog_1;	0	none	547
Larance_2010	Q15032	R3HD1_HUMAN	RecName:_Full=R3H_domain-containing_protein_1;	0	none	646
Larance_2010	Q9Y2K5	R3HD2_HUMAN	RecName:_Full=R3H_domain-containing_protein_2;	0	none	646
Larance_2010	Q15276	RABE1_HUMAN	RecName:_Full=Rab_GTPase-binding_effector_protein_1;_AltName:_Full=Rabaptin-5;_AltName:_Full=Rabaptin-5alpha;_AltName:_Full=Rabaptin-4;_AltName:_Full=Renal_carcinoma_antigen_NY-REN-17;	0	none	2295
Larance_2010	Q96QF0	RAB3I_HUMAN	RecName:_Full=Rab-3A-interacting_protein;_Short=Rab3A-interacting_protein;_AltName:_Full=Rabin-3;_AltName:_Full=SSX2-interacting_protein;	0	none	2008
Larance_2010	Q9UJ41	RABX5_HUMAN	RecName:_Full=Rab5_GDP/GTP_exchange_factor;_AltName:_Full=Rabex-5;_AltName:_Full=Rabaptin-5-associated_exchange_factor_for_Rab5;_AltName:_Full=RAP1;	0	none	none
Larance_2010	Q9H0H5	RGAP1_HUMAN	RecName:_Full=Rac_GTPase-activating_protein_1;_AltName:_Full=Male_germ_cell_RacGap;_Short=MgcRacGAP;	0	none	none
Larance_2010	P04049	RAF1_HUMAN	RecName:_Full=RAF_proto-oncogene_serine/threonine-protein_kinase;_EC=2.7.11.1;_AltName:_Full=Proto-oncogene_c-RAF;_Short=cRaf;_AltName:_Full=Raf-1;	0	GD	1052
Larance_2010	Q6GYQ0	RGPA1_HUMAN	RecName:_Full=Ral_GTPase-activating_protein_subunit_alpha-1;_AltName:_Full=GTPase-activating_Rap/Ran-GAP_domain-like_1;_AltName:_Full=GAP-related-interacting_partner_to_E12;_Short=GRIPE;_AltName:_Full=Tuberin-like_protein_1;_AltName:_Full=p240;	0	none	2181
Larance_2010	O15211	RGL2_HUMAN	RecName:_Full=Ral_guanine_nucleotide_dissociation_stimulator-like_2;_Short=RalGDS-like_2;_AltName:_Full=RalGDS-like_factor;_AltName:_Full=Ras-associated_protein_RAB2L;	0	none	262
Larance_2010	Q9Y4G8	RPGF2_HUMAN	RecName:_Full=Rap_guanine_nucleotide_exchange_factor_2;_AltName:_Full=Neural_RAP_guanine_nucleotide_exchange_protein;_Short=nRap_GEP;_AltName:_Full=PDZ_domain-containing_guanine_nucleotide_exchange_factor_1;_Short=PDZ-GEF1;_AltName:_Full=RA-GEF;	0	none	1300
Larance_2010	Q8NHQ8	RASF8_HUMAN	RecName:_Full=Ras_association_domain-containing_protein_8;_AltName:_Full=Carcinoma-associated_protein_HOJ-1;	0	none	none
Larance_2010	Q9UJF2	NGAP_HUMAN	RecName:_Full=Ras_GTPase-activating_protein_nGAP;_AltName:_Full=RAS_protein_activator-like_2;	0	none	261
Larance_2010	Q13283	G3BP1_HUMAN	RecName:_Full=Ras_GTPase-activating_protein-binding_protein_1;_Short=G3BP-1;_EC=3.6.4.12;_EC=3.6.4.13;_AltName:_Full=ATP-dependent_DNA_helicase_VIII;_Short=hDH_VIII;_AltName:_Full=GAP_SH3_domain-binding_protein_1;	4	none	1263
Larance_2010	Q9UN86	G3BP2_HUMAN	RecName:_Full=Ras_GTPase-activating_protein-binding_protein_2;_Short=G3BP-2;_AltName:_Full=GAP_SH3_domain-binding_protein_2;	1	none	1263
Larance_2010	P46940	IQGA1_HUMAN	RecName:_Full=Ras_GTPase-activating-like_protein_IQGAP1;_AltName:_Full=p195;	3	none	182
Larance_2010	Q15286	RAB35_HUMAN	RecName:_Full=Ras-related_protein_Rab-35;_AltName:_Full=Ras-related_protein_Rab-1C;_AltName:_Full=GTP-binding_protein_RAY;	1	none	none
Larance_2010	P51148	RAB5C_HUMAN	RecName:_Full=Ras-related_protein_Rab-5C;_AltName:_Full=RAB5L;_AltName:_Full=L1880;	1	none	1184
Larance_2010	Q86X27	RGPS2_HUMAN	RecName:_Full=Ras-specific_guanine_nucleotide-releasing_factor_RalGPS2;_AltName:_Full=RalA_exchange_factor_RalGPS2;_AltName:_Full=Ral_GEF_with_PH_domain_and_SH3-binding_motif_2;	0	none	395
Larance_2010	Q6NUK4	REEP3_HUMAN	RecName:_Full=Receptor_expression-enhancing_protein_3;	0	none	717
Larance_2010	Q00765	REEP5_HUMAN	RecName:_Full=Receptor_expression-enhancing_protein_5;_AltName:_Full=Polyposis_locus_protein_1;_AltName:_Full=Protein_TB2;	0	none	none
Larance_2010	O14924	RGS12_HUMAN	RecName:_Full=Regulator_of_G-protein_signaling_12;_Short=RGS12;	0	none	1231
Larance_2010	P49796	RGS3_HUMAN	RecName:_Full=Regulator_of_G-protein_signaling_3;_Short=RGS3;_Short=RGP3;	0	GD	none
Larance_2010	O00287	RFXAP_HUMAN	RecName:_Full=Regulatory_factor_X-associated_protein;_Short=RFX-associated_protein;_AltName:_Full=RFX_DNA-binding_complex_36_kDa_subunit;	0	none	none
Larance_2010	O95197	RTN3_HUMAN	RecName:_Full=Reticulon-3;_AltName:_Full=Neuroendocrine-specific_protein-like_2;_Short=NSP-like_protein_2;_AltName:_Full=Neuroendocrine-specific_protein-like_II;_Short=NSP-like_protein_II;_Short=NSPLII;	0	none	890
Larance_2010	Q9NQC3	RTN4_HUMAN	RecName:_Full=Reticulon-4;_AltName:_Full=Neurite_outgrowth_inhibitor;_Short=Nogo_protein;_AltName:_Full=Foocen;_AltName:_Full=Neuroendocrine-specific_protein;_Short=NSP;_AltName:_Full=Neuroendocrine-specific_protein_C_homolog;_AltName:_Full=RTN-x;_AltName:_Full=Reticulon-5;	0	none	890
Larance_2010	Q5T5U3	RHG21_HUMAN	RecName:_Full=Rho_GTPase-activating_protein_21;_AltName:_Full=Rho-type_GTPase-activating_protein_21;_AltName:_Full=Rho_GTPase-activating_protein_10;	1	none	1959
Larance_2010	Q7Z5H3	RHG22_HUMAN	RecName:_Full=Rho_GTPase-activating_protein_22;_AltName:_Full=Rho-type_GTPase-activating_protein_22;	0	none	675
Larance_2010	Q9P227	RHG23_HUMAN	RecName:_Full=Rho_GTPase-activating_protein_23;_AltName:_Full=Rho-type_GTPase-activating_protein_23;	0	none	none
Larance_2010	Q2M1Z3	RHG31_HUMAN	RecName:_Full=Rho_GTPase-activating_protein_31;_AltName:_Full=Cdc42_GTPase-activating_protein;	1	none	1109
Larance_2010	A7KAX9	RHG32_HUMAN	RecName:_Full=Rho_GTPase-activating_protein_32;_AltName:_Full=Rho-type_GTPase-activating_protein_32;_AltName:_Full=Rho/Cdc42/Rac_GTPase-activating_protein_RICS;_AltName:_Full=p200RhoGAP;_AltName:_Full=p250GAP;_AltName:_Full=RhoGAP_involved_in_the_beta-catenin-N-cadherin_and_NMDA_receptor_signaling;_AltName:_Full=Brain-specific_Rho_GTPase-activating_protein;_AltName:_Full=GAB-associated_Cdc42/Rac_…	0	GD	1109
Larance_2010	Q96PE2	ARHGH_HUMAN	RecName:_Full=Rho_guanine_nucleotide_exchange_factor_17;_AltName:_Full=164_kDa_Rho-specific_guanine-nucleotide_exchange_factor;_Short=p164-RhoGEF;_Short=p164RhoGEF;_AltName:_Full=Tumor_endothelial_marker_4;	0	none	none
Larance_2010	Q92974	ARHG2_HUMAN	RecName:_Full=Rho_guanine_nucleotide_exchange_factor_2;_AltName:_Full=Guanine_nucleotide_exchange_factor_H1;_Short=GEF-H1;_AltName:_Full=Microtubule-regulated_Rho-GEF;_AltName:_Full=Proliferating_cell_nucleolar_antigen_p40;	0	GD	179
Larance_2010	Q12774	ARHG5_HUMAN	RecName:_Full=Rho_guanine_nucleotide_exchange_factor_5;_AltName:_Full=Guanine_nucleotide_regulatory_protein_TIM;_AltName:_Full=Oncogene_TIM;_AltName:_Full=p60_TIM;_AltName:_Full=Transforming_immortalized_mammary_oncogene;	0	none	1
Larance_2010	Q15052	ARHG6_HUMAN	RecName:_Full=Rho_guanine_nucleotide_exchange_factor_6;_AltName:_Full=Rac/Cdc42_guanine_nucleotide_exchange_factor_6;_AltName:_Full=PAK-interacting_exchange_factor_alpha;_AltName:_Full=Alpha-Pix;_AltName:_Full=COOL-2;	0	none	2147
Larance_2010	Q14155	ARHG7_HUMAN	RecName:_Full=Rho_guanine_nucleotide_exchange_factor_7;_AltName:_Full=PAK-interacting_exchange_factor_beta;_AltName:_Full=Beta-Pix;_AltName:_Full=COOL-1;_AltName:_Full=p85;	0	SL	2147
Larance_2010	O00442	RTC1_HUMAN	RecName:_Full=RNA_3'-terminal_phosphate_cyclase;_Short=RNA-3'-phosphate_cyclase;_Short=RNA_cyclase;_EC=6.5.1.4;_AltName:_Full=RNA_terminal_phosphate_cyclase_domain-containing_protein_1;_Short=RTC_domain-containing_protein_1;	1	none	none
Larance_2010	Q96PK6	RBM14_HUMAN	RecName:_Full=RNA-binding_protein_14;_AltName:_Full=RNA-binding_motif_protein_14;_AltName:_Full=RRM-containing_coactivator_activator/modulator;_AltName:_Full=Synaptotagmin-interacting_protein;_Short=SYT-interacting_protein;_AltName:_Full=Paraspeckle_protein_2;_Short=PSP2;	3	none	none
Larance_2010	Q01844	EWS_HUMAN	RecName:_Full=RNA-binding_protein_EWS;_AltName:_Full=EWS_oncogene;_AltName:_Full=Ewing_sarcoma_breakpoint_region_1_protein;	6	none	none
Larance_2010	P35637	FUS_HUMAN	RecName:_Full=RNA-binding_protein_FUS;_AltName:_Full=Oncogene_FUS;_AltName:_Full=Oncogene_TLS;_AltName:_Full=Translocated_in_liposarcoma_protein;_AltName:_Full=POMp75;_AltName:_Full=75_kDa_DNA-pairing_protein;	6	none	none
Larance_2010	Q96DH6	MSI2H_HUMAN	RecName:_Full=RNA-binding_protein_Musashi_homolog_2;_Short=Musashi-2;	0	none	2123
Larance_2010	P22087	FBRL_HUMAN	RecName:_Full=rRNA_2'-O-methyltransferase_fibrillarin;_EC=2.1.1.-;_AltName:_Full=34_kDa_nucleolar_scleroderma_antigen;	4	none	none
Larance_2010	Q86VW0	SESD1_HUMAN	RecName:_Full=SEC14_domain_and_spectrin_repeat-containing_protein_1;_AltName:_Full=Huntingtin-interacting_protein-like_protein;_AltName:_Full=Protein_Solo;	0	none	none
Larance_2010	Q92743	HTRA1_HUMAN	RecName:_Full=Serine_protease_HTRA1;_EC=3.4.21.-;_AltName:_Full=L56;_AltName:_Full=Serine_protease_11;_Flags:_Precursor;	0	none	685
Larance_2010	O43464	HTRA2_HUMAN	RecName:_Full=Serine_protease_HTRA2,_mitochondrial;_EC=3.4.21.108;_AltName:_Full=High_temperature_requirement_protein_A2;_Short=HtrA2;_AltName:_Full=Omi_stress-regulated_endoprotease;_AltName:_Full=Serine_proteinase_OMI;_AltName:_Full=Serine_protease_25;_Flags:_Precursor;	0	none	685
Larance_2010	Q9UQ35	SRRM2_HUMAN	RecName:_Full=Serine/arginine_repetitive_matrix_protein_2;_AltName:_Full=Serine/arginine-rich_splicing_factor-related_nuclear_matrix_protein_of_300_kDa;_Short=Ser/Arg-related_nuclear_matrix_protein_of_300_kDa;_Short=SR-related_nuclear_matrix_protein_of_300_kDa;_AltName:_Full=Splicing_coactivator_subunit_SRm300;_AltName:_Full=300_kDa_nuclear_matrix_antigen;_AltName:_Full=Tax-responsive_enhancer_el…	1	none	none
Larance_2010	Q13188	STK3_HUMAN	RecName:_Full=Serine/threonine-protein_kinase_3;_EC=2.7.11.1;_AltName:_Full=STE20-like_kinase_MST2;_AltName:_Full=Mammalian_STE20-like_protein_kinase_2;_Short=MST-2;_AltName:_Full=Serine/threonine-protein_kinase_Krs-1;	0	none	1878
Larance_2010	P10398	ARAF_HUMAN	RecName:_Full=Serine/threonine-protein_kinase_A-Raf;_EC=2.7.11.1;_AltName:_Full=Proto-oncogene_A-Raf-1;_AltName:_Full=Proto-oncogene_A-Raf;_AltName:_Full=Proto-oncogene_Pks;	0	GD	1052
Larance_2010	P15056	BRAF_HUMAN	RecName:_Full=Serine/threonine-protein_kinase_B-raf;_EC=2.7.11.1;_AltName:_Full=Proto-oncogene_B-Raf;_AltName:_Full=p94;_AltName:_Full=v-Raf_murine_sarcoma_viral_oncogene_homolog_B1;	0	GD	1052
Larance_2010	O15075	DCLK1_HUMAN	RecName:_Full=Serine/threonine-protein_kinase_DCLK1;_EC=2.7.11.1;_AltName:_Full=Doublecortin-like_and_CAM_kinase-like_1;_AltName:_Full=Doublecortin-like_kinase_1;_AltName:_Full=Doublecortin_domain-containing_protein_3A;	0	none	1409
Larance_2010	Q7KZI7	MARK2_HUMAN	RecName:_Full=Serine/threonine-protein_kinase_MARK2;_EC=2.7.11.1;_AltName:_Full=MAP/microtubule_affinity-regulating_kinase_2;_AltName:_Full=ELKL_motif_kinase_1;_Short=EMK-1;_AltName:_Full=PAR1_homolog;	0	GD	452
Larance_2010	O96013	PAK4_HUMAN	RecName:_Full=Serine/threonine-protein_kinase_PAK_4;_EC=2.7.11.1;_AltName:_Full=p21-activated_kinase_4;_Short=PAK-4;	0	none	2215
Larance_2010	P57059	SIK1_HUMAN	RecName:_Full=Serine/threonine-protein_kinase_SIK1;_EC=2.7.11.1;_AltName:_Full=Salt-inducible_protein_kinase_1;_Short=SIK-1;_AltName:_Full=Serine/threonine-protein_kinase_SNF1-like_kinase_1;_Short=Serine/threonine-protein_kinase_SNF1LK;	0	none	2064
Larance_2010	Q9H0K1	SIK2_HUMAN	RecName:_Full=Serine/threonine-protein_kinase_SIK2;_EC=2.7.11.1;_AltName:_Full=Salt-inducible_protein_kinase_2;_Short=SIK-2;_AltName:_Full=Serine/threonine-protein_kinase_SNF1-like_kinase_2;_AltName:_Full=Qin-induced_kinase;	0	none	2064
Larance_2010	Q9Y2K2	SIK3_HUMAN	RecName:_Full=Serine/threonine-protein_kinase_SIK3;_EC=2.7.11.1;_AltName:_Full=Salt-inducible_kinase_3;_Short=SIK-3;_AltName:_Full=Serine/threonine-protein_kinase_QSK;	0	none	none
Larance_2010	Q9H4A3	WNK1_HUMAN	RecName:_Full=Serine/threonine-protein_kinase_WNK1;_EC=2.7.11.1;_AltName:_Full=Protein_kinase_with_no_lysine_1;_Short=hWNK1;_AltName:_Full=Protein_kinase_lysine-deficient_1;_AltName:_Full=Kinase_deficient_protein;_AltName:_Full=Erythrocyte_65_kDa_protein;_Short=p65;	2	none	none
Larance_2010	Q9Y2T4	2ABG_HUMAN	RecName:_Full=Serine/threonine-protein_phosphatase_2A_55_kDa_regulatory_subunit_B_gamma_isoform;_AltName:_Full=PP2A_subunit_B_isoform_gamma;_AltName:_Full=PP2A_subunit_B_isoform_B55-gamma;_AltName:_Full=PP2A_subunit_B_isoform_PR55-gamma;_AltName:_Full=PP2A_subunit_B_isoform_R2-gamma;_AltName:_Full=IMYPNO1;	0	none	1235
Larance_2010	P30153	2AAA_HUMAN	RecName:_Full=Serine/threonine-protein_phosphatase_2A_65_kDa_regulatory_subunit_A_alpha_isoform;_AltName:_Full=PP2A_subunit_A_isoform_PR65-alpha;_AltName:_Full=PP2A_subunit_A_isoform_R1-alpha;_AltName:_Full=Medium_tumor_antigen-associated_61_kDa_protein;	3	none	none
Larance_2010	P36873	PP1G_HUMAN	RecName:_Full=Serine/threonine-protein_phosphatase_PP1-gamma_catalytic_subunit;_Short=PP-1G;_EC=3.1.3.16;_AltName:_Full=Protein_phosphatase_1C_catalytic_subunit;	3	none	2014
Larance_2010	P50454	SERPH_HUMAN	RecName:_Full=Serpin_H1;_AltName:_Full=Collagen-binding_protein;_Short=Colligin;_AltName:_Full=47_kDa_heat_shock_protein;_AltName:_Full=Rheumatoid_arthritis-related_antigen_RA-A47;_AltName:_Full=Arsenic-transactivated_protein_3;_Short=AsTP3;_AltName:_Full=Cell_proliferation-inducing_gene_14_protein;_Flags:_Precursor;	2	none	2045
Larance_2010	P02768	ALBU_HUMAN	RecName:_Full=Serum_albumin;_Flags:_Precursor;	10	none	none
Larance_2010	Q5TCZ1	SPD2A_HUMAN	RecName:_Full=SH3_and_PX_domain-containing_protein_2A;_AltName:_Full=SH3_multiple_domains_protein_1;_AltName:_Full=Five_SH3_domain-containing_protein;_AltName:_Full=Adaptor_protein_TKS5;	0	none	1463
Larance_2010	Q9P0V3	SH3B4_HUMAN	RecName:_Full=SH3_domain-binding_protein_4;_AltName:_Full=Transferrin_receptor-trafficking_protein;_AltName:_Full=EH-binding_protein_10;	0	none	801
Larance_2010	Q7L8J4	3BP5L_HUMAN	RecName:_Full=SH3_domain-binding_protein_5-like;_Short=SH3BP-5-like;	0	none	none
Larance_2010	Q8NEM2	SHCBP_HUMAN	RecName:_Full=SHC_SH2_domain-binding_protein_1;	0	none	none
Larance_2010	Q5T5P2	SKT_HUMAN	RecName:_Full=Sickle_tail_protein_homolog;	0	none	1958
Larance_2010	Q92783	STAM1_HUMAN	RecName:_Full=Signal_transducing_adapter_molecule_1;_Short=STAM-1;	0	none	868
Larance_2010	O75886	STAM2_HUMAN	RecName:_Full=Signal_transducing_adapter_molecule_2;_Short=STAM-2;_AltName:_Full=Hrs-binding_protein;	0	none	868
Larance_2010	O43166	SI1L1_HUMAN	RecName:_Full=Signal-induced_proliferation-associated_1-like_protein_1;_Short=SIPA1-like_protein_1;_AltName:_Full=High-risk_human_papilloma_viruses_E6_oncoproteins_targeted_protein_1;_Short=E6-targeted_protein_1;	0	none	457
Larance_2010	O60292	SI1L3_HUMAN	RecName:_Full=Signal-induced_proliferation-associated_1-like_protein_3;_Short=SIPA1-like_protein_3;_AltName:_Full=SPA-1-like_protein_3;	0	none	457
Larance_2010	P81877	SSBP2_HUMAN	RecName:_Full=Single-stranded_DNA-binding_protein_2;_AltName:_Full=Sequence-specific_single-stranded-DNA-binding_protein_2;	0	none	145
Larance_2010	Q9BWW4	SSBP3_HUMAN	RecName:_Full=Single-stranded_DNA-binding_protein_3;_AltName:_Full=Sequence-specific_single-stranded-DNA-binding_protein;	0	none	145
Larance_2010	Q9P270	SLAI2_HUMAN	RecName:_Full=SLAIN_motif-containing_protein_2;	0	none	none
Larance_2010	O75044	FNBP2_HUMAN	RecName:_Full=SLIT-ROBO_Rho_GTPase-activating_protein_2;_Short=srGAP2;_AltName:_Full=Formin-binding_protein_2;_AltName:_Full=Rho_GTPase-activating_protein_34;	0	none	116
Larance_2010	P62304	RUXE_HUMAN	RecName:_Full=Small_nuclear_ribonucleoprotein_E;_Short=snRNP-E;_AltName:_Full=Sm_protein_E;_Short=Sm-E;_Short=SmE;	1	none	none
Larance_2010	P62306	RUXF_HUMAN	RecName:_Full=Small_nuclear_ribonucleoprotein_F;_Short=snRNP-F;_AltName:_Full=Sm_protein_F;_Short=Sm-F;_Short=SmF;	2	none	none
Larance_2010	P62314	SMD1_HUMAN	RecName:_Full=Small_nuclear_ribonucleoprotein_Sm_D1;_Short=Sm-D1;_AltName:_Full=snRNP_core_protein_D1;_AltName:_Full=Sm-D_autoantigen;	2	none	none
Larance_2010	P62316	SMD2_HUMAN	RecName:_Full=Small_nuclear_ribonucleoprotein_Sm_D2;_Short=Sm-D2;_AltName:_Full=snRNP_core_protein_D2;	3	none	none
Larance_2010	P62318	SMD3_HUMAN	RecName:_Full=Small_nuclear_ribonucleoprotein_Sm_D3;_Short=Sm-D3;_AltName:_Full=snRNP_core_protein_D3;	6	none	none
Larance_2010	P53814	SMTN_HUMAN	RecName:_Full=Smoothelin;	0	none	none
Larance_2010	O95295	SNAPN_HUMAN	RecName:_Full=SNARE-associated_protein_Snapin;_AltName:_Full=Synaptosomal-associated_protein_25-binding_protein;_Short=SNAP-associated_protein;	0	none	none
Larance_2010	Q13573	SNW1_HUMAN	RecName:_Full=SNW_domain-containing_protein_1;_AltName:_Full=Nuclear_protein_SkiP;_AltName:_Full=Ski-interacting_protein;_AltName:_Full=Nuclear_receptor_coactivator_NCoA-62;	0	none	none
Larance_2010	Q9Y666	S12A7_HUMAN	RecName:_Full=Solute_carrier_family_12_member_7;_AltName:_Full=Electroneutral_potassium-chloride_cotransporter_4;_AltName:_Full=K-Cl_cotransporter_4;	0	none	1479
Larance_2010	Q9H2Y9	SO5A1_HUMAN	RecName:_Full=Solute_carrier_organic_anion_transporter_family_member_5A1;_AltName:_Full=Solute_carrier_family_21_member_15;_AltName:_Full=Organic_anion_transporter_polypeptide-related_protein_4;_Short=OATP-RP4;_Short=OATPRP4;	0	none	1111
Larance_2010	Q07889	SOS1_HUMAN	RecName:_Full=Son_of_sevenless_homolog_1;_Short=SOS-1;	0	none	949
Larance_2010	Q9BX66	SRBS1_HUMAN	RecName:_Full=Sorbin_and_SH3_domain-containing_protein_1;_AltName:_Full=Ponsin;_AltName:_Full=c-Cbl-associated_protein;_Short=CAP;_AltName:_Full=SH3_domain_protein_5;_AltName:_Full=SH3P12;	0	none	none
Larance_2010	O94875	SRBS2_HUMAN	RecName:_Full=Sorbin_and_SH3_domain-containing_protein_2;_AltName:_Full=Arg/Abl-interacting_protein_2;_Short=ArgBP2;_AltName:_Full=Sorbin;	0	none	none
Larance_2010	P30626	SORCN_HUMAN	RecName:_Full=Sorcin;_AltName:_Full=22_kDa_protein;_AltName:_Full=CP-22;_AltName:_Full=V19;	0	none	746
Larance_2010	Q13813	SPTA2_HUMAN	RecName:_Full=Spectrin_alpha_chain,_brain;_AltName:_Full=Spectrin,_non-erythroid_alpha_chain;_AltName:_Full=Alpha-II_spectrin;_AltName:_Full=Fodrin_alpha_chain;	5	GD	379
Larance_2010	Q01082	SPTB2_HUMAN	RecName:_Full=Spectrin_beta_chain,_brain_1;_AltName:_Full=Spectrin,_non-erythroid_beta_chain_1;_AltName:_Full=Beta-II_spectrin;_AltName:_Full=Fodrin_beta_chain;	5	none	889
Larance_2010	P63208	SKP1_HUMAN	RecName:_Full=S-phase_kinase-associated_protein_1;_AltName:_Full=Cyclin-A/CDK2-associated_protein_p19;_AltName:_Full=p19skp1;_AltName:_Full=p19A;_AltName:_Full=RNA_polymerase_II_elongation_factor-like_protein;_AltName:_Full=Organ_of_Corti_protein_2;_Short=OCP-2;_AltName:_Full=Organ_of_Corti_protein_II;_Short=OCP-II;_AltName:_Full=Transcription_elongation_factor_B;_AltName:_Full=SIII;	2	none	none
Larance_2010	Q13838	UAP56_HUMAN	RecName:_Full=Spliceosome_RNA_helicase_BAT1;_EC=3.6.4.13;_AltName:_Full=DEAD_box_protein_UAP56;_AltName:_Full=56_kDa_U2AF65-associated_protein;_AltName:_Full=ATP-dependent_RNA_helicase_p47;_AltName:_Full=HLA-B-associated_transcript_1_protein;	4	none	none
Larance_2010	Q07955	SFRS1_HUMAN	RecName:_Full=Splicing_factor,_arginine/serine-rich_1;_AltName:_Full=pre-mRNA-splicing_factor_SF2,_P33_subunit;_AltName:_Full=Alternative-splicing_factor_1;_Short=ASF-1;	3	none	2124
Larance_2010	O75494	SF13A_HUMAN	RecName:_Full=Splicing_factor,_arginine/serine-rich_13A;_AltName:_Full=FUS-interacting_serine-arginine-rich_protein_1;_AltName:_Full=TLS-associated_protein_with_Ser-Arg_repeats;_Short=TLS-associated_protein_with_SR_repeats;_Short=TASR;_AltName:_Full=TLS-associated_serine-arginine_protein;_Short=TLS-associated_SR_protein;_AltName:_Full=40_kDa_SR-repressor_protein;_Short=SRrp40;_AltName:_Full=Splic…	1	none	190
Larance_2010	P84103	SFRS3_HUMAN	RecName:_Full=Splicing_factor,_arginine/serine-rich_3;_AltName:_Full=Pre-mRNA-splicing_factor_SRP20;	4	none	none
Larance_2010	P23246	SFPQ_HUMAN	RecName:_Full=Splicing_factor,_proline-_and_glutamine-rich;_AltName:_Full=Polypyrimidine_tract-binding_protein-associated-splicing_factor;_Short=PTB-associated-splicing_factor;_Short=PSF;_AltName:_Full=DNA-binding_p52/p100_complex,_100_kDa_subunit;_AltName:_Full=100_kDa_DNA-pairing_protein;_Short=hPOMp100;	5	none	495
Larance_2010	Q9Y3M8	STA13_HUMAN	RecName:_Full=StAR-related_lipid_transfer_protein_13;_AltName:_Full=START_domain-containing_protein_13;_Short=StARD13;_AltName:_Full=Deleted_in_liver_cancer_2_protein;_Short=DLC-2;_AltName:_Full=Rho_GTPase-activating_protein;_AltName:_Full=46H23.2;	0	none	1823
Larance_2010	O95425	SVIL_HUMAN	RecName:_Full=Supervillin;_AltName:_Full=Archvillin;_AltName:_Full=p205/p250;	1	none	none
Larance_2010	P78524	ST5_HUMAN	RecName:_Full=Suppression_of_tumorigenicity_5_protein;_AltName:_Full=HeLa_tumor_suppression_1;_AltName:_Full=DENN_domain-containing_protein_2B;	0	none	276
Larance_2010	Q92922	SMRC1_HUMAN	RecName:_Full=SWI/SNF_complex_subunit_SMARCC1;_AltName:_Full=SWI/SNF-related_matrix-associated_actin-dependent_regulator_of_chromatin_subfamily_C_member_1;_AltName:_Full=SWI/SNF_complex_155_kDa_subunit;_AltName:_Full=BRG1-associated_factor_155;_Short=BAF155;	0	none	1129
Larance_2010	Q8TAQ2	SMRC2_HUMAN	RecName:_Full=SWI/SNF_complex_subunit_SMARCC2;_AltName:_Full=SWI/SNF-related_matrix-associated_actin-dependent_regulator_of_chromatin_subfamily_C_member_2;_AltName:_Full=SWI/SNF_complex_170_kDa_subunit;_AltName:_Full=BRG1-associated_factor_170;_Short=BAF170;	0	none	1129
Larance_2010	Q6STE5	SMRD3_HUMAN	RecName:_Full=SWI/SNF-related_matrix-associated_actin-dependent_regulator_of_chromatin_subfamily_D_member_3;_AltName:_Full=60_kDa_BRG-1/Brm-associated_factor_subunit_C;_AltName:_Full=BRG1-associated_factor_60C;_Short=BAF60C;	0	none	1720
Larance_2010	Q969G3	SMCE1_HUMAN	RecName:_Full=SWI/SNF-related_matrix-associated_actin-dependent_regulator_of_chromatin_subfamily_E_member_1;_AltName:_Full=BRG1-associated_factor_57;_Short=BAF57;	0	none	none
Larance_2010	Q9H987	SYP2L_HUMAN	RecName:_Full=Synaptopodin_2-like_protein;	0	none	1366
Larance_2010	Q8N3V7	SYNPO_HUMAN	RecName:_Full=Synaptopodin;	0	none	none
Larance_2010	Q9UMS6	SYNP2_HUMAN	RecName:_Full=Synaptopodin-2;_AltName:_Full=Myopodin;_AltName:_Full=Genethonin-2;	4	GD	1366
Larance_2010	Q9Y490	TLN1_HUMAN	RecName:_Full=Talin-1;	3	none	1910
Larance_2010	Q9BPZ7	SIN1_HUMAN	RecName:_Full=Target_of_rapamycin_complex_2_subunit_MAPKAP1;_Short=TORC2_subunit_MAPKAP1;_AltName:_Full=Mitogen-activated_protein_kinase_2-associated_protein_1;_AltName:_Full=Stress-activated_map_kinase-interacting_protein_1;_Short=SAPK-interacting_protein_1;_Short=mSIN1;	0	none	none
Larance_2010	Q92804	RBP56_HUMAN	RecName:_Full=TATA-binding_protein-associated_factor_2N;_AltName:_Full=RNA-binding_protein_56;_AltName:_Full=68_kDa_TATA-binding_protein-associated_factor;_Short=TAF(II)68;_Short=TAFII68;	2	none	none
Larance_2010	Q86TI0	TBCD1_HUMAN	RecName:_Full=TBC1_domain_family_member_1;	0	GD	1391
Larance_2010	P78371	TCPB_HUMAN	RecName:_Full=T-complex_protein_1_subunit_beta;_Short=TCP-1-beta;_AltName:_Full=CCT-beta;	7	none	none
Larance_2010	P50991	TCPD_HUMAN	RecName:_Full=T-complex_protein_1_subunit_delta;_Short=TCP-1-delta;_AltName:_Full=CCT-delta;_AltName:_Full=Stimulator_of_TAR_RNA-binding;	8	none	none
Larance_2010	P49368	TCPG_HUMAN	RecName:_Full=T-complex_protein_1_subunit_gamma;_Short=TCP-1-gamma;_AltName:_Full=CCT-gamma;_AltName:_Full=hTRiC5;	8	none	none
Larance_2010	P50990	TCPQ_HUMAN	RecName:_Full=T-complex_protein_1_subunit_theta;_Short=TCP-1-theta;_AltName:_Full=CCT-theta;_AltName:_Full=Renal_carcinoma_antigen_NY-REN-15;	8	none	none
Larance_2010	Q9NUJ3	T11L1_HUMAN	RecName:_Full=T-complex_protein_11-like_protein_1;	0	none	1575
Larance_2010	Q9HBL0	TENS1_HUMAN	RecName:_Full=Tensin-1;	0	none	789
Larance_2010	Q15750	TAB1_HUMAN	RecName:_Full=TGF-beta-activated_kinase_1_and_MAP3K7-binding_protein_1;_AltName:_Full=Mitogen-activated_protein_kinase_kinase_kinase_7-interacting_protein_1;_AltName:_Full=TGF-beta-activated_kinase_1-binding_protein_1;_Short=TAK1-binding_protein_1;	2	none	none
Larance_2010	Q8NBS9	TXND5_HUMAN	RecName:_Full=Thioredoxin_domain-containing_protein_5;_AltName:_Full=Thioredoxin-like_protein_p46;_AltName:_Full=Endoplasmic_reticulum_resident_protein_46;_Short=ER_protein_46;_Short=ERp46;_Flags:_Precursor;	3	none	none
Larance_2010	P10599	THIO_HUMAN	RecName:_Full=Thioredoxin;_Short=Trx;_AltName:_Full=ATL-derived_factor;_Short=ADF;_AltName:_Full=Surface-associated_sulphydryl_protein;_Short=SASP;	0	none	none
Larance_2010	P07996	TSP1_HUMAN	RecName:_Full=Thrombospondin-1;_Flags:_Precursor;	0	none	1630
Larance_2010	Q9Y2W1	TR150_HUMAN	RecName:_Full=Thyroid_hormone_receptor-associated_protein_3;_AltName:_Full=Thyroid_hormone_receptor-associated_protein_complex_150_kDa_component;_Short=Trap150;	5	none	none
Larance_2010	Q07157	ZO1_HUMAN	RecName:_Full=Tight_junction_protein_ZO-1;_AltName:_Full=Zonula_occludens_protein_1;_AltName:_Full=Zona_occludens_protein_1;_AltName:_Full=Tight_junction_protein_1;	1	none	1912
Larance_2010	Q9UDY2	ZO2_HUMAN	RecName:_Full=Tight_junction_protein_ZO-2;_AltName:_Full=Zonula_occludens_protein_2;_AltName:_Full=Zona_occludens_protein_2;_AltName:_Full=Tight_junction_protein_2;	1	none	1912
Larance_2010	Q13009	TIAM1_HUMAN	RecName:_Full=T-lymphoma_invasion_and_metastasis-inducing_protein_1;_Short=TIAM-1;	0	GD	1660
Larance_2010	Q8IVF5	TIAM2_HUMAN	RecName:_Full=T-lymphoma_invasion_and_metastasis-inducing_protein_2;_Short=TIAM-2;_AltName:_Full=SIF_and_TIAM1-like_exchange_factor;	0	none	1660
Larance_2010	P51532	SMCA4_HUMAN	RecName:_Full=Transcription_activator_BRG1;_EC=3.6.4.-;_AltName:_Full=ATP-dependent_helicase_SMARCA4;_AltName:_Full=SNF2-beta;_AltName:_Full=Protein_BRG-1;_AltName:_Full=Mitotic_growth_and_transcription_activator;_AltName:_Full=Protein_brahma_homolog_1;_AltName:_Full=SWI/SNF-related_matrix-associated_actin-dependent_regulator_of_chromatin_subfamily_A_member_4;_AltName:_Full=BRG1-associated_factor…	0	SL	1927
Larance_2010	Q15369	ELOC_HUMAN	RecName:_Full=Transcription_elongation_factor_B_polypeptide_1;_AltName:_Full=RNA_polymerase_II_transcription_factor_SIII_subunit_C;_AltName:_Full=SIII_p15;_AltName:_Full=Elongin_15_kDa_subunit;_AltName:_Full=Elongin-C;_Short=EloC;	0	none	none
Larance_2010	Q15370	ELOB_HUMAN	RecName:_Full=Transcription_elongation_factor_B_polypeptide_2;_AltName:_Full=RNA_polymerase_II_transcription_factor_SIII_subunit_B;_AltName:_Full=SIII_p18;_AltName:_Full=Elongin-B;_Short=EloB;_AltName:_Full=Elongin_18_kDa_subunit;	0	none	none
Larance_2010	P19532	TFE3_HUMAN	RecName:_Full=Transcription_factor_E3;_AltName:_Full=Class_E_basic_helix-loop-helix_protein_33;_Short=bHLHe33;	0	none	1037
Larance_2010	P19484	TFEB_HUMAN	RecName:_Full=Transcription_factor_EB;_AltName:_Full=Class_E_basic_helix-loop-helix_protein_35;_Short=bHLHe35;	0	none	1037
Larance_2010	Q96QR8	PURB_HUMAN	RecName:_Full=Transcriptional_activator_protein_Pur-beta;_AltName:_Full=Purine-rich_element-binding_protein_B;	1	none	1431
Larance_2010	P28347	TEAD1_HUMAN	RecName:_Full=Transcriptional_enhancer_factor_TEF-1;_AltName:_Full=TEA_domain_family_member_1;_Short=TEAD-1;_AltName:_Full=Protein_GT-IIC;_AltName:_Full=Transcription_factor_13;_Short=TCF-13;_AltName:_Full=NTEF-1;	0	none	1579
Larance_2010	P62995	TRA2B_HUMAN	RecName:_Full=Transformer-2_protein_homolog_beta;_Short=TRA-2_beta;_Short=TRA2-beta;_Short=hTRA2-beta;_AltName:_Full=Transformer-2_protein_homolog_B;_AltName:_Full=Splicing_factor,_arginine/serine-rich_10;	1	none	1083
Larance_2010	O43294	TGFI1_HUMAN	RecName:_Full=Transforming_growth_factor_beta-1-induced_transcript_1_protein;_AltName:_Full=Hydrogen_peroxide-inducible_clone_5_protein;_Short=Hic-5;_AltName:_Full=Androgen_receptor-associated_protein_of_55_kDa;_AltName:_Full=Androgen_receptor_coactivator_55_kDa_protein;	0	none	2036
Larance_2010	P55072	TERA_HUMAN	RecName:_Full=Transitional_endoplasmic_reticulum_ATPase;_Short=TER_ATPase;_AltName:_Full=15S_Mg(2+)-ATPase_p97_subunit;_AltName:_Full=Valosin-containing_protein;_Short=VCP;	5	none	none
Larance_2010	Q8NDV7	TNR6A_HUMAN	RecName:_Full=Trinucleotide_repeat-containing_gene_6A_protein;_AltName:_Full=CAG_repeat_protein_26;_AltName:_Full=Glycine-tryptophan_protein_of_182_kDa;_AltName:_Full=GW182_autoantigen;_Short=Protein_GW1;_AltName:_Full=EMSY_interactor_protein;	0	none	2292
Larance_2010	Q9UPQ9	TNR6B_HUMAN	RecName:_Full=Trinucleotide_repeat-containing_gene_6B_protein;	2	none	2292
Larance_2010	Q9HCJ0	TNR6C_HUMAN	RecName:_Full=Trinucleotide_repeat-containing_gene_6C_protein;	0	none	2292
Larance_2010	P60174	TPIS_HUMAN	RecName:_Full=Triosephosphate_isomerase;_Short=TIM;_EC=5.3.1.1;_AltName:_Full=Triose-phosphate_isomerase;	1	none	none
Larance_2010	P49815	TSC2_HUMAN	RecName:_Full=Tuberin;_AltName:_Full=Tuberous_sclerosis_2_protein;	0	GD	none
Larance_2010	P68363	TBA1B_HUMAN	RecName:_Full=Tubulin_alpha-1B_chain;_AltName:_Full=Tubulin_alpha-ubiquitous_chain;_AltName:_Full=Alpha-tubulin_ubiquitous;_AltName:_Full=Tubulin_K-alpha-1;	8	none	630
Larance_2010	P07437	TBB5_HUMAN	RecName:_Full=Tubulin_beta_chain;_AltName:_Full=Tubulin_beta-5_chain;	10	none	1566
Larance_2010	Q13885	TBB2A_HUMAN	RecName:_Full=Tubulin_beta-2A_chain;	3	none	none
Larance_2010	Q13509	TBB3_HUMAN	RecName:_Full=Tubulin_beta-3_chain;_AltName:_Full=Tubulin_beta-III;_AltName:_Full=Tubulin_beta-4_chain;	1	none	none
Larance_2010	Q9BUF5	TBB6_HUMAN	RecName:_Full=Tubulin_beta-6_chain;	1	none	none
Larance_2010	P21580	TNAP3_HUMAN	RecName:_Full=Tumor_necrosis_factor_alpha-induced_protein_3;_Short=TNF_alpha-induced_protein_3;_EC=3.4.19.12;_EC=6.3.2.-;_AltName:_Full=OTU_domain-containing_protein_7C;_AltName:_Full=Putative_DNA-binding_protein_A20;_AltName:_Full=Zinc_finger_protein_A20;	0	none	254
Larance_2010	O43399	TPD54_HUMAN	RecName:_Full=Tumor_protein_D54;_Short=hD54;_AltName:_Full=Tumor_protein_D52-like_2;	0	none	1556
Larance_2010	Q15678	PTN14_HUMAN	RecName:_Full=Tyrosine-protein_phosphatase_non-receptor_type_14;_EC=3.1.3.48;_AltName:_Full=Protein-tyrosine_phosphatase_pez;	0	none	504
Larance_2010	Q16825	PTN21_HUMAN	RecName:_Full=Tyrosine-protein_phosphatase_non-receptor_type_21;_EC=3.1.3.48;_AltName:_Full=Protein-tyrosine_phosphatase_D1;	0	none	504
Larance_2010	P40818	UBP8_HUMAN	RecName:_Full=Ubiquitin_carboxyl-terminal_hydrolase_8;_EC=3.4.19.12;_AltName:_Full=Ubiquitin_thiolesterase_8;_AltName:_Full=Ubiquitin-specific-processing_protease_8;_AltName:_Full=Deubiquitinating_enzyme_8;_AltName:_Full=Ubiquitin_isopeptidase_Y;_Short=hUBPy;	0	GD	none
Larance_2010	P0CG48	UBC_HUMAN	RecName:_Full=Polyubiquitin-C;_Contains:_RecName:_Full=Ubiquitin;_Flags:_Precursor;	6	none	2131
Larance_2010	Q14157	UBP2L_HUMAN	RecName:_Full=Ubiquitin-associated_protein_2-like;_AltName:_Full=Protein_NICE-4;	3	none	371
Larance_2010	O15294	OGT1_HUMAN	RecName:_Full=UDP-N-acetylglucosamine--peptide_N-acetylglucosaminyltransferase_110_kDa_subunit;_EC=2.4.1.-;_AltName:_Full=O-linked_N-acetylglucosamine_transferase_110_kDa_subunit;_AltName:_Full=O-GlcNAc_transferase_subunit_p110;	0	none	none
Larance_2010	Q3MIX3	ADCK5_HUMAN	RecName:_Full=Uncharacterized_aarF_domain-containing_protein_kinase_5;_EC=2.7.11.-;	0	none	none
Larance_2010	Q6ICG6	CV009_HUMAN	RecName:_Full=Uncharacterized_protein_C22orf9;	0	none	none
Larance_2010	O15063	K0355_HUMAN	RecName:_Full=Uncharacterized_protein_KIAA0355;	0	none	none
Larance_2010	Q14146	URB2_HUMAN	RecName:_Full=Unhealthy_ribosome_biogenesis_protein_2_homolog;	0	none	none
Larance_2010	Q9Y3I0	CV028_HUMAN	RecName:_Full=UPF0027_protein_C22orf28;	4	none	none
Larance_2010	Q12980	NPRL3_HUMAN	RecName:_Full=Nitrogen_permease_regulator_3-like_protein;_AltName:_Full=Alpha-globin_regulatory_element-containing_gene_protein;_AltName:_Full=Protein_CGTHBA;_AltName:_Full=-14_gene_protein;	0	none	none
Larance_2010	Q96FH0	U402_HUMAN	RecName:_Full=UPF0402_protein;	0	none	none
Larance_2010	Q8WUH6	CL023_HUMAN	RecName:_Full=UPF0444_transmembrane_protein_C12orf23;	0	none	none
Larance_2010	Q9Y224	CN166_HUMAN	RecName:_Full=UPF0568_protein_C14orf166;	1	none	none
Larance_2010	P46939	UTRO_HUMAN	RecName:_Full=Utrophin;_AltName:_Full=Dystrophin-related_protein_1;_Short=DRP-1;	1	none	1676
Larance_2010	Q9P2Y5	UVRAG_HUMAN	RecName:_Full=UV_radiation_resistance-associated_gene_protein;_AltName:_Full=p63;	0	none	none
Larance_2010	Q9BZF9	UACA_HUMAN	RecName:_Full=Uveal_autoantigen_with_coiled-coil_domains_and_ankyrin_repeats;	1	none	1481
Larance_2010	Q96QK1	VPS35_HUMAN	RecName:_Full=Vacuolar_protein_sorting-associated_protein_35;_Short=hVPS35;_AltName:_Full=Vesicle_protein_sorting_35;_AltName:_Full=Maternal-embryonic_3;	3	none	none
Larance_2010	Q9H9H4	VP37B_HUMAN	RecName:_Full=Vacuolar_protein_sorting-associated_protein_37B;_Short=hVps37B;_AltName:_Full=ESCRT-I_complex_subunit_VPS37B;	0	none	1709
Larance_2010	O75396	SC22B_HUMAN	RecName:_Full=Vesicle-trafficking_protein_SEC22b;_AltName:_Full=SEC22_vesicle-trafficking_protein_homolog_B;_AltName:_Full=SEC22_vesicle-trafficking_protein-like_1;_AltName:_Full=ER-Golgi_SNARE_of_24_kDa;_Short=ERS-24;_Short=ERS24;	1	none	none
Larance_2010	P08670	VIME_HUMAN	RecName:_Full=Vimentin;	7	none	834
Larance_2010	O60504	VINEX_HUMAN	RecName:_Full=Vinexin;_AltName:_Full=Sorbin_and_SH3_domain-containing_protein_3;_AltName:_Full=SH3-containing_adapter_molecule_1;_Short=SCAM-1;	0	none	1329
Larance_2010	Q9Y2I8	WDR37_HUMAN	RecName:_Full=WD_repeat-containing_protein_37;	0	none	none
Larance_2010	Q9Y6W5	WASF2_HUMAN	RecName:_Full=Wiskott-Aldrich_syndrome_protein_family_member_2;_Short=WASP_family_protein_member_2;_AltName:_Full=Protein_WAVE-2;_AltName:_Full=Verprolin_homology_domain-containing_protein_2;	0	none	none
Larance_2010	Q9GZV5	WWTR1_HUMAN	RecName:_Full=WW_domain-containing_transcription_regulator_protein_1;_AltName:_Full=Transcriptional_coactivator_with_PDZ-binding_motif;	0	GD	1115
Larance_2010	Q92834	RPGR_HUMAN	RecName:_Full=X-linked_retinitis_pigmentosa_GTPase_regulator;	0	none	none
Larance_2010	P46937	YAP1_HUMAN	RecName:_Full=Yorkie_homolog;_AltName:_Full=65_kDa_Yes-associated_protein;_Short=YAP65;	0	GD	1115
Larance_2010	Q9Y2X9	ZN281_HUMAN	RecName:_Full=Zinc_finger_protein_281;_AltName:_Full=Zinc_finger_DNA-binding_protein_99;_AltName:_Full=Transcription_factor_ZBP-99;_AltName:_Full=GC-box-binding_zinc_finger_protein_1;	0	none	105
Larance_2010	Q9ULJ3	ZN295_HUMAN	RecName:_Full=Zinc_finger_protein_295;_AltName:_Full=Zinc_finger_and_BTB_domain-containing_protein_21;	0	none	none
Larance_2010	Q8IYY4	DZI1L_HUMAN	RecName:_Full=Zinc_finger_protein_DZIP1L;_AltName:_Full=DAZ-interacting_protein_1-like_protein;	0	none	none
Liang_2009	P31946	1433B_HUMAN	RecName:_Full=14-3-3_protein_beta/alpha;_AltName:_Full=Protein_kinase_C_inhibitor_protein_1;_Short=KCIP-1;_AltName:_Full=Protein_1054;_Contains:_RecName:_Full=14-3-3_protein_beta/alpha,_N-terminally_processed;	1	none	30
Liang_2009	P62258	1433E_HUMAN	RecName:_Full=14-3-3_protein_epsilon;_Short=14-3-3E;	7	none	none
Liang_2009	P27348	1433T_HUMAN	RecName:_Full=14-3-3_protein_theta;_AltName:_Full=14-3-3_protein_tau;_AltName:_Full=14-3-3_protein_T-cell;_AltName:_Full=Protein_HS1;	3	none	30
Liang_2009	P11021	GRP78_HUMAN	RecName:_Full=78_kDa_glucose-regulated_protein;_Short=GRP-78;_AltName:_Full=Heat_shock_70_kDa_protein_5;_AltName:_Full=Immunoglobulin_heavy_chain-binding_protein;_Short=BiP;_AltName:_Full=Endoplasmic_reticulum_lumenal_Ca(2+)-binding_protein_grp78;_Flags:_Precursor;	9	none	none
Liang_2009	P60709	ACTB_HUMAN	RecName:_Full=Actin,_cytoplasmic_1;_AltName:_Full=Beta-actin;_Contains:_RecName:_Full=Actin,_cytoplasmic_1,_N-terminally_processed;	10	none	1740
Liang_2009	P27482	CALL3_HUMAN	RecName:_Full=Calmodulin-like_protein_3;_AltName:_Full=Calmodulin-related_protein_NB-1;_AltName:_Full=CaM-like_protein;_Short=CLP;	0	none	none
Liang_2009	P23528	COF1_HUMAN	RecName:_Full=Cofilin-1;_AltName:_Full=Cofilin,_non-muscle_isoform;_AltName:_Full=18_kDa_phosphoprotein;_Short=p18;	4	GD	2028
Liang_2009	Q9Y281	COF2_HUMAN	RecName:_Full=Cofilin-2;_AltName:_Full=Cofilin,_muscle_isoform;	2	none	2028
Liang_2009	P04406	G3P_HUMAN	RecName:_Full=Glyceraldehyde-3-phosphate_dehydrogenase;_Short=GAPDH;_EC=1.2.1.12;	7	none	none
Liang_2009	P11142	HSP7C_HUMAN	RecName:_Full=Heat_shock_cognate_71_kDa_protein;_AltName:_Full=Heat_shock_70_kDa_protein_8;	10	none	1573
Liang_2009	P07900	HS90A_HUMAN	RecName:_Full=Heat_shock_protein_HSP_90-alpha;_AltName:_Full=Heat_shock_86_kDa;_Short=HSP_86;_Short=HSP86;_AltName:_Full=Renal_carcinoma_antigen_NY-REN-38;	8	none	1314
Liang_2009	P52732	KIF11_HUMAN	RecName:_Full=Kinesin-like_protein_KIF11;_AltName:_Full=Kinesin-related_motor_protein_Eg5;_AltName:_Full=Kinesin-like_spindle_protein_HKSP;_AltName:_Full=Thyroid_receptor-interacting_protein_5;_Short=TR-interacting_protein_5;_Short=TRIP-5;_AltName:_Full=Kinesin-like_protein_1;	1	none	none
Liang_2009	Q9BQA1	MEP50_HUMAN	RecName:_Full=Methylosome_protein_50;_Short=MEP-50;_AltName:_Full=WD_repeat-containing_protein_77;_AltName:_Full=Androgen_receptor_cofactor_p44;_AltName:_Full=p44/Mep50;	3	none	none
Liang_2009	Q8WXF1	PSPC1_HUMAN	RecName:_Full=Paraspeckle_component_1;_AltName:_Full=Paraspeckle_protein_1;	0	none	495
Liang_2009	P30041	PRDX6_HUMAN	RecName:_Full=Peroxiredoxin-6;_EC=1.11.1.15;_AltName:_Full=Antioxidant_protein_2;_AltName:_Full=1-Cys_peroxiredoxin;_Short=1-Cys_PRX;_AltName:_Full=Acidic_calcium-independent_phospholipase_A2;_Short=aiPLA2;_EC=3.1.1.-;_AltName:_Full=Non-selenium_glutathione_peroxidase;_Short=NSGPx;_EC=1.11.1.7;_AltName:_Full=24_kDa_protein;_AltName:_Full=Liver_2D_page_spot_40;_AltName:_Full=Red_blood_cells_page_s…	4	none	none
Liang_2009	O14744	ANM5_HUMAN	RecName:_Full=Protein_arginine_N-methyltransferase_5;_EC=2.1.1.-;_AltName:_Full=Histone-arginine_N-methyltransferase_PRMT5;_EC=2.1.1.125;_AltName:_Full=Shk1_kinase-binding_protein_1_homolog;_Short=SKB1_homolog;_Short=SKB1Hs;_AltName:_Full=Jak-binding_protein_1;_AltName:_Full=72_kDa_ICln-binding_protein;	4	none	none
Liang_2009	A6NL28	TPM3L_HUMAN	RecName:_Full=Putative_tropomyosin_alpha-3_chain-like_protein;	0	none	none
Liang_2009	P14618	KPYM_HUMAN	RecName:_Full=Pyruvate_kinase_isozymes_M1/M2;_EC=2.7.1.40;_AltName:_Full=Pyruvate_kinase_muscle_isozyme;_AltName:_Full=Pyruvate_kinase_2/3;_AltName:_Full=Cytosolic_thyroid_hormone-binding_protein;_Short=CTHBP;_AltName:_Full=Thyroid_hormone-binding_protein_1;_Short=THBP1;_AltName:_Full=Opa-interacting_protein_3;_Short=OIP-3;_AltName:_Full=p58;_AltName:_Full=Tumor_M2-PK;	6	none	none
Liang_2009	Q15208	STK38_HUMAN	RecName:_Full=Serine/threonine-protein_kinase_38;_EC=2.7.11.1;_AltName:_Full=NDR1_protein_kinase;_AltName:_Full=Nuclear_Dbf2-related_kinase_1;	3	none	1601
Liang_2009	P10599	THIO_HUMAN	RecName:_Full=Thioredoxin;_Short=Trx;_AltName:_Full=ATL-derived_factor;_Short=ADF;_AltName:_Full=Surface-associated_sulphydryl_protein;_Short=SASP;	0	none	none
Meek_2004	P31947	1433S_HUMAN	RecName:_Full=14-3-3_protein_sigma;_AltName:_Full=Stratifin;_AltName:_Full=Epithelial_cell_marker_protein_1;	1	none	30
Meek_2004	Q99460	PSMD1_HUMAN	RecName:_Full=26S_proteasome_non-ATPase_regulatory_subunit_1;_AltName:_Full=26S_proteasome_regulatory_subunit_RPN2;_AltName:_Full=26S_proteasome_regulatory_subunit_S1;_AltName:_Full=26S_proteasome_subunit_p112;	3	none	none
Meek_2004	Q13200	PSMD2_HUMAN	RecName:_Full=26S_proteasome_non-ATPase_regulatory_subunit_2;_AltName:_Full=26S_proteasome_regulatory_subunit_RPN1;_AltName:_Full=26S_proteasome_regulatory_subunit_S2;_AltName:_Full=26S_proteasome_subunit_p97;_AltName:_Full=Tumor_necrosis_factor_type_1_receptor-associated_protein_2;_AltName:_Full=Protein_55.11;	3	none	none
Meek_2004	Q92552	RT27_HUMAN	RecName:_Full=28S_ribosomal_protein_S27,_mitochondrial;_Short=S27mt;_Short=MRP-S27;	0	none	none
Meek_2004	P23396	RS3_HUMAN	RecName:_Full=40S_ribosomal_protein_S3;	7	none	none
Meek_2004	P62081	RS7_HUMAN	RecName:_Full=40S_ribosomal_protein_S7;	3	none	none
Meek_2004	P10809	CH60_HUMAN	RecName:_Full=60_kDa_heat_shock_protein,_mitochondrial;_AltName:_Full=Heat_shock_protein_60;_Short=HSP-60;_Short=Hsp60;_AltName:_Full=60_kDa_chaperonin;_AltName:_Full=Chaperonin_60;_Short=CPN60;_AltName:_Full=Mitochondrial_matrix_protein_P1;_AltName:_Full=P60_lymphocyte_protein;_AltName:_Full=HuCHA60;_Flags:_Precursor;	6	none	none
Meek_2004	P05388	RLA0_HUMAN	RecName:_Full=60S_acidic_ribosomal_protein_P0;_AltName:_Full=60S_ribosomal_protein_L10E;	7	none	none
Meek_2004	P05387	RLA2_HUMAN	RecName:_Full=60S_acidic_ribosomal_protein_P2;_AltName:_Full=Renal_carcinoma_antigen_NY-REN-44;	4	none	none
Meek_2004	P62906	RL10A_HUMAN	RecName:_Full=60S_ribosomal_protein_L10a;_AltName:_Full=CSA-19;_AltName:_Full=Neural_precursor_cell_expressed_developmentally_down-regulated_protein_6;_Short=NEDD-6;	3	none	none
Meek_2004	P84098	RL19_HUMAN	RecName:_Full=60S_ribosomal_protein_L19;	2	none	none
Meek_2004	P46777	RL5_HUMAN	RecName:_Full=60S_ribosomal_protein_L5;	4	none	none
Meek_2004	Q02878	RL6_HUMAN	RecName:_Full=60S_ribosomal_protein_L6;_AltName:_Full=Tax-responsive_enhancer_element-binding_protein_107;_Short=TaxREB107;_AltName:_Full=Neoplasm-related_protein_C140;	5	none	none
Meek_2004	O60825	F262_HUMAN	RecName:_Full=6-phosphofructo-2-kinase/fructose-2,6-biphosphatase_2;_Short=6PF-2-K/Fru-2,6-P2ase_2;_Short=PFK/FBPase_2;_AltName:_Full=6PF-2-K/Fru-2,6-P2ase_heart-type_isozyme;_Includes:_RecName:_Full=6-phosphofructo-2-kinase;_EC=2.7.1.105;_Includes:_RecName:_Full=Fructose-2,6-bisphosphatase;_EC=3.1.3.46;	1	GD	119
Meek_2004	Q01813	K6PP_HUMAN	RecName:_Full=6-phosphofructokinase_type_C;_EC=2.7.1.11;_AltName:_Full=Phosphofructokinase_1;_AltName:_Full=Phosphohexokinase;_AltName:_Full=Phosphofructo-1-kinase_isozyme_C;_Short=PFK-C;_AltName:_Full=6-phosphofructokinase,_platelet_type;	4	none	1951
Meek_2004	P11021	GRP78_HUMAN	RecName:_Full=78_kDa_glucose-regulated_protein;_Short=GRP-78;_AltName:_Full=Heat_shock_70_kDa_protein_5;_AltName:_Full=Immunoglobulin_heavy_chain-binding_protein;_Short=BiP;_AltName:_Full=Endoplasmic_reticulum_lumenal_Ca(2+)-binding_protein_grp78;_Flags:_Precursor;	9	none	none
Meek_2004	P60709	ACTB_HUMAN	RecName:_Full=Actin,_cytoplasmic_1;_AltName:_Full=Beta-actin;_Contains:_RecName:_Full=Actin,_cytoplasmic_1,_N-terminally_processed;	10	none	1740
Meek_2004	P25054	APC_HUMAN	RecName:_Full=Adenomatous_polyposis_coli_protein;_Short=Protein_APC;_AltName:_Full=Deleted_in_polyposis_2.5;	0	SL	1537
Meek_2004	P23526	SAHH_HUMAN	RecName:_Full=Adenosylhomocysteinase;_Short=AdoHcyase;_EC=3.3.1.1;_AltName:_Full=S-adenosyl-L-homocysteine_hydrolase;	6	none	none
Meek_2004	Q8N142	PURA1_HUMAN	RecName:_Full=Adenylosuccinate_synthetase_isozyme_1;_Short=AMPSase_1;_Short=AdSS_1;_EC=6.3.4.4;_AltName:_Full=IMP--aspartate_ligase_1;	0	none	526
Meek_2004	Q15041	AR6P1_HUMAN	RecName:_Full=ADP-ribosylation_factor-like_protein_6-interacting_protein_1;_Short=ARL-6-interacting_protein_1;_Short=Aip-1;	0	none	none
Meek_2004	P55196	AFAD_HUMAN	RecName:_Full=Afadin;_AltName:_Full=ALL1-fused_gene_from_chromosome_6_protein;_Short=Protein_AF-6;	0	none	none
Meek_2004	Q96JP6	none	none	0	none	none
Meek_2004	Q96P79	none	none	0	none	none
Meek_2004	P49588	SYAC_HUMAN	RecName:_Full=Alanyl-tRNA_synthetase,_cytoplasmic;_EC=6.1.1.7;_AltName:_Full=Alanine--tRNA_ligase;_Short=AlaRS;_AltName:_Full=Renal_carcinoma_antigen_NY-REN-42;	2	none	none
Meek_2004	O43707	ACTN4_HUMAN	RecName:_Full=Alpha-actinin-4;_AltName:_Full=Non-muscle_alpha-actinin_4;_AltName:_Full=F-actin_cross-linking_protein;	6	none	523
Meek_2004	P06733	ENOA_HUMAN	RecName:_Full=Alpha-enolase;_EC=4.2.1.11;_AltName:_Full=2-phospho-D-glycerate_hydro-lyase;_AltName:_Full=Non-neural_enolase;_Short=NNE;_AltName:_Full=Enolase_1;_AltName:_Full=Phosphopyruvate_hydratase;_AltName:_Full=C-myc_promoter-binding_protein;_AltName:_Full=MBP-1;_AltName:_Full=MPB-1;_AltName:_Full=Plasminogen-binding_protein;	6	none	468
Meek_2004	Q9P0K7	RAI14_HUMAN	RecName:_Full=Ankycorbin;_AltName:_Full=Ankyrin_repeat_and_coiled-coil_structure-containing_protein;_AltName:_Full=Retinoic_acid-induced_protein_14;_AltName:_Full=Novel_retinal_pigment_epithelial_cell_protein;	0	none	1481
Meek_2004	P04083	ANXA1_HUMAN	RecName:_Full=Annexin_A1;_AltName:_Full=Annexin-1;_AltName:_Full=Annexin_I;_AltName:_Full=Lipocortin_I;_AltName:_Full=Calpactin-2;_AltName:_Full=Calpactin_II;_AltName:_Full=Chromobindin-9;_AltName:_Full=p35;_AltName:_Full=Phospholipase_A2_inhibitory_protein;	0	none	677
Meek_2004	P07355	ANXA2_HUMAN	RecName:_Full=Annexin_A2;_AltName:_Full=Annexin-2;_AltName:_Full=Annexin_II;_AltName:_Full=Lipocortin_II;_AltName:_Full=Calpactin-1_heavy_chain;_AltName:_Full=Calpactin_I_heavy_chain;_AltName:_Full=Chromobindin-8;_AltName:_Full=p36;_AltName:_Full=Protein_I;_AltName:_Full=Placental_anticoagulant_protein_IV;_Short=PAP-IV;	5	none	none
Meek_2004	Q13625	ASPP2_HUMAN	RecName:_Full=Apoptosis-stimulating_of_p53_protein_2;_AltName:_Full=Tumor_suppressor_p53-binding_protein_2;_Short=p53-binding_protein_2;_Short=p53BP2;_Short=53BP2;_AltName:_Full=Bcl2-binding_protein;_Short=Bbp;_AltName:_Full=Renal_carcinoma_antigen_NY-REN-51;	0	none	509
Meek_2004	P00966	ASSY_HUMAN	RecName:_Full=Argininosuccinate_synthase;_EC=6.3.4.5;_AltName:_Full=Citrulline--aspartate_ligase;	0	none	none
Meek_2004	Q8NHH9	ATLA2_HUMAN	RecName:_Full=Atlastin-2;_EC=3.6.5.-;_AltName:_Full=ADP-ribosylation_factor-like_protein_6-interacting_protein_2;_Short=ARL-6-interacting_protein_2;_Short=Aip-2;	0	none	884
Meek_2004	Q6DD88	ATLA3_HUMAN	RecName:_Full=Atlastin-3;_EC=3.6.5.-;	0	none	884
Meek_2004	P25705	ATPA_HUMAN	RecName:_Full=ATP_synthase_subunit_alpha,_mitochondrial;_Flags:_Precursor;	8	none	none
Meek_2004	P06576	ATPB_HUMAN	RecName:_Full=ATP_synthase_subunit_beta,_mitochondrial;_EC=3.6.3.14;_Flags:_Precursor;	7	none	none
Meek_2004	Q08211	DHX9_HUMAN	RecName:_Full=ATP-dependent_RNA_helicase_A;_EC=3.6.4.13;_AltName:_Full=Nuclear_DNA_helicase_II;_Short=NDH_II;_AltName:_Full=DEAH_box_protein_9;	7	none	none
Meek_2004	Q92499	DDX1_HUMAN	RecName:_Full=ATP-dependent_RNA_helicase_DDX1;_EC=3.6.4.13;_AltName:_Full=DEAD_box_protein_1;_AltName:_Full=DEAD_box_protein_retinoblastoma;_Short=DBP-RB;	4	none	none
Meek_2004	O00571	DDX3X_HUMAN	RecName:_Full=ATP-dependent_RNA_helicase_DDX3X;_EC=3.6.4.13;_AltName:_Full=DEAD_box_protein_3,_X-chromosomal;_AltName:_Full=Helicase-like_protein_2;_Short=HLP2;_AltName:_Full=DEAD_box,_X_isoform;	7	none	none
Meek_2004	P51572	BAP31_HUMAN	RecName:_Full=B-cell_receptor-associated_protein_31;_Short=BCR-associated_protein_31;_Short=Bap31;_AltName:_Full=p28;_AltName:_Full=Protein_CDM;_AltName:_Full=6C6-AG_tumor-associated_antigen;	0	none	1785
Meek_2004	P07814	SYEP_HUMAN	RecName:_Full=Bifunctional_aminoacyl-tRNA_synthetase;_AltName:_Full=Cell_proliferation-inducing_gene_32_protein;_Includes:_RecName:_Full=Glutamyl-tRNA_synthetase;_EC=6.1.1.17;_AltName:_Full=Glutamate--tRNA_ligase;_Short=GluRS;_Includes:_RecName:_Full=Prolyl-tRNA_synthetase;_EC=6.1.1.15;_AltName:_Full=Proline--tRNA_ligase;	4	none	none
Meek_2004	P27708	PYR1_HUMAN	RecName:_Full=CAD_protein;_Includes:_RecName:_Full=Glutamine-dependent_carbamoyl-phosphate_synthase;_EC=6.3.5.5;_Includes:_RecName:_Full=Aspartate_carbamoyltransferase;_EC=2.1.3.2;_Includes:_RecName:_Full=Dihydroorotase;_EC=3.5.2.3;	5	none	none
Meek_2004	P62158	CALM_HUMAN	RecName:_Full=Calmodulin;_Short=CaM;	1	none	961
Meek_2004	P27797	CALR_HUMAN	RecName:_Full=Calreticulin;_AltName:_Full=CRP55;_AltName:_Full=Calregulin;_AltName:_Full=HACBP;_AltName:_Full=Endoplasmic_reticulum_resident_protein_60;_Short=ERp60;_AltName:_Full=grp60;_Flags:_Precursor;	0	none	none
Meek_2004	P31327	CPSM_HUMAN	RecName:_Full=Carbamoyl-phosphate_synthase_[ammonia],_mitochondrial;_EC=6.3.4.16;_AltName:_Full=Carbamoyl-phosphate_synthetase_I;_Short=CPSase_I;_Flags:_Precursor;	0	none	none
Meek_2004	Q00537	CDK17_HUMAN	RecName:_Full=Cell_division_protein_kinase_17;_EC=2.7.11.22;_AltName:_Full=Serine/threonine-protein_kinase_PCTAIRE-2;_AltName:_Full=PCTAIRE-motif_protein_kinase_2;	0	none	489
Meek_2004	Q07002	CDK18_HUMAN	RecName:_Full=Cell_division_protein_kinase_18;_EC=2.7.11.22;_AltName:_Full=Serine/threonine-protein_kinase_PCTAIRE-3;_AltName:_Full=PCTAIRE-motif_protein_kinase_3;	0	none	489
Meek_2004	Q9UQ08	none	none	0	none	none
Meek_2004	Q9UQ08	none	none	0	none	none
Meek_2004	Q14432	PDE3A_HUMAN	RecName:_Full=cGMP-inhibited_3',5'-cyclic_phosphodiesterase_A;_EC=3.1.4.17;_AltName:_Full=Cyclic_GMP-inhibited_phosphodiesterase_A;_Short=CGI-PDE_A;	1	GD	1984
Meek_2004	O60921	HUS1_HUMAN	RecName:_Full=Checkpoint_protein_HUS1;_Short=hHUS1;	0	none	none
Meek_2004	Q9P2M7	CING_HUMAN	RecName:_Full=Cingulin;	2	none	540
Meek_2004	Q00610	CLH1_HUMAN	RecName:_Full=Clathrin_heavy_chain_1;_AltName:_Full=Clathrin_heavy_chain_on_chromosome_17;_Short=CLH-17;	7	none	2370
Meek_2004	Q7Z401	MYCPP_HUMAN	RecName:_Full=C-myc_promoter-binding_protein;_AltName:_Full=DENN_domain-containing_protein_4A;	0	none	368
Meek_2004	P23528	COF1_HUMAN	RecName:_Full=Cofilin-1;_AltName:_Full=Cofilin,_non-muscle_isoform;_AltName:_Full=18_kDa_phosphoprotein;_Short=p18;	4	GD	2028
Meek_2004	Q9BT78	CSN4_HUMAN	RecName:_Full=COP9_signalosome_complex_subunit_4;_Short=Signalosome_subunit_4;_Short=SGN4;_AltName:_Full=JAB1-containing_signalosome_subunit_4;	1	none	none
Meek_2004	Q99829	CPNE1_HUMAN	RecName:_Full=Copine-1;_AltName:_Full=Copine_I;	2	none	1876
Meek_2004	P12532	KCRU_HUMAN	RecName:_Full=Creatine_kinase_U-type,_mitochondrial;_EC=2.7.3.2;_AltName:_Full=Ubiquitous_mitochondrial_creatine_kinase;_Short=U-MtCK;_AltName:_Full=Acidic-type_mitochondrial_creatine_kinase;_Short=Mia-CK;_Flags:_Precursor;	0	none	none
Meek_2004	P17812	PYRG1_HUMAN	RecName:_Full=CTP_synthase_1;_EC=6.3.4.2;_AltName:_Full=UTP--ammonia_ligase_1;_AltName:_Full=CTP_synthetase_1;	3	none	623
Meek_2004	Q86VP6	CAND1_HUMAN	RecName:_Full=Cullin-associated_NEDD8-dissociated_protein_1;_AltName:_Full=Cullin-associated_and_neddylation-dissociated_protein_1;_AltName:_Full=p120_CAND1;_AltName:_Full=TBP-interacting_protein_of_120_kDa_A;_Short=TBP-interacting_protein_120A;	4	none	1120
Meek_2004	P32929	CGL_HUMAN	RecName:_Full=Cystathionine_gamma-lyase;_EC=4.4.1.1;_AltName:_Full=Gamma-cystathionase;	0	none	none
Meek_2004	Q14204	DYHC1_HUMAN	RecName:_Full=Cytoplasmic_dynein_1_heavy_chain_1;_AltName:_Full=Cytoplasmic_dynein_heavy_chain_1;_AltName:_Full=Dynein_heavy_chain,_cytosolic;	5	none	none
Meek_2004	P15924	DESP_HUMAN	RecName:_Full=Desmoplakin;_Short=DP;_AltName:_Full=250/210_kDa_paraneoplastic_pemphigus_antigen;	2	none	none
Meek_2004	P26358	DNMT1_HUMAN	RecName:_Full=DNA_(cytosine-5)-methyltransferase_1;_Short=Dnmt1;_EC=2.1.1.37;_AltName:_Full=MCMT;_AltName:_Full=DNA_methyltransferase_HsaI;_Short=DNA_MTase_HsaI;_Short=M.HsaI;_AltName:_Full=CXXC-type_zinc_finger_protein_9;	3	none	none
Meek_2004	Q16531	DDB1_HUMAN	RecName:_Full=DNA_damage-binding_protein_1;_AltName:_Full=Damage-specific_DNA-binding_protein_1;_AltName:_Full=UV-damaged_DNA-binding_factor;_AltName:_Full=DDB_p127_subunit;_AltName:_Full=DNA_damage-binding_protein_a;_Short=DDBa;_AltName:_Full=UV-damaged_DNA-binding_protein_1;_Short=UV-DDB_1;_AltName:_Full=Xeroderma_pigmentosum_group_E-complementing_protein;_Short=XPCe;_AltName:_Full=XPE-binding_…	5	none	none
Meek_2004	P49643	PRI2_HUMAN	RecName:_Full=DNA_primase_large_subunit;_EC=2.7.7.-;_AltName:_Full=DNA_primase_58_kDa_subunit;_Short=p58;	0	none	none
Meek_2004	P25205	MCM3_HUMAN	RecName:_Full=DNA_replication_licensing_factor_MCM3;_AltName:_Full=DNA_polymerase_alpha_holoenzyme-associated_protein_P1;_AltName:_Full=RLF_subunit_beta;_AltName:_Full=p102;_AltName:_Full=P1-MCM3;	3	none	none
Meek_2004	P78527	PRKDC_HUMAN	RecName:_Full=DNA-dependent_protein_kinase_catalytic_subunit;_Short=DNA-PK_catalytic_subunit;_Short=DNA-PKcs;_EC=2.7.11.1;_AltName:_Full=DNPK1;_AltName:_Full=p460;	7	none	none
Meek_2004	Q75N03	HAKAI_HUMAN	RecName:_Full=E3_ubiquitin-protein_ligase_Hakai;_EC=6.3.2.-;_AltName:_Full=Casitas_B-lineage_lymphoma-transforming_sequence-like_protein_1;_AltName:_Full=c-Cbl-like_protein_1;_AltName:_Full=RING_finger_protein_188;	0	none	1786
Meek_2004	Q96PU5	NED4L_HUMAN	RecName:_Full=E3_ubiquitin-protein_ligase_NEDD4-like;_EC=6.3.2.-;_AltName:_Full=Nedd4-2;_AltName:_Full=NEDD4.2;	0	GD	2206
Meek_2004	P68104	EF1A1_HUMAN	RecName:_Full=Elongation_factor_1-alpha_1;_Short=EF-1-alpha-1;_AltName:_Full=Eukaryotic_elongation_factor_1_A-1;_Short=eEF1A-1;_AltName:_Full=Elongation_factor_Tu;_Short=EF-Tu;_AltName:_Full=Leukocyte_receptor_cluster_member_7;	6	none	none
Meek_2004	P24534	EF1B_HUMAN	RecName:_Full=Elongation_factor_1-beta;_Short=EF-1-beta;	2	none	none
Meek_2004	P13639	EF2_HUMAN	RecName:_Full=Elongation_factor_2;_Short=EF-2;	7	none	none
Meek_2004	P43897	EFTS_HUMAN	RecName:_Full=Elongation_factor_Ts,_mitochondrial;_Short=EF-TsMt;_Short=EF-Ts;_Flags:_Precursor;	0	none	none
Meek_2004	Q96F86	EDC3_HUMAN	RecName:_Full=Enhancer_of_mRNA-decapping_protein_3;_AltName:_Full=LSM16_homolog;_AltName:_Full=YjeF_domain-containing_protein_1;_AltName:_Full=YjeF_N-terminal_domain-containing_protein_2;_Short=YjeF_N2;_Short=hYjeF_N2;	1	GD	none
Meek_2004	P30084	ECHM_HUMAN	RecName:_Full=Enoyl-CoA_hydratase,_mitochondrial;_EC=4.2.1.17;_AltName:_Full=Short-chain_enoyl-CoA_hydratase;_Short=SCEH;_AltName:_Full=Enoyl-CoA_hydratase_1;_Flags:_Precursor;	0	none	none
Meek_2004	P60842	IF4A1_HUMAN	RecName:_Full=Eukaryotic_initiation_factor_4A-I;_Short=eIF-4A-I;_Short=eIF4A-I;_EC=3.6.4.13;_AltName:_Full=ATP-dependent_RNA_helicase_eIF4A-1;	7	none	1198
Meek_2004	Q14152	EIF3A_HUMAN	RecName:_Full=Eukaryotic_translation_initiation_factor_3_subunit_A;_Short=eIF3a;_AltName:_Full=Eukaryotic_translation_initiation_factor_3_subunit_10;_AltName:_Full=eIF-3-theta;_AltName:_Full=eIF3_p167;_AltName:_Full=eIF3_p180;_AltName:_Full=eIF3_p185;	4	none	none
Meek_2004	Q04637	IF4G1_HUMAN	RecName:_Full=Eukaryotic_translation_initiation_factor_4_gamma_1;_Short=eIF-4-gamma_1;_Short=eIF-4G_1;_Short=eIF-4G1;_AltName:_Full=p220;	4	none	76
Meek_2004	O60573	IF4E2_HUMAN	RecName:_Full=Eukaryotic_translation_initiation_factor_4E_type_2;_Short=eIF-4E_type_2;_Short=eIF4E_type_2;_AltName:_Full=mRNA_cap-binding_protein_type_3;_AltName:_Full=Eukaryotic_translation_initiation_factor_4E-like_3;_AltName:_Full=Eukaryotic_translation_initiation_factor_4E_homologous_protein;_AltName:_Full=mRNA_cap-binding_protein_4EHP;_AltName:_Full=eIF4E-like_protein_4E-LP;	0	none	none
Meek_2004	O14980	XPO1_HUMAN	RecName:_Full=Exportin-1;_Short=Exp1;_AltName:_Full=Chromosome_region_maintenance_1_protein_homolog;	2	none	none
Meek_2004	P55060	XPO2_HUMAN	RecName:_Full=Exportin-2;_Short=Exp2;_AltName:_Full=Importin-alpha_re-exporter;_AltName:_Full=Chromosome_segregation_1-like_protein;_AltName:_Full=Cellular_apoptosis_susceptibility_protein;	2	none	none
Meek_2004	Q9BSJ8	ESYT1_HUMAN	RecName:_Full=Extended_synaptotagmin-1;_Short=E-Syt1;_AltName:_Full=Membrane-bound_C2_domain-containing_protein;	1	none	1072
Meek_2004	P15311	EZRI_HUMAN	RecName:_Full=Ezrin;_AltName:_Full=p81;_AltName:_Full=Cytovillin;_AltName:_Full=Villin-2;	2	none	1595
Meek_2004	Q16658	FSCN1_HUMAN	RecName:_Full=Fascin;_AltName:_Full=Singed-like_protein;_AltName:_Full=55_kDa_actin-bundling_protein;_AltName:_Full=p55;	2	none	1741
Meek_2004	P49327	FAS_HUMAN	RecName:_Full=Fatty_acid_synthase;_EC=2.3.1.85;_Includes:_RecName:_Full=[Acyl-carrier-protein]_S-acetyltransferase;_EC=2.3.1.38;_Includes:_RecName:_Full=[Acyl-carrier-protein]_S-malonyltransferase;_EC=2.3.1.39;_Includes:_RecName:_Full=3-oxoacyl-[acyl-carrier-protein]_synthase;_EC=2.3.1.41;_Includes:_RecName:_Full=3-oxoacyl-[acyl-carrier-protein]_reductase;_EC=1.1.1.100;_Includes:_RecName:_Full=3-…	6	none	none
Meek_2004	Q5HY55	none	none	0	none	none
Meek_2004	P04075	ALDOA_HUMAN	RecName:_Full=Fructose-bisphosphate_aldolase_A;_EC=4.1.2.13;_AltName:_Full=Muscle-type_aldolase;_AltName:_Full=Lung_cancer_antigen_NY-LU-1;	5	none	1925
Meek_2004	P09382	LEG1_HUMAN	RecName:_Full=Galectin-1;_Short=Gal-1;_AltName:_Full=Lectin_galactoside-binding_soluble_1;_AltName:_Full=Beta-galactoside-binding_lectin_L-14-I;_AltName:_Full=Lactose-binding_lectin_1;_AltName:_Full=S-Lac_lectin_1;_AltName:_Full=Galaptin;_AltName:_Full=14_kDa_lectin;_AltName:_Full=HPL;_AltName:_Full=HBL;_AltName:_Full=Putative_MAPK-activating_protein_PM12;_AltName:_Full=14_kDa_laminin-binding_pro…	0	none	none
Meek_2004	P04406	G3P_HUMAN	RecName:_Full=Glyceraldehyde-3-phosphate_dehydrogenase;_Short=GAPDH;_EC=1.2.1.12;	7	none	none
Meek_2004	P41250	SYG_HUMAN	RecName:_Full=Glycyl-tRNA_synthetase;_EC=6.1.1.14;_AltName:_Full=Glycine--tRNA_ligase;_Short=GlyRS;_AltName:_Full=Diadenosine_tetraphosphate_synthetase;_Short=AP-4-A_synthetase;	0	none	none
Meek_2004	Q9P207	none	none	0	none	none
Meek_2004	P34931	HS71L_HUMAN	RecName:_Full=Heat_shock_70_kDa_protein_1-like;_Short=Heat_shock_70_kDa_protein_1L;_AltName:_Full=Heat_shock_70_kDa_protein_1-Hom;_Short=HSP70-Hom;	4	none	1573
Meek_2004	P34932	HSP74_HUMAN	RecName:_Full=Heat_shock_70_kDa_protein_4;_AltName:_Full=Heat_shock_70-related_protein_APG-2;_AltName:_Full=HSP70RY;	4	none	1289
Meek_2004	P11142	HSP7C_HUMAN	RecName:_Full=Heat_shock_cognate_71_kDa_protein;_AltName:_Full=Heat_shock_70_kDa_protein_8;	10	none	1573
Meek_2004	Q5TBM7	none	none	0	none	none
Meek_2004	Q12931	TRAP1_HUMAN	RecName:_Full=Heat_shock_protein_75_kDa,_mitochondrial;_Short=HSP_75;_AltName:_Full=Tumor_necrosis_factor_type_1_receptor-associated_protein;_Short=TRAP-1;_AltName:_Full=TNFR-associated_protein_1;_Flags:_Precursor;	3	none	none
Meek_2004	Q96EI7	none	none	0	none	none
Meek_2004	P07900	HS90A_HUMAN	RecName:_Full=Heat_shock_protein_HSP_90-alpha;_AltName:_Full=Heat_shock_86_kDa;_Short=HSP_86;_Short=HSP86;_AltName:_Full=Renal_carcinoma_antigen_NY-REN-38;	8	none	1314
Meek_2004	P08238	HS90B_HUMAN	RecName:_Full=Heat_shock_protein_HSP_90-beta;_Short=HSP_90;_AltName:_Full=Heat_shock_84_kDa;_Short=HSP_84;_Short=HSP84;	8	none	1314
Meek_2004	P09651	ROA1_HUMAN	RecName:_Full=Heterogeneous_nuclear_ribonucleoprotein_A1;_Short=hnRNP_A1;_AltName:_Full=hnRNP_core_protein_A1;_AltName:_Full=Helix-destabilizing_protein;_AltName:_Full=Single-strand_RNA-binding_protein;	9	none	766
Meek_2004	P52597	HNRPF_HUMAN	RecName:_Full=Heterogeneous_nuclear_ribonucleoprotein_F;_Short=hnRNP_F;_AltName:_Full=Nucleolin-like_protein_mcs94-1;_Contains:_RecName:_Full=Heterogeneous_nuclear_ribonucleoprotein_F,_N-terminally_processed;	8	none	1259
Meek_2004	P55795	HNRH2_HUMAN	RecName:_Full=Heterogeneous_nuclear_ribonucleoprotein_H2;_Short=hnRNP_H2;_AltName:_Full=Heterogeneous_nuclear_ribonucleoprotein_H';_Short=hnRNP_H';_AltName:_Full=FTP-3;	3	none	1259
Meek_2004	P61978	HNRPK_HUMAN	RecName:_Full=Heterogeneous_nuclear_ribonucleoprotein_K;_Short=hnRNP_K;_AltName:_Full=Transformation_up-regulated_nuclear_protein;_Short=TUNP;	7	none	none
Meek_2004	Q9BQ09	none	none	0	none	none
Meek_2004	P07910	HNRPC_HUMAN	RecName:_Full=Heterogeneous_nuclear_ribonucleoproteins_C1/C2;_Short=hnRNP_C1/C2;	7	none	289
Meek_2004	O14929	HAT1_HUMAN	RecName:_Full=Histone_acetyltransferase_type_B_catalytic_subunit;_EC=2.3.1.48;	2	none	none
Meek_2004	P56524	HDAC4_HUMAN	RecName:_Full=Histone_deacetylase_4;_Short=HD4;_EC=3.5.1.98;	0	GD	806
Meek_2004	Q9UQL6	HDAC5_HUMAN	RecName:_Full=Histone_deacetylase_5;_Short=HD5;_EC=3.5.1.98;_AltName:_Full=Antigen_NY-CO-9;	0	GD	806
Meek_2004	Q8WUI4	HDAC7_HUMAN	RecName:_Full=Histone_deacetylase_7;_Short=HD7;_EC=3.5.1.98;_AltName:_Full=Histone_deacetylase_7A;_Short=HD7a;	0	GD	806
Meek_2004	P0C0S8	H2A1_HUMAN	RecName:_Full=Histone_H2A_type_1;_Short=H2A.1;_AltName:_Full=Histone_H2A/p;	6	none	253
Meek_2004	Q5QNW6	H2B2F_HUMAN	RecName:_Full=Histone_H2B_type_2-F;	7	none	none
Meek_2004	P62805	H4_HUMAN	RecName:_Full=Histone_H4;	6	none	252
Meek_2004	Q86YZ3	HORN_HUMAN	RecName:_Full=Hornerin;	4	none	none
Meek_2004	P52294	IMA1_HUMAN	RecName:_Full=Importin_subunit_alpha-1;_AltName:_Full=Karyopherin_subunit_alpha-1;_AltName:_Full=SRP1-beta;_AltName:_Full=RAG_cohort_protein_2;_AltName:_Full=Nucleoprotein_interactor_1;_Short=NPI-1;	0	none	79
Meek_2004	Q14974	IMB1_HUMAN	RecName:_Full=Importin_subunit_beta-1;_AltName:_Full=Karyopherin_subunit_beta-1;_AltName:_Full=Nuclear_factor_p97;_AltName:_Full=Pore_targeting_complex_97_kDa_subunit;_Short=PTAC97;_AltName:_Full=Importin-90;	6	none	none
Meek_2004	O95373	IPO7_HUMAN	RecName:_Full=Importin-7;_Short=Imp7;_AltName:_Full=Ran-binding_protein_7;_Short=RanBP7;	2	none	1980
Meek_2004	Q9Y4H2	IRS2_HUMAN	RecName:_Full=Insulin_receptor_substrate_2;_Short=IRS-2;	0	none	938
Meek_2004	P41252	SYIC_HUMAN	RecName:_Full=Isoleucyl-tRNA_synthetase,_cytoplasmic;_EC=6.1.1.5;_AltName:_Full=Isoleucine--tRNA_ligase;_Short=IleRS;_Short=IRS;	6	none	none
Meek_2004	Q9H0B6	KLC2_HUMAN	RecName:_Full=Kinesin_light_chain_2;_Short=KLC_2;	0	GD	1585
Meek_2004	Q6P597	KLC3_HUMAN	RecName:_Full=Kinesin_light_chain_3;_AltName:_Full=kinesin_light_chain_2;_AltName:_Full=KLC2-like;	0	GD	1585
Meek_2004	P33176	KINH_HUMAN	RecName:_Full=Kinesin-1_heavy_chain;_AltName:_Full=Ubiquitous_kinesin_heavy_chain;_Short=UKHC;_AltName:_Full=Conventional_kinesin_heavy_chain;	3	none	865
Meek_2004	Q02241	KIF23_HUMAN	RecName:_Full=Kinesin-like_protein_KIF23;_AltName:_Full=Mitotic_kinesin-like_protein_1;_AltName:_Full=Kinesin-like_protein_5;	0	GD	none
Meek_2004	P02545	LMNA_HUMAN	RecName:_Full=Lamin-A/C;_AltName:_Full=70_kDa_lamin;_AltName:_Full=Renal_carcinoma_antigen_NY-REN-32;	4	none	180
Meek_2004	P20700	LMNB1_HUMAN	RecName:_Full=Lamin-B1;	4	none	180
Meek_2004	O43813	LANC1_HUMAN	RecName:_Full=LanC-like_protein_1;_AltName:_Full=40_kDa_erythrocyte_membrane_protein;_Short=p40;	4	none	784
Meek_2004	Q6PKG0	LARP1_HUMAN	RecName:_Full=La-related_protein_1;_AltName:_Full=La_ribonucleoprotein_domain_family_member_1;	2	none	none
Meek_2004	P42704	LPPRC_HUMAN	RecName:_Full=Leucine-rich_PPR_motif-containing_protein,_mitochondrial;_AltName:_Full=130_kDa_leucine-rich_protein;_Short=LRP_130;_AltName:_Full=GP130;_Flags:_Precursor;	5	none	none
Meek_2004	Q9P2J5	SYLC_HUMAN	RecName:_Full=Leucyl-tRNA_synthetase,_cytoplasmic;_EC=6.1.1.4;_AltName:_Full=Leucine--tRNA_ligase;_Short=LeuRS;	5	none	none
Meek_2004	Q9UHB6	LIMA1_HUMAN	RecName:_Full=LIM_domain_and_actin-binding_protein_1;_AltName:_Full=Epithelial_protein_lost_in_neoplasm;	1	none	none
Meek_2004	Q8WWI1	LMO7_HUMAN	RecName:_Full=LIM_domain_only_protein_7;_Short=LMO-7;_AltName:_Full=LOMP;_AltName:_Full=F-box_only_protein_20;	0	SL	none
Meek_2004	Q86W92	LIPB1_HUMAN	RecName:_Full=Liprin-beta-1;_AltName:_Full=Protein_tyrosine_phosphatase_receptor_type_f_polypeptide-interacting_protein-binding_protein_1;_Short=PTPRF-interacting_protein-binding_protein_1;_AltName:_Full=hSGT2;	0	none	1976
Meek_2004	P00338	LDHA_HUMAN	RecName:_Full=L-lactate_dehydrogenase_A_chain;_Short=LDH-A;_EC=1.1.1.27;_AltName:_Full=LDH_muscle_subunit;_Short=LDH-M;_AltName:_Full=Renal_carcinoma_antigen_NY-REN-59;_AltName:_Full=Cell_proliferation-inducing_gene_19_protein;	5	none	1988
Meek_2004	P07195	LDHB_HUMAN	RecName:_Full=L-lactate_dehydrogenase_B_chain;_Short=LDH-B;_EC=1.1.1.27;_AltName:_Full=LDH_heart_subunit;_Short=LDH-H;_AltName:_Full=Renal_carcinoma_antigen_NY-REN-46;	5	none	1988
Meek_2004	O60488	ACSL4_HUMAN	RecName:_Full=Long-chain-fatty-acid--CoA_ligase_4;_EC=6.2.1.3;_AltName:_Full=Long-chain_acyl-CoA_synthetase_4;_Short=LACS_4;	1	none	1016
Meek_2004	P05455	LA_HUMAN	RecName:_Full=Lupus_La_protein;_AltName:_Full=Sjoegren_syndrome_type_B_antigen;_Short=SS-B;_AltName:_Full=La_ribonucleoprotein;_AltName:_Full=La_autoantigen;	3	none	none
Meek_2004	Q14764	MVP_HUMAN	RecName:_Full=Major_vault_protein;_Short=MVP;_AltName:_Full=Lung_resistance-related_protein;	0	none	none
Meek_2004	P27448	MARK3_HUMAN	RecName:_Full=MAP/microtubule_affinity-regulating_kinase_3;_EC=2.7.11.1;_AltName:_Full=Cdc25C-associated_protein_kinase_1;_AltName:_Full=C-TAK1;_Short=cTAK1;_AltName:_Full=Serine/threonine-protein_kinase_p78;_AltName:_Full=Ser/Thr_protein_kinase_PAR-1;_AltName:_Full=Protein_kinase_STK10;_AltName:_Full=ELKL_motif_kinase_2;_Short=EMK-2;	0	none	452
Meek_2004	P30304	MPIP1_HUMAN	RecName:_Full=M-phase_inducer_phosphatase_1;_EC=3.1.3.48;_AltName:_Full=Dual_specificity_phosphatase_Cdc25A;	0	GD	1205
Meek_2004	P30307	MPIP3_HUMAN	RecName:_Full=M-phase_inducer_phosphatase_3;_EC=3.1.3.48;_AltName:_Full=Dual_specificity_phosphatase_Cdc25C;	0	GD	1205
Meek_2004	Q9NPI6	DCP1A_HUMAN	RecName:_Full=mRNA-decapping_enzyme_1A;_EC=3.-.-.-;_AltName:_Full=Transcription_factor_SMIF;_AltName:_Full=Smad4-interacting_transcriptional_co-activator;	0	none	1140
Meek_2004	Q9NZM1	MYOF_HUMAN	RecName:_Full=Myoferlin;_AltName:_Full=Fer-1-like_protein_3;	0	none	627
Meek_2004	Q6WCQ1	MPRIP_HUMAN	RecName:_Full=Myosin_phosphatase_Rho-interacting_protein;_Short=M-RIP;_AltName:_Full=Rho-interacting_protein_3;_Short=RIP3;_AltName:_Full=p116Rip;	0	none	none
Meek_2004	O95544	NADK_HUMAN	RecName:_Full=NAD_kinase;_EC=2.7.1.23;_AltName:_Full=Poly(P)/ATP_NAD_kinase;	0	none	none
Meek_2004	O96009	NAPSA_HUMAN	RecName:_Full=Napsin-A;_EC=3.4.23.-;_AltName:_Full=Napsin-1;_AltName:_Full=TA01/TA02;_AltName:_Full=Aspartyl_protease_4;_Short=Asp_4;_Short=ASP4;_Flags:_Precursor;	0	none	265
Meek_2004	Q09666	AHNK_HUMAN	RecName:_Full=Neuroblast_differentiation-associated_protein_AHNAK;_AltName:_Full=Desmoyokin;	1	none	none
Meek_2004	Q9NXR1	NDE1_HUMAN	RecName:_Full=Nuclear_distribution_protein_nudE_homolog_1;_Short=NudE;	0	none	2279
Meek_2004	O95644	NFAC1_HUMAN	RecName:_Full=Nuclear_factor_of_activated_T-cells,_cytoplasmic_1;_Short=NF-ATc1;_Short=NFATc1;_AltName:_Full=NFAT_transcription_complex_cytosolic_component;_Short=NF-ATc;_Short=NFATc;	0	none	2157
Meek_2004	Q9UHK0	NUFP1_HUMAN	RecName:_Full=Nuclear_fragile_X_mental_retardation-interacting_protein_1;_AltName:_Full=Nuclear_FMRP-interacting_protein_1;	0	none	none
Meek_2004	Q14980	NUMA1_HUMAN	RecName:_Full=Nuclear_mitotic_apparatus_protein_1;_Short=NuMA_protein;_AltName:_Full=SP-H_antigen;	1	none	none
Meek_2004	P67809	YBOX1_HUMAN	RecName:_Full=Nuclease-sensitive_element-binding_protein_1;_AltName:_Full=Y-box-binding_protein_1;_Short=YB-1;_AltName:_Full=Y-box_transcription_factor;_AltName:_Full=CCAAT-binding_transcription_factor_I_subunit_A;_Short=CBF-A;_AltName:_Full=Enhancer_factor_I_subunit_A;_Short=EFI-A;_AltName:_Full=DNA-binding_protein_B;_Short=DBPB;	6	none	564
Meek_2004	Q14978	NOLC1_HUMAN	RecName:_Full=Nucleolar_and_coiled-body_phosphoprotein_1;_AltName:_Full=Nucleolar_phosphoprotein_p130;_AltName:_Full=Nucleolar_130_kDa_protein;_AltName:_Full=140_kDa_nucleolar_phosphoprotein;_Short=Nopp140;_AltName:_Full=Hepatitis_C_virus_NS5A-transactivated_protein_13;_Short=HCV_NS5A-transactivated_protein_13;	2	none	none
Meek_2004	P19338	NUCL_HUMAN	RecName:_Full=Nucleolin;_AltName:_Full=Protein_C23;	7	none	none
Meek_2004	P06748	NPM_HUMAN	RecName:_Full=Nucleophosmin;_Short=NPM;_AltName:_Full=Nucleolar_phosphoprotein_B23;_AltName:_Full=Numatrin;_AltName:_Full=Nucleolar_protein_NO38;	7	none	none
Meek_2004	P22392	NDKB_HUMAN	RecName:_Full=Nucleoside_diphosphate_kinase_B;_Short=NDP_kinase_B;_Short=NDK_B;_EC=2.7.4.6;_AltName:_Full=nm23-H2;_AltName:_Full=C-myc_purine-binding_transcription_factor_PUF;	2	none	2263
Meek_2004	Q8TE04	PANK1_HUMAN	RecName:_Full=Pantothenate_kinase_1;_Short=hPanK1;_Short=hPanK;_EC=2.7.1.33;_AltName:_Full=Pantothenic_acid_kinase_1;	0	none	1459
Meek_2004	Q9BZ23	PANK2_HUMAN	RecName:_Full=Pantothenate_kinase_2,_mitochondrial;_Short=hPanK2;_EC=2.7.1.33;_AltName:_Full=Pantothenic_acid_kinase_2;_Flags:_Precursor;	0	none	1459
Meek_2004	Q8TEW0	PARD3_HUMAN	RecName:_Full=Partitioning_defective_3_homolog;_Short=PARD-3;_Short=PAR-3;_AltName:_Full=Atypical_PKC_isotype-specific-interacting_protein;_Short=ASIP;_AltName:_Full=CTCL_tumor_antigen_se2-5;_AltName:_Full=PAR3-alpha;	0	SL	875
Meek_2004	O75594	PGRP1_HUMAN	RecName:_Full=Peptidoglycan_recognition_protein_1;_AltName:_Full=Peptidoglycan_recognition_protein_short;_Short=PGRP-S;_Flags:_Precursor;	0	none	none
Meek_2004	P62937	PPIA_HUMAN	RecName:_Full=Peptidyl-prolyl_cis-trans_isomerase_A;_Short=PPIase_A;_EC=5.2.1.8;_AltName:_Full=Rotamase_A;_AltName:_Full=Cyclophilin_A;_AltName:_Full=Cyclosporin_A-binding_protein;	5	none	1686
Meek_2004	Q02790	FKBP4_HUMAN	RecName:_Full=Peptidyl-prolyl_cis-trans_isomerase_FKBP4;_Short=PPIase_FKBP4;_EC=5.2.1.8;_AltName:_Full=FK506-binding_protein_4;_Short=FKBP-4;_AltName:_Full=Rotamase;_AltName:_Full=HSP-binding_immunophilin;_Short=HBI;_AltName:_Full=Immunophilin_FKBP52;_AltName:_Full=52_kDa_FK506-binding_protein;_Short=52_kDa_FKBP;_Short=FKBP-52;_AltName:_Full=51_kDa_FK506-binding_protein;_Short=FKBP51;_AltName:_Fu…	1	none	1599
Meek_2004	Q15154	PCM1_HUMAN	RecName:_Full=Pericentriolar_material_1_protein;_Short=PCM-1;_Short=hPCM-1;	2	none	none
Meek_2004	Q06830	PRDX1_HUMAN	RecName:_Full=Peroxiredoxin-1;_EC=1.11.1.15;_AltName:_Full=Thioredoxin_peroxidase_2;_AltName:_Full=Thioredoxin-dependent_peroxide_reductase_2;_AltName:_Full=Proliferation-associated_gene_protein;_Short=PAG;_AltName:_Full=Natural_killer_cell-enhancing_factor_A;_Short=NKEF-A;	6	none	573
Meek_2004	Q6Y7W6	PERQ2_HUMAN	RecName:_Full=PERQ_amino_acid-rich_with_GYF_domain-containing_protein_2;_AltName:_Full=GRB10-interacting_GYF_protein_2;_AltName:_Full=Trinucleotide_repeat-containing_gene_15_protein;	1	none	799
Meek_2004	O00750	P3C2B_HUMAN	RecName:_Full=Phosphatidylinositol-4-phosphate_3-kinase_C2_domain-containing_subunit_beta;_Short=PtdIns-3-kinase_C2_subunit_beta;_Short=PI3K-C2-beta;_EC=2.7.1.154;_AltName:_Full=Phosphoinositide_3-kinase-C2-beta;_AltName:_Full=C2-PI3K;	0	none	449
Meek_2004	P00558	PGK1_HUMAN	RecName:_Full=Phosphoglycerate_kinase_1;_EC=2.7.2.3;_AltName:_Full=Primer_recognition_protein_2;_Short=PRP_2;_AltName:_Full=Cell_migration-inducing_gene_10_protein;	3	none	none
Meek_2004	P18669	PGAM1_HUMAN	RecName:_Full=Phosphoglycerate_mutase_1;_EC=5.4.2.1;_EC=5.4.2.4;_EC=3.1.3.13;_AltName:_Full=Phosphoglycerate_mutase_isozyme_B;_Short=PGAM-B;_AltName:_Full=BPG-dependent_PGAM_1;	0	none	none
Meek_2004	Q86SQ0	PHLB2_HUMAN	RecName:_Full=Pleckstrin_homology-like_domain_family_B_member_2;_AltName:_Full=Protein_LL5-beta;	1	none	1203
Meek_2004	Q15365	PCBP1_HUMAN	RecName:_Full=Poly(rC)-binding_protein_1;_AltName:_Full=Alpha-CP1;_AltName:_Full=Heterogeneous_nuclear_ribonucleoprotein_E1;_Short=hnRNP_E1;_AltName:_Full=Nucleic_acid-binding_protein_SUB2.3;	9	none	632
Meek_2004	Q86U42	PABP2_HUMAN	RecName:_Full=Polyadenylate-binding_protein_2;_Short=Poly(A)-binding_protein_2;_Short=PABP-2;_AltName:_Full=Poly(A)-binding_protein_II;_Short=PABII;_AltName:_Full=Polyadenylate-binding_nuclear_protein_1;_AltName:_Full=Nuclear_poly(A)-binding_protein_1;	1	none	2154
Meek_2004	Q13310	PABP4_HUMAN	RecName:_Full=Polyadenylate-binding_protein_4;_Short=Poly(A)-binding_protein_4;_Short=PABP-4;_AltName:_Full=Inducible_poly(A)-binding_protein;_Short=iPABP;_AltName:_Full=Activated-platelet_protein_1;_Short=APP-1;	5	none	303
Meek_2004	P26599	PTBP1_HUMAN	RecName:_Full=Polypyrimidine_tract-binding_protein_1;_Short=PTB;_AltName:_Full=Heterogeneous_nuclear_ribonucleoprotein_I;_Short=hnRNP_I;_AltName:_Full=57_kDa_RNA-binding_protein_PPTB-1;	4	none	351
Meek_2004	Q15007	FL2D_HUMAN	RecName:_Full=Pre-mRNA-splicing_regulator_WTAP;_AltName:_Full=Wilms_tumor_1-associating_protein;_AltName:_Full=WT1-associated_protein;_AltName:_Full=Female-lethal(2)D_homolog;_Short=hFL(2)D;	1	none	none
Meek_2004	Q2NL82	TSR1_HUMAN	RecName:_Full=Pre-rRNA-processing_protein_TSR1_homolog;	3	none	none
Meek_2004	O75592	MYCB2_HUMAN	RecName:_Full=Probable_E3_ubiquitin-protein_ligase_MYCBP2;_EC=6.3.2.-;_AltName:_Full=Myc-binding_protein_2;_AltName:_Full=Protein_associated_with_Myc;_AltName:_Full=Pam/highwire/rpm-1_protein;	0	none	none
Meek_2004	P07737	PROF1_HUMAN	RecName:_Full=Profilin-1;_AltName:_Full=Profilin_I;	2	none	none
Meek_2004	O75340	PDCD6_HUMAN	RecName:_Full=Programmed_cell_death_protein_6;_AltName:_Full=Apoptosis-linked_gene_2_protein;_AltName:_Full=Probable_calcium-binding_protein_ALG-2;	2	none	none
Meek_2004	Q96B36	AKTS1_HUMAN	RecName:_Full=Proline-rich_AKT1_substrate_1;_AltName:_Full=40_kDa_proline-rich_AKT_substrate;	0	GD	none
Meek_2004	P61289	PSME3_HUMAN	RecName:_Full=Proteasome_activator_complex_subunit_3;_AltName:_Full=Proteasome_activator_28_subunit_gamma;_Short=PA28gamma;_Short=PA28g;_AltName:_Full=Activator_of_multicatalytic_protease_subunit_3;_AltName:_Full=11S_regulator_complex_subunit_gamma;_Short=REG-gamma;_AltName:_Full=Ki_nuclear_autoantigen;	0	none	none
Meek_2004	P49720	PSB3_HUMAN	RecName:_Full=Proteasome_subunit_beta_type-3;_EC=3.4.25.1;_AltName:_Full=Proteasome_theta_chain;_AltName:_Full=Proteasome_chain_13;_AltName:_Full=Proteasome_component_C10-II;	1	none	none
Meek_2004	Q96RK0	CIC_HUMAN	RecName:_Full=Protein_capicua_homolog;	0	GD	none
Meek_2004	P07237	PDIA1_HUMAN	RecName:_Full=Protein_disulfide-isomerase;_Short=PDI;_EC=5.3.4.1;_AltName:_Full=Prolyl_4-hydroxylase_subunit_beta;_AltName:_Full=Cellular_thyroid_hormone-binding_protein;_AltName:_Full=p55;_Flags:_Precursor;	2	none	none
Meek_2004	Q8IX03	KIBRA_HUMAN	RecName:_Full=Protein_KIBRA;_AltName:_Full=WW_domain-containing_protein_1;_AltName:_Full=Kidney_and_brain_protein;_Short=KIBRA;_AltName:_Full=HBeAg-binding_protein_3;	0	none	1309
Meek_2004	P06703	S10A6_HUMAN	RecName:_Full=Protein_S100-A6;_AltName:_Full=S100_calcium-binding_protein_A6;_AltName:_Full=Calcyclin;_AltName:_Full=Prolactin_receptor-associated_protein;_Short=PRA;_AltName:_Full=Growth_factor-inducible_protein_2A9;_AltName:_Full=MLN_4;	0	none	none
Meek_2004	Q01105	SET_HUMAN	RecName:_Full=Protein_SET;_AltName:_Full=Phosphatase_2A_inhibitor_I2PP2A;_Short=I-2PP2A;_AltName:_Full=Template-activating_factor_I;_Short=TAF-I;_AltName:_Full=HLA-DR-associated_protein_II;_AltName:_Full=PHAPII;_AltName:_Full=Inhibitor_of_granzyme_A-activated_DNase;_Short=IGAAD;	1	none	1793
Meek_2004	Q5PRF9	SMAG2_HUMAN	RecName:_Full=Protein_Smaug_homolog_2;_Short=Smaug_2;_Short=hSmaug2;_AltName:_Full=Sterile_alpha_motif_domain-containing_protein_4B;_Short=SAM_domain-containing_protein_4B;	0	GD	2168
Meek_2004	Q9H9C9	none	none	0	none	none
Meek_2004	Q9P2B8	none	none	0	none	none
Meek_2004	Q6AWC2	WWC2_HUMAN	RecName:_Full=Protein_WWC2;_AltName:_Full=WW_domain-containing_protein_2;_AltName:_Full=BH-3-only_member_B;	1	none	1309
Meek_2004	O00764	PDXK_HUMAN	RecName:_Full=Pyridoxal_kinase;_EC=2.7.1.35;_AltName:_Full=Pyridoxine_kinase;	0	none	none
Meek_2004	P14618	KPYM_HUMAN	RecName:_Full=Pyruvate_kinase_isozymes_M1/M2;_EC=2.7.1.40;_AltName:_Full=Pyruvate_kinase_muscle_isozyme;_AltName:_Full=Pyruvate_kinase_2/3;_AltName:_Full=Cytosolic_thyroid_hormone-binding_protein;_Short=CTHBP;_AltName:_Full=Thyroid_hormone-binding_protein_1;_Short=THBP1;_AltName:_Full=Opa-interacting_protein_3;_Short=OIP-3;_AltName:_Full=p58;_AltName:_Full=Tumor_M2-PK;	6	none	none
Meek_2004	P31150	GDIA_HUMAN	RecName:_Full=Rab_GDP_dissociation_inhibitor_alpha;_Short=Rab_GDI_alpha;_AltName:_Full=Guanosine_diphosphate_dissociation_inhibitor_1;_Short=GDI-1;_AltName:_Full=Oligophrenin-2;_AltName:_Full=Protein_XAP-4;	1	none	1967
Meek_2004	Q9Y4G8	RPGF2_HUMAN	RecName:_Full=Rap_guanine_nucleotide_exchange_factor_2;_AltName:_Full=Neural_RAP_guanine_nucleotide_exchange_protein;_Short=nRap_GEP;_AltName:_Full=PDZ_domain-containing_guanine_nucleotide_exchange_factor_1;_Short=PDZ-GEF1;_AltName:_Full=RA-GEF;	0	none	1300
Meek_2004	P47736	RPGP1_HUMAN	RecName:_Full=Rap1_GTPase-activating_protein_1;_Short=Rap1GAP1;_Short=Rap1GAP;	0	none	none
Meek_2004	P46940	IQGA1_HUMAN	RecName:_Full=Ras_GTPase-activating-like_protein_IQGAP1;_AltName:_Full=p195;	3	none	182
Meek_2004	Q96HR9	REEP6_HUMAN	RecName:_Full=Receptor_expression-enhancing_protein_6;_AltName:_Full=Polyposis_locus_protein_1-like_1;	0	none	none
Meek_2004	Q92900	RENT1_HUMAN	RecName:_Full=Regulator_of_nonsense_transcripts_1;_EC=3.6.4.-;_AltName:_Full=ATP-dependent_helicase_RENT1;_AltName:_Full=Nonsense_mRNA_reducing_factor_1;_Short=NORF1;_AltName:_Full=Up-frameshift_suppressor_1_homolog;_Short=hUpf1;	3	none	none
Meek_2004	P35249	RFC4_HUMAN	RecName:_Full=Replication_factor_C_subunit_4;_AltName:_Full=Activator_1_subunit_4;_AltName:_Full=Replication_factor_C_37_kDa_subunit;_Short=RF-C_37_kDa_subunit;_Short=RFC37;_AltName:_Full=Activator_1_37_kDa_subunit;_Short=A1_37_kDa_subunit;	0	none	none
Meek_2004	Q5T5U3	RHG21_HUMAN	RecName:_Full=Rho_GTPase-activating_protein_21;_AltName:_Full=Rho-type_GTPase-activating_protein_21;_AltName:_Full=Rho_GTPase-activating_protein_10;	1	none	1959
Meek_2004	Q5VV41	ARHGG_HUMAN	RecName:_Full=Rho_guanine_nucleotide_exchange_factor_16;	0	none	1
Meek_2004	Q8TDA3	none	none	0	none	none
Meek_2004	Q9Y265	RUVB1_HUMAN	RecName:_Full=RuvB-like_1;_EC=3.6.4.12;_AltName:_Full=49_kDa_TATA_box-binding_protein-interacting_protein;_Short=49_kDa_TBP-interacting_protein;_AltName:_Full=TIP49a;_AltName:_Full=Pontin_52;_AltName:_Full=Nuclear_matrix_protein_238;_Short=NMP_238;_AltName:_Full=54_kDa_erythrocyte_cytosolic_protein;_Short=ECP-54;_AltName:_Full=TIP60-associated_protein_54-alpha;_Short=TAP54-alpha;_AltName:_Full=IN…	5	none	none
Meek_2004	Q9Y230	RUVB2_HUMAN	RecName:_Full=RuvB-like_2;_EC=3.6.4.12;_AltName:_Full=48_kDa_TATA_box-binding_protein-interacting_protein;_Short=48_kDa_TBP-interacting_protein;_AltName:_Full=TIP49b;_AltName:_Full=Repressing_pontin_52;_Short=Reptin_52;_AltName:_Full=51_kDa_erythrocyte_cytosolic_protein;_Short=ECP-51;_AltName:_Full=TIP60-associated_protein_54-beta;_Short=TAP54-beta;_AltName:_Full=INO80_complex_subunit_J;	5	none	none
Meek_2004	O15127	SCAM2_HUMAN	RecName:_Full=Secretory_carrier-associated_membrane_protein_2;_Short=Secretory_carrier_membrane_protein_2;	0	none	176
Meek_2004	P35270	SPRE_HUMAN	RecName:_Full=Sepiapterin_reductase;_Short=SPR;_EC=1.1.1.153;	0	none	none
Meek_2004	Q9UQ35	SRRM2_HUMAN	RecName:_Full=Serine/arginine_repetitive_matrix_protein_2;_AltName:_Full=Serine/arginine-rich_splicing_factor-related_nuclear_matrix_protein_of_300_kDa;_Short=Ser/Arg-related_nuclear_matrix_protein_of_300_kDa;_Short=SR-related_nuclear_matrix_protein_of_300_kDa;_AltName:_Full=Splicing_coactivator_subunit_SRm300;_AltName:_Full=300_kDa_nuclear_matrix_antigen;_AltName:_Full=Tax-responsive_enhancer_el…	1	none	none
Meek_2004	P15056	BRAF_HUMAN	RecName:_Full=Serine/threonine-protein_kinase_B-raf;_EC=2.7.11.1;_AltName:_Full=Proto-oncogene_B-Raf;_AltName:_Full=p94;_AltName:_Full=v-Raf_murine_sarcoma_viral_oncogene_homolog_B1;	0	GD	1052
Meek_2004	Q7KZI7	MARK2_HUMAN	RecName:_Full=Serine/threonine-protein_kinase_MARK2;_EC=2.7.11.1;_AltName:_Full=MAP/microtubule_affinity-regulating_kinase_2;_AltName:_Full=ELKL_motif_kinase_1;_Short=EMK-1;_AltName:_Full=PAR1_homolog;	0	GD	452
Meek_2004	P42345	MTOR_HUMAN	RecName:_Full=Serine/threonine-protein_kinase_mTOR;_EC=2.7.11.1;_AltName:_Full=Mechanistic_target_of_rapamycin;_AltName:_Full=Mammalian_target_of_rapamycin;_Short=mTOR;_AltName:_Full=FKBP12-rapamycin_complex-associated_protein;_AltName:_Full=FK506-binding_protein_12-rapamycin_complex-associated_protein_1;_AltName:_Full=Rapamycin_target_protein_1;_Short=RAPT1;	0	none	none
Meek_2004	Q8NDE3	none	none	0	none	none
Meek_2004	Q5TCZ1	SPD2A_HUMAN	RecName:_Full=SH3_and_PX_domain-containing_protein_2A;_AltName:_Full=SH3_multiple_domains_protein_1;_AltName:_Full=Five_SH3_domain-containing_protein;_AltName:_Full=Adaptor_protein_TKS5;	0	none	1463
Meek_2004	Q9P0V3	SH3B4_HUMAN	RecName:_Full=SH3_domain-binding_protein_4;_AltName:_Full=Transferrin_receptor-trafficking_protein;_AltName:_Full=EH-binding_protein_10;	0	none	801
Meek_2004	Q7L8J4	3BP5L_HUMAN	RecName:_Full=SH3_domain-binding_protein_5-like;_Short=SH3BP-5-like;	0	none	none
Meek_2004	O60292	SI1L3_HUMAN	RecName:_Full=Signal-induced_proliferation-associated_1-like_protein_3;_Short=SIPA1-like_protein_3;_AltName:_Full=SPA-1-like_protein_3;	0	none	457
Meek_2004	Q9P270	SLAI2_HUMAN	RecName:_Full=SLAIN_motif-containing_protein_2;	0	none	none
Meek_2004	Q7Z6B7	SRGP1_HUMAN	RecName:_Full=SLIT-ROBO_Rho_GTPase-activating_protein_1;_Short=srGAP1;_AltName:_Full=Rho_GTPase-activating_protein_13;	0	none	116
Meek_2004	O75044	FNBP2_HUMAN	RecName:_Full=SLIT-ROBO_Rho_GTPase-activating_protein_2;_Short=srGAP2;_AltName:_Full=Formin-binding_protein_2;_AltName:_Full=Rho_GTPase-activating_protein_34;	0	none	116
Meek_2004	O94875	SRBS2_HUMAN	RecName:_Full=Sorbin_and_SH3_domain-containing_protein_2;_AltName:_Full=Arg/Abl-interacting_protein_2;_Short=ArgBP2;_AltName:_Full=Sorbin;	0	none	none
Meek_2004	Q13813	SPTA2_HUMAN	RecName:_Full=Spectrin_alpha_chain,_brain;_AltName:_Full=Spectrin,_non-erythroid_alpha_chain;_AltName:_Full=Alpha-II_spectrin;_AltName:_Full=Fodrin_alpha_chain;	5	GD	379
Meek_2004	Q01082	SPTB2_HUMAN	RecName:_Full=Spectrin_beta_chain,_brain_1;_AltName:_Full=Spectrin,_non-erythroid_beta_chain_1;_AltName:_Full=Beta-II_spectrin;_AltName:_Full=Fodrin_beta_chain;	5	none	889
Meek_2004	Q96GC0	none	none	0	none	none
Meek_2004	P38646	GRP75_HUMAN	RecName:_Full=Stress-70_protein,_mitochondrial;_AltName:_Full=75_kDa_glucose-regulated_protein;_Short=GRP-75;_AltName:_Full=Heat_shock_70_kDa_protein_9;_AltName:_Full=Peptide-binding_protein_74;_Short=PBP74;_AltName:_Full=Mortalin;_Short=MOT;_Flags:_Precursor;	9	none	none
Meek_2004	Q9Y490	TLN1_HUMAN	RecName:_Full=Talin-1;	3	none	1910
Meek_2004	O60343	TBCD4_HUMAN	RecName:_Full=TBC1_domain_family_member_4;_AltName:_Full=Akt_substrate_of_160_kDa;_Short=AS160;	0	GD	1391
Meek_2004	P17987	TCPA_HUMAN	RecName:_Full=T-complex_protein_1_subunit_alpha;_Short=TCP-1-alpha;_AltName:_Full=CCT-alpha;	5	none	none
Meek_2004	P78371	TCPB_HUMAN	RecName:_Full=T-complex_protein_1_subunit_beta;_Short=TCP-1-beta;_AltName:_Full=CCT-beta;	7	none	none
Meek_2004	P50991	TCPD_HUMAN	RecName:_Full=T-complex_protein_1_subunit_delta;_Short=TCP-1-delta;_AltName:_Full=CCT-delta;_AltName:_Full=Stimulator_of_TAR_RNA-binding;	8	none	none
Meek_2004	Q99832	TCPH_HUMAN	RecName:_Full=T-complex_protein_1_subunit_eta;_Short=TCP-1-eta;_AltName:_Full=CCT-eta;_AltName:_Full=HIV-1_Nef-interacting_protein;	7	none	none
Meek_2004	P49368	TCPG_HUMAN	RecName:_Full=T-complex_protein_1_subunit_gamma;_Short=TCP-1-gamma;_AltName:_Full=CCT-gamma;_AltName:_Full=hTRiC5;	8	none	none
Meek_2004	P50990	TCPQ_HUMAN	RecName:_Full=T-complex_protein_1_subunit_theta;_Short=TCP-1-theta;_AltName:_Full=CCT-theta;_AltName:_Full=Renal_carcinoma_antigen_NY-REN-15;	8	none	none
Meek_2004	P40227	TCPZ_HUMAN	RecName:_Full=T-complex_protein_1_subunit_zeta;_Short=TCP-1-zeta;_AltName:_Full=CCT-zeta-1;_AltName:_Full=Tcp20;_AltName:_Full=HTR3;_AltName:_Full=Acute_morphine_dependence-related_protein_2;	7	none	none
Meek_2004	P10599	THIO_HUMAN	RecName:_Full=Thioredoxin;_Short=Trx;_AltName:_Full=ATL-derived_factor;_Short=ADF;_AltName:_Full=Surface-associated_sulphydryl_protein;_Short=SASP;	0	none	none
Meek_2004	P04183	KITH_HUMAN	RecName:_Full=Thymidine_kinase,_cytosolic;_EC=2.7.1.21;	0	none	none
Meek_2004	Q7KZ85	SPT6H_HUMAN	RecName:_Full=Transcription_elongation_factor_SPT6;_Short=hSPT6;_AltName:_Full=Tat-cotransactivator_2_protein;_Short=Tat-CT2_protein;	0	none	none
Meek_2004	Q13263	TIF1B_HUMAN	RecName:_Full=Transcription_intermediary_factor_1-beta;_Short=TIF1-beta;_AltName:_Full=Tripartite_motif-containing_protein_28;_AltName:_Full=Nuclear_corepressor_KAP-1;_AltName:_Full=KRAB-associated_protein_1;_Short=KAP-1;_AltName:_Full=KRAB-interacting_protein_1;_Short=KRIP-1;_AltName:_Full=RING_finger_protein_96;	6	none	285
Meek_2004	P02786	TFR1_HUMAN	RecName:_Full=Transferrin_receptor_protein_1;_Short=TfR1;_Short=TfR;_Short=TR;_Short=Trfr;_AltName:_Full=T9;_AltName:_Full=p90;_AltName:_CD_antigen=CD71;_Contains:_RecName:_Full=Transferrin_receptor_protein_1,_serum_form;_Short=sTfR;	0	none	1086
Meek_2004	P55072	TERA_HUMAN	RecName:_Full=Transitional_endoplasmic_reticulum_ATPase;_Short=TER_ATPase;_AltName:_Full=15S_Mg(2+)-ATPase_p97_subunit;_AltName:_Full=Valosin-containing_protein;_Short=VCP;	5	none	none
Meek_2004	P29401	TKT_HUMAN	RecName:_Full=Transketolase;_Short=TK;_EC=2.2.1.1;	3	none	1026
Meek_2004	Q92616	GCN1L_HUMAN	RecName:_Full=Translational_activator_GCN1;_Short=HsGCN1;_AltName:_Full=GCN1-like_protein_1;	2	none	none
Meek_2004	Q3MJD5	none	none	0	none	none
Meek_2004	Q92973	TNPO1_HUMAN	RecName:_Full=Transportin-1;_AltName:_Full=Importin_beta-2;_AltName:_Full=Karyopherin_beta-2;_AltName:_Full=M9_region_interaction_protein;_Short=MIP;	1	none	1533
Meek_2004	P60174	TPIS_HUMAN	RecName:_Full=Triosephosphate_isomerase;_Short=TIM;_EC=5.3.1.1;_AltName:_Full=Triose-phosphate_isomerase;	1	none	none
Meek_2004	P49815	TSC2_HUMAN	RecName:_Full=Tuberin;_AltName:_Full=Tuberous_sclerosis_2_protein;	0	GD	none
Meek_2004	P68363	TBA1B_HUMAN	RecName:_Full=Tubulin_alpha-1B_chain;_AltName:_Full=Tubulin_alpha-ubiquitous_chain;_AltName:_Full=Alpha-tubulin_ubiquitous;_AltName:_Full=Tubulin_K-alpha-1;	8	none	630
Meek_2004	Q9H4B7	TBB1_HUMAN	RecName:_Full=Tubulin_beta-1_chain;	0	none	none
Meek_2004	Q9UCX8	none	none	0	none	none
Meek_2004	P26045	PTN3_HUMAN	RecName:_Full=Tyrosine-protein_phosphatase_non-receptor_type_3;_EC=3.1.3.48;_AltName:_Full=Protein-tyrosine_phosphatase_H1;_Short=PTP-H1;	0	GD	839
Meek_2004	P40818	UBP8_HUMAN	RecName:_Full=Ubiquitin_carboxyl-terminal_hydrolase_8;_EC=3.4.19.12;_AltName:_Full=Ubiquitin_thiolesterase_8;_AltName:_Full=Ubiquitin-specific-processing_protease_8;_AltName:_Full=Deubiquitinating_enzyme_8;_AltName:_Full=Ubiquitin_isopeptidase_Y;_Short=hUBPy;	0	GD	none
Meek_2004	P22314	UBA1_HUMAN	RecName:_Full=Ubiquitin-like_modifier-activating_enzyme_1;_AltName:_Full=Ubiquitin-activating_enzyme_E1;_AltName:_Full=Protein_A1S9;	5	none	none
Meek_2004	P30085	KCY_HUMAN	RecName:_Full=UMP-CMP_kinase;_EC=2.7.4.14;_AltName:_Full=Cytidylate_kinase;_AltName:_Full=Deoxycytidylate_kinase;_AltName:_Full=Cytidine_monophosphate_kinase;_AltName:_Full=Uridine_monophosphate_kinase;_AltName:_Full=Uridine_monophosphate/cytidine_monophosphate_kinase;_Short=UMP/CMP_kinase;_Short=UMP/CMPK;	0	none	none
Meek_2004	Q9Y3I0	CV028_HUMAN	RecName:_Full=UPF0027_protein_C22orf28;	4	none	none
Meek_2004	Q9Y224	CN166_HUMAN	RecName:_Full=UPF0568_protein_C14orf166;	1	none	none
Meek_2004	P26640	SYVC_HUMAN	RecName:_Full=Valyl-tRNA_synthetase;_EC=6.1.1.9;_AltName:_Full=Valine--tRNA_ligase;_Short=ValRS;_AltName:_Full=Protein_G7a;	3	none	none
Meek_2004	O14975	S27A2_HUMAN	RecName:_Full=Very_long-chain_acyl-CoA_synthetase;_Short=VLACS;_Short=VLCS;_EC=6.2.1.-;_AltName:_Full=Very_long-chain-fatty-acid-CoA_ligase;_AltName:_Full=THCA-CoA_ligase;_AltName:_Full=Fatty-acid-coenzyme_A_ligase,_very_long-chain_1;_AltName:_Full=Long-chain-fatty-acid--CoA_ligase;_EC=6.2.1.3;_AltName:_Full=Fatty_acid_transport_protein_2;_Short=FATP-2;_AltName:_Full=Solute_carrier_family_27_memb…	0	none	170
Meek_2004	P08670	VIME_HUMAN	RecName:_Full=Vimentin;	7	none	834
Meek_2004	P18206	VINC_HUMAN	RecName:_Full=Vinculin;_AltName:_Full=Metavinculin;	3	none	none
Meek_2004	Q6IA22	none	none	0	none	none
Meek_2004	P30291	WEE1_HUMAN	RecName:_Full=Wee1-like_protein_kinase;_Short=WEE1hu;_EC=2.7.10.2;_AltName:_Full=Wee1A_kinase;	0	SL	1699
Meek_2004	P46937	YAP1_HUMAN	RecName:_Full=Yorkie_homolog;_AltName:_Full=65_kDa_Yes-associated_protein;_Short=YAP65;	0	GD	1115
Meek_2004	Q8IUY9	none	none	0	none	none
Meek_2004	Q5T200	ZC3HD_HUMAN	RecName:_Full=Zinc_finger_CCCH_domain-containing_protein_13;	0	none	none
Meek_2004	Q567R6	none	none	0	none	none
Meek_2004	Q5CAQ5	none	none	0	none	none
Pozuelo_Rubio_2004	P62258	1433E_HUMAN	RecName:_Full=14-3-3_protein_epsilon;_Short=14-3-3E;	7	none	none
Pozuelo_Rubio_2004	P08865	RSSA_HUMAN	RecName:_Full=40S_ribosomal_protein_SA;_AltName:_Full=Laminin_receptor_1;_Short=LamR;_AltName:_Full=37/67_kDa_laminin_receptor;_Short=LRP/LR;_AltName:_Full=Laminin-binding_protein_precursor_p40;_Short=LBP/p40;_AltName:_Full=37_kDa_laminin_receptor_precursor;_Short=37LRP;_AltName:_Full=67_kDa_laminin_receptor;_Short=67LR;_AltName:_Full=Colon_carcinoma_laminin-binding_protein;_AltName:_Full=NEM/1CH…	7	none	none
Pozuelo_Rubio_2004	O14841	OPLA_HUMAN	RecName:_Full=5-oxoprolinase;_EC=3.5.2.9;_AltName:_Full=5-oxo-L-prolinase;_Short=5-OPase;_AltName:_Full=Pyroglutamase;	0	none	none
Pozuelo_Rubio_2004	P10809	CH60_HUMAN	RecName:_Full=60_kDa_heat_shock_protein,_mitochondrial;_AltName:_Full=Heat_shock_protein_60;_Short=HSP-60;_Short=Hsp60;_AltName:_Full=60_kDa_chaperonin;_AltName:_Full=Chaperonin_60;_Short=CPN60;_AltName:_Full=Mitochondrial_matrix_protein_P1;_AltName:_Full=P60_lymphocyte_protein;_AltName:_Full=HuCHA60;_Flags:_Precursor;	6	none	none
Pozuelo_Rubio_2004	P62424	RL7A_HUMAN	RecName:_Full=60S_ribosomal_protein_L7a;_AltName:_Full=Surfeit_locus_protein_3;_AltName:_Full=PLA-X_polypeptide;	5	none	none
Pozuelo_Rubio_2004	O60825	F262_HUMAN	RecName:_Full=6-phosphofructo-2-kinase/fructose-2,6-biphosphatase_2;_Short=6PF-2-K/Fru-2,6-P2ase_2;_Short=PFK/FBPase_2;_AltName:_Full=6PF-2-K/Fru-2,6-P2ase_heart-type_isozyme;_Includes:_RecName:_Full=6-phosphofructo-2-kinase;_EC=2.7.1.105;_Includes:_RecName:_Full=Fructose-2,6-bisphosphatase;_EC=3.1.3.46;	1	GD	119
Pozuelo_Rubio_2004	O95336	6PGL_HUMAN	RecName:_Full=6-phosphogluconolactonase;_Short=6PGL;_EC=3.1.1.31;	0	none	none
Pozuelo_Rubio_2004	Q13085	ACACA_HUMAN	RecName:_Full=Acetyl-CoA_carboxylase_1;_EC=6.4.1.2;_AltName:_Full=ACC-alpha;_Includes:_RecName:_Full=Biotin_carboxylase;_EC=6.3.4.14;	2	none	2114
Pozuelo_Rubio_2004	P60709	ACTB_HUMAN	RecName:_Full=Actin,_cytoplasmic_1;_AltName:_Full=Beta-actin;_Contains:_RecName:_Full=Actin,_cytoplasmic_1,_N-terminally_processed;	10	none	1740
Pozuelo_Rubio_2004	P63261	ACTG_HUMAN	RecName:_Full=Actin,_cytoplasmic_2;_AltName:_Full=Gamma-actin;_Contains:_RecName:_Full=Actin,_cytoplasmic_2,_N-terminally_processed;	6	none	1740
Pozuelo_Rubio_2004	O43707	ACTN4_HUMAN	RecName:_Full=Alpha-actinin-4;_AltName:_Full=Non-muscle_alpha-actinin_4;_AltName:_Full=F-actin_cross-linking_protein;	6	none	523
Pozuelo_Rubio_2004	Q6FI81	CPIN1_HUMAN	RecName:_Full=Anamorsin;_AltName:_Full=Cytokine-induced_apoptosis_inhibitor_1;_AltName:_Full=Fe-S_cluster_assembly_protein_DRE2_homolog;	1	none	none
Pozuelo_Rubio_2004	Q9UJ72	ANX10_HUMAN	RecName:_Full=Annexin_A10;_AltName:_Full=Annexin-10;_AltName:_Full=Annexin-14;	0	none	677
Pozuelo_Rubio_2004	P07355	ANXA2_HUMAN	RecName:_Full=Annexin_A2;_AltName:_Full=Annexin-2;_AltName:_Full=Annexin_II;_AltName:_Full=Lipocortin_II;_AltName:_Full=Calpactin-1_heavy_chain;_AltName:_Full=Calpactin_I_heavy_chain;_AltName:_Full=Chromobindin-8;_AltName:_Full=p36;_AltName:_Full=Protein_I;_AltName:_Full=Placental_anticoagulant_protein_IV;_Short=PAP-IV;	5	none	none
Pozuelo_Rubio_2004	Q9Y2X7	GIT1_HUMAN	RecName:_Full=ARF_GTPase-activating_protein_GIT1;_Short=ARF_GAP_GIT1;_AltName:_Full=G_protein-coupled_receptor_kinase-interactor_1;_AltName:_Full=GRK-interacting_protein_1;_AltName:_Full=Cool-associated_and_tyrosine-phosphorylated_protein_1;_Short=CAT-1;_Short=CAT1;	0	none	2115
Pozuelo_Rubio_2004	Q9ULA0	DNPEP_HUMAN	RecName:_Full=Aspartyl_aminopeptidase;_EC=3.4.11.21;	0	none	none
Pozuelo_Rubio_2004	P25705	ATPA_HUMAN	RecName:_Full=ATP_synthase_subunit_alpha,_mitochondrial;_Flags:_Precursor;	8	none	none
Pozuelo_Rubio_2004	P06576	ATPB_HUMAN	RecName:_Full=ATP_synthase_subunit_beta,_mitochondrial;_EC=3.6.3.14;_Flags:_Precursor;	7	none	none
Pozuelo_Rubio_2004	P53396	ACLY_HUMAN	RecName:_Full=ATP-citrate_synthase;_EC=2.3.3.8;_AltName:_Full=ATP-citrate_(pro-S-)-lyase;_AltName:_Full=Citrate_cleavage_enzyme;	5	none	none
Pozuelo_Rubio_2004	Q92499	DDX1_HUMAN	RecName:_Full=ATP-dependent_RNA_helicase_DDX1;_EC=3.6.4.13;_AltName:_Full=DEAD_box_protein_1;_AltName:_Full=DEAD_box_protein_retinoblastoma;_Short=DBP-RB;	4	none	none
Pozuelo_Rubio_2004	Q9Y6E2	BZW2_HUMAN	RecName:_Full=Basic_leucine_zipper_and_W2_domain-containing_protein_2;	0	none	777
Pozuelo_Rubio_2004	P07814	SYEP_HUMAN	RecName:_Full=Bifunctional_aminoacyl-tRNA_synthetase;_AltName:_Full=Cell_proliferation-inducing_gene_32_protein;_Includes:_RecName:_Full=Glutamyl-tRNA_synthetase;_EC=6.1.1.17;_AltName:_Full=Glutamate--tRNA_ligase;_Short=GluRS;_Includes:_RecName:_Full=Prolyl-tRNA_synthetase;_EC=6.1.1.15;_AltName:_Full=Proline--tRNA_ligase;	4	none	none
Pozuelo_Rubio_2004	Q13057	COASY_HUMAN	RecName:_Full=Bifunctional_coenzyme_A_synthase;_Short=CoA_synthase;_AltName:_Full=NBP;_AltName:_Full=POV-2;_Includes:_RecName:_Full=Phosphopantetheine_adenylyltransferase;_EC=2.7.7.3;_AltName:_Full=Pantetheine-phosphate_adenylyltransferase;_Short=PPAT;_AltName:_Full=Dephospho-CoA_pyrophosphorylase;_Includes:_RecName:_Full=Dephospho-CoA_kinase;_Short=DPCK;_EC=2.7.1.24;_AltName:_Full=Dephosphocoenz…	2	none	none
Pozuelo_Rubio_2004	P56945	BCAR1_HUMAN	RecName:_Full=Breast_cancer_anti-estrogen_resistance_protein_1;_AltName:_Full=CRK-associated_substrate;_AltName:_Full=p130cas;_AltName:_Full=Cas_scaffolding_protein_family_member_1;	0	GD	1635
Pozuelo_Rubio_2004	Q9Y597	KCTD3_HUMAN	RecName:_Full=BTB/POZ_domain-containing_protein_KCTD3;_AltName:_Full=Renal_carcinoma_antigen_NY-REN-45;	0	none	607
Pozuelo_Rubio_2004	P62158	CALM_HUMAN	RecName:_Full=Calmodulin;_Short=CaM;	1	none	961
Pozuelo_Rubio_2004	Q99439	CNN2_HUMAN	RecName:_Full=Calponin-2;_AltName:_Full=Calponin_H2,_smooth_muscle;_AltName:_Full=Neutral_calponin;	2	none	7
Pozuelo_Rubio_2004	P16152	CBR1_HUMAN	RecName:_Full=Carbonyl_reductase_[NADPH]_1;_EC=1.1.1.184;_AltName:_Full=NADPH-dependent_carbonyl_reductase_1;_AltName:_Full=Prostaglandin-E(2)_9-reductase;_EC=1.1.1.189;_AltName:_Full=Prostaglandin_9-ketoreductase;_AltName:_Full=15-hydroxyprostaglandin_dehydrogenase_[NADP+];_EC=1.1.1.197;	1	none	none
Pozuelo_Rubio_2004	Q96DG6	CMBL_HUMAN	RecName:_Full=Carboxymethylenebutenolidase_homolog;_EC=3.1.-.-;	2	none	none
Pozuelo_Rubio_2004	P48729	KC1A_HUMAN	RecName:_Full=Casein_kinase_I_isoform_alpha;_Short=CKI-alpha;_EC=2.7.11.1;_AltName:_Full=CK1;	0	GD	1473
Pozuelo_Rubio_2004	P67870	CSK2B_HUMAN	RecName:_Full=Casein_kinase_II_subunit_beta;_Short=CK_II_beta;_AltName:_Full=Phosvitin;_AltName:_Full=Protein_G5a;	0	none	none
Pozuelo_Rubio_2004	P07339	CATD_HUMAN	RecName:_Full=Cathepsin_D;_EC=3.4.23.5;_Contains:_RecName:_Full=Cathepsin_D_light_chain;_Contains:_RecName:_Full=Cathepsin_D_heavy_chain;_Flags:_Precursor;	0	none	265
Pozuelo_Rubio_2004	Q9UIV1	CNOT7_HUMAN	RecName:_Full=CCR4-NOT_transcription_complex_subunit_7;_AltName:_Full=CCR4-associated_factor_1;_Short=CAF-1;_AltName:_Full=BTG1-binding_factor_1;	0	SL	1435
Pozuelo_Rubio_2004	P11802	CDK4_HUMAN	RecName:_Full=Cell_division_protein_kinase_4;_EC=2.7.11.22;_AltName:_Full=Cyclin-dependent_kinase_4;_AltName:_Full=PSK-J3;	0	none	none
Pozuelo_Rubio_2004	Q5SW79	CE170_HUMAN	RecName:_Full=Centrosomal_protein_of_170_kDa;_Short=Cep170;_AltName:_Full=KARP-1-binding_protein;_Short=KARP1-binding_protein;	2	none	none
Pozuelo_Rubio_2004	Q00610	CLH1_HUMAN	RecName:_Full=Clathrin_heavy_chain_1;_AltName:_Full=Clathrin_heavy_chain_on_chromosome_17;_Short=CLH-17;	7	none	2370
Pozuelo_Rubio_2004	P46109	CRKL_HUMAN	RecName:_Full=Crk-like_protein;	5	none	2348
Pozuelo_Rubio_2004	Q93034	CUL5_HUMAN	RecName:_Full=Cullin-5;_Short=CUL-5;_AltName:_Full=Vasopressin-activated_calcium-mobilizing_receptor_1;_Short=VACM-1;	0	none	none
Pozuelo_Rubio_2004	P35520	CBS_HUMAN	RecName:_Full=Cystathionine_beta-synthase;_EC=4.2.1.22;_AltName:_Full=Serine_sulfhydrase;_AltName:_Full=Beta-thionase;	0	none	none
Pozuelo_Rubio_2004	P21399	ACOC_HUMAN	RecName:_Full=Cytoplasmic_aconitate_hydratase;_Short=Aconitase;_EC=4.2.1.3;_AltName:_Full=Citrate_hydro-lyase;_AltName:_Full=Iron-responsive_element-binding_protein_1;_Short=IRE-BP_1;_AltName:_Full=Iron_regulatory_protein_1;_Short=IRP1;_AltName:_Full=Ferritin_repressor_protein;	0	none	none
Pozuelo_Rubio_2004	Q7L576	CYFP1_HUMAN	RecName:_Full=Cytoplasmic_FMR1-interacting_protein_1;_AltName:_Full=Specifically_Rac1-associated_protein_1;_Short=Sra-1;_AltName:_Full=p140sra-1;	2	none	1520
Pozuelo_Rubio_2004	P49902	5NTC_HUMAN	RecName:_Full=Cytosolic_purine_5'-nucleotidase;_EC=3.1.3.5;_AltName:_Full=Cytosolic_5'-nucleotidase_II;	0	none	860
Pozuelo_Rubio_2004	Q96HP0	DOCK6_HUMAN	RecName:_Full=Dedicator_of_cytokinesis_protein_6;	0	none	323
Pozuelo_Rubio_2004	Q96N67	DOCK7_HUMAN	RecName:_Full=Dedicator_of_cytokinesis_protein_7;	2	none	323
Pozuelo_Rubio_2004	Q9NR28	DBLOH_HUMAN	RecName:_Full=Diablo_homolog,_mitochondrial;_AltName:_Full=Second_mitochondria-derived_activator_of_caspase;_Short=Smac;_AltName:_Full=Direct_IAP-binding_protein_with_low_pI;_Flags:_Precursor;	0	none	none
Pozuelo_Rubio_2004	P26358	DNMT1_HUMAN	RecName:_Full=DNA_(cytosine-5)-methyltransferase_1;_Short=Dnmt1;_EC=2.1.1.37;_AltName:_Full=MCMT;_AltName:_Full=DNA_methyltransferase_HsaI;_Short=DNA_MTase_HsaI;_Short=M.HsaI;_AltName:_Full=CXXC-type_zinc_finger_protein_9;	3	none	none
Pozuelo_Rubio_2004	P25205	MCM3_HUMAN	RecName:_Full=DNA_replication_licensing_factor_MCM3;_AltName:_Full=DNA_polymerase_alpha_holoenzyme-associated_protein_P1;_AltName:_Full=RLF_subunit_beta;_AltName:_Full=p102;_AltName:_Full=P1-MCM3;	3	none	none
Pozuelo_Rubio_2004	Q9UJU6	DBNL_HUMAN	RecName:_Full=Drebrin-like_protein;_AltName:_Full=Drebrin-F;_AltName:_Full=SH3_domain-containing_protein_7;_AltName:_Full=Cervical_SH3P7;_AltName:_Full=HPK1-interacting_protein_of_55_kDa;_Short=HIP-55;_AltName:_Full=Cervical_mucin-associated_protein;	0	GD	none
Pozuelo_Rubio_2004	Q02750	MP2K1_HUMAN	RecName:_Full=Dual_specificity_mitogen-activated_protein_kinase_kinase_1;_Short=MAP_kinase_kinase_1;_Short=MAPKK_1;_EC=2.7.12.2;_AltName:_Full=ERK_activator_kinase_1;_AltName:_Full=MAPK/ERK_kinase_1;_Short=MEK_1;	0	none	2229
Pozuelo_Rubio_2004	Q96PU5	NED4L_HUMAN	RecName:_Full=E3_ubiquitin-protein_ligase_NEDD4-like;_EC=6.3.2.-;_AltName:_Full=Nedd4-2;_AltName:_Full=NEDD4.2;	0	GD	2206
Pozuelo_Rubio_2004	Q32P44	EMAL3_HUMAN	RecName:_Full=Echinoderm_microtubule-associated_protein-like_3;_Short=EMAP-3;	0	none	886
Pozuelo_Rubio_2004	P68104	EF1A1_HUMAN	RecName:_Full=Elongation_factor_1-alpha_1;_Short=EF-1-alpha-1;_AltName:_Full=Eukaryotic_elongation_factor_1_A-1;_Short=eEF1A-1;_AltName:_Full=Elongation_factor_Tu;_Short=EF-Tu;_AltName:_Full=Leukocyte_receptor_cluster_member_7;	6	none	none
Pozuelo_Rubio_2004	P24534	EF1B_HUMAN	RecName:_Full=Elongation_factor_1-beta;_Short=EF-1-beta;	2	none	none
Pozuelo_Rubio_2004	P29692	EF1D_HUMAN	RecName:_Full=Elongation_factor_1-delta;_Short=EF-1-delta;_AltName:_Full=Antigen_NY-CO-4;	4	none	none
Pozuelo_Rubio_2004	P26641	EF1G_HUMAN	RecName:_Full=Elongation_factor_1-gamma;_Short=EF-1-gamma;_AltName:_Full=eEF-1B_gamma;	8	none	none
Pozuelo_Rubio_2004	P13639	EF2_HUMAN	RecName:_Full=Elongation_factor_2;_Short=EF-2;	7	none	none
Pozuelo_Rubio_2004	Q9H9T3	ELP3_HUMAN	RecName:_Full=Elongator_complex_protein_3;_Short=hELP3;_EC=2.3.1.48;	0	none	none
Pozuelo_Rubio_2004	P14625	ENPL_HUMAN	RecName:_Full=Endoplasmin;_AltName:_Full=Heat_shock_protein_90_kDa_beta_member_1;_AltName:_Full=94_kDa_glucose-regulated_protein;_Short=GRP-94;_AltName:_Full=gp96_homolog;_AltName:_Full=Tumor_rejection_antigen_1;_Flags:_Precursor;	4	none	none
Pozuelo_Rubio_2004	Q96F86	EDC3_HUMAN	RecName:_Full=Enhancer_of_mRNA-decapping_protein_3;_AltName:_Full=LSM16_homolog;_AltName:_Full=YjeF_domain-containing_protein_1;_AltName:_Full=YjeF_N-terminal_domain-containing_protein_2;_Short=YjeF_N2;_Short=hYjeF_N2;	1	GD	none
Pozuelo_Rubio_2004	Q13868	EXOS2_HUMAN	RecName:_Full=Exosome_complex_exonuclease_RRP4;_EC=3.1.13.-;_AltName:_Full=Ribosomal_RNA-processing_protein_4;_AltName:_Full=Exosome_component_2;	0	none	none
Pozuelo_Rubio_2004	Q9NPD3	EXOS4_HUMAN	RecName:_Full=Exosome_complex_exonuclease_RRP41;_EC=3.1.13.-;_AltName:_Full=Ribosomal_RNA-processing_protein_41;_AltName:_Full=Exosome_component_4;_AltName:_Full=p12A;	0	none	none
Pozuelo_Rubio_2004	Q06265	EXOS9_HUMAN	RecName:_Full=Exosome_complex_exonuclease_RRP45;_EC=3.1.13.-;_AltName:_Full=Exosome_component_9;_AltName:_Full=Polymyositis/scleroderma_autoantigen_1;_AltName:_Full=Autoantigen_PM/Scl_1;_AltName:_Full=Polymyositis/scleroderma_autoantigen_75_kDa;_Short=PM/Scl-75;_AltName:_Full=P75_polymyositis-scleroderma_overlap_syndrome-associated_autoantigen;	0	none	none
Pozuelo_Rubio_2004	P52907	CAZA1_HUMAN	RecName:_Full=F-actin-capping_protein_subunit_alpha-1;_AltName:_Full=CapZ_alpha-1;	5	none	279
Pozuelo_Rubio_2004	P47756	CAPZB_HUMAN	RecName:_Full=F-actin-capping_protein_subunit_beta;_AltName:_Full=CapZ_beta;	2	none	none
Pozuelo_Rubio_2004	Q8NFF5	FAD1_HUMAN	RecName:_Full=FAD_synthase;_EC=2.7.7.2;_AltName:_Full=FMN_adenylyltransferase;_AltName:_Full=FAD_pyrophosphorylase;_AltName:_Full=Flavin_adenine_dinucleotide_synthase;_Includes:_RecName:_Full=Molybdenum_cofactor_biosynthesis_protein-like_region;_Includes:_RecName:_Full=FAD_synthase_region;	0	none	none
Pozuelo_Rubio_2004	P49327	FAS_HUMAN	RecName:_Full=Fatty_acid_synthase;_EC=2.3.1.85;_Includes:_RecName:_Full=[Acyl-carrier-protein]_S-acetyltransferase;_EC=2.3.1.38;_Includes:_RecName:_Full=[Acyl-carrier-protein]_S-malonyltransferase;_EC=2.3.1.39;_Includes:_RecName:_Full=3-oxoacyl-[acyl-carrier-protein]_synthase;_EC=2.3.1.41;_Includes:_RecName:_Full=3-oxoacyl-[acyl-carrier-protein]_reductase;_EC=1.1.1.100;_Includes:_RecName:_Full=3-…	6	none	none
Pozuelo_Rubio_2004	O75369	FLNB_HUMAN	RecName:_Full=Filamin-B;_Short=FLN-B;_AltName:_Full=Beta-filamin;_AltName:_Full=Actin-binding-like_protein;_AltName:_Full=Thyroid_autoantigen;_AltName:_Full=Truncated_actin-binding_protein;_Short=Truncated_ABP;_AltName:_Full=ABP-280_homolog;_AltName:_Full=ABP-278;_AltName:_Full=Filamin-3;_AltName:_Full=Filamin_homolog_1;_Short=Fh1;	4	none	1064
Pozuelo_Rubio_2004	P85037	FOXK1_HUMAN	RecName:_Full=Forkhead_box_protein_K1;_AltName:_Full=Myocyte_nuclear_factor;_Short=MNF;	0	none	1737
Pozuelo_Rubio_2004	Q08380	LG3BP_HUMAN	RecName:_Full=Galectin-3-binding_protein;_AltName:_Full=Lectin_galactoside-binding_soluble_3-binding_protein;_AltName:_Full=Mac-2-binding_protein;_Short=Mac-2_BP;_Short=MAC2BP;_AltName:_Full=Tumor-associated_antigen_90K;_AltName:_Full=Basement_membrane_autoantigen_p105;_Flags:_Precursor;	1	none	2340
Pozuelo_Rubio_2004	O60547	GMDS_HUMAN	RecName:_Full=GDP-mannose_4,6_dehydratase;_EC=4.2.1.47;_AltName:_Full=GDP-D-mannose_dehydratase;_Short=GMD;	2	none	none
Pozuelo_Rubio_2004	Q9H2C0	GAN_HUMAN	RecName:_Full=Gigaxonin;_AltName:_Full=Kelch-like_protein_16;	0	none	none
Pozuelo_Rubio_2004	P11413	G6PD_HUMAN	RecName:_Full=Glucose-6-phosphate_1-dehydrogenase;_Short=G6PD;_EC=1.1.1.49;	0	none	none
Pozuelo_Rubio_2004	Q12879	NMDE1_HUMAN	RecName:_Full=Glutamate_[NMDA]_receptor_subunit_epsilon-1;_AltName:_Full=N-methyl_D-aspartate_receptor_subtype_2A;_Short=NMDAR2A;_Short=NR2A;_Short=hNR2A;_Flags:_Precursor;	0	none	1893
Pozuelo_Rubio_2004	P48507	GSH0_HUMAN	RecName:_Full=Glutamate--cysteine_ligase_regulatory_subunit;_AltName:_Full=Gamma-glutamylcysteine_synthetase_regulatory_subunit;_AltName:_Full=Gamma-ECS_regulatory_subunit;_AltName:_Full=GCS_light_chain;_AltName:_Full=Glutamate--cysteine_ligase_modifier_subunit;	0	none	none
Pozuelo_Rubio_2004	P00390	GSHR_HUMAN	RecName:_Full=Glutathione_reductase,_mitochondrial;_Short=GRase;_Short=GR;_EC=1.8.1.7;_Flags:_Precursor;	1	none	none
Pozuelo_Rubio_2004	P21266	GSTM3_HUMAN	RecName:_Full=Glutathione_S-transferase_Mu_3;_EC=2.5.1.18;_AltName:_Full=GSTM3-3;_Short=hGSTM3-3;_AltName:_Full=GST_class-mu_3;	0	none	none
Pozuelo_Rubio_2004	P04406	G3P_HUMAN	RecName:_Full=Glyceraldehyde-3-phosphate_dehydrogenase;_Short=GAPDH;_EC=1.2.1.12;	7	none	none
Pozuelo_Rubio_2004	P35573	GDE_HUMAN	RecName:_Full=Glycogen_debranching_enzyme;_AltName:_Full=Glycogen_debrancher;_Includes:_RecName:_Full=4-alpha-glucanotransferase;_EC=2.4.1.25;_AltName:_Full=Oligo-1,4-1,4-glucantransferase;_Includes:_RecName:_Full=Amylo-alpha-1,6-glucosidase;_Short=Amylo-1,6-glucosidase;_EC=3.2.1.33;_AltName:_Full=Dextrin_6-alpha-D-glucosidase;	1	none	none
Pozuelo_Rubio_2004	P41250	SYG_HUMAN	RecName:_Full=Glycyl-tRNA_synthetase;_EC=6.1.1.14;_AltName:_Full=Glycine--tRNA_ligase;_Short=GlyRS;_AltName:_Full=Diadenosine_tetraphosphate_synthetase;_Short=AP-4-A_synthetase;	0	none	none
Pozuelo_Rubio_2004	P49915	GUAA_HUMAN	RecName:_Full=GMP_synthase_[glutamine-hydrolyzing];_EC=6.3.5.2;_AltName:_Full=Glutamine_amidotransferase;_AltName:_Full=GMP_synthetase;	2	none	none
Pozuelo_Rubio_2004	Q9Y2T3	GUAD_HUMAN	RecName:_Full=Guanine_deaminase;_Short=Guanase;_Short=Guanine_aminase;_EC=3.5.4.3;_AltName:_Full=Guanine_aminohydrolase;_Short=GAH;_AltName:_Full=p51-nedasin;	0	none	none
Pozuelo_Rubio_2004	P34931	HS71L_HUMAN	RecName:_Full=Heat_shock_70_kDa_protein_1-like;_Short=Heat_shock_70_kDa_protein_1L;_AltName:_Full=Heat_shock_70_kDa_protein_1-Hom;_Short=HSP70-Hom;	4	none	1573
[truncated: 1,032 more rows]
