# Supplementary material for: Evolution of signal multiplexing by 14-3-3-binding 2R-ohnologue protein families in the vertebrates
Source: Open Biol. 2012 Jul;2(7):120103. doi: 10.1098/rsob.120103 (PMC3411107; doi:10.1098/rsob.120103)
Supplement: Tinti TABLE_S4.xlsx [file rsob120103-s5.xlsx]

## Sheet: class_developmental
postnatal lethality
embryonic lethality during organogenesis
neonatal lethality
reduced embryo size
enlarged spleen
embryonic growth retardation
lethality throughout fetal growth and development
reduced fetal size
embryonic lethality before somite formation
decreased litter size
abnormal ventricular septum morphology
abnormal spongiotrophoblast layer morphology
decreased testis weight
cleft palate
abnormal cancellous bone morphology
eyelids open at birth
dilated right ventricle
dilated left ventricle
thymus hypoplasia
thin myocardial wall
thin epidermis
small seminiferous tubules
poorly developed ventricular trabeculae
fetal growth retardation
domed skull
dilated lateral ventricles
decreased liver weight
decreased body length
cardiac hypertrophy
arrested t cell differentiation
abnormal osteoclast formation
abnormal granular layer morphology
thin ventricular wall
spleen hyperplasia
small thymus
lethality at weaning
hypospadias
heart anomalies-congenital
embryonic lethality before turning of embryo
embryonic lethality before implantation
decreased skeletal muscle mass
decreased heart weight
decreased brain size
abnormal lens epithelium morphology
abnormal harderian gland morphology
abnormal endocardium morphology
abnormal corneal epithelium morphology
ventricular hypoplasia
thin skin
thin diaphragm muscle
thickened epidermis
small peyer's patches
small myocardial fiber
small first branchial arch
short tibia
seminiferous tubule degeneration
liver hypoplasia
islet cell hyperplasia
increased spleen weight
increased heart weight
exencephaly
epidermal hyperplasia
enlarged skull
double outlet right ventricle
dilated third ventricle
dilated renal tubules
delayed bone ossification
decreased thymus weight
decreased epididymis weight
decreased brain weight
craniosynostosis
carcinoma_non-small-cell_lung
absent vitelline blood vessels
absent teeth
absent placental labyrinth
abnormal ventral spinal root morphology
abnormal myeloblast morphology/development
abnormal long bone metaphysis morphology
abnormal epicardium morphology
abnormal branching of the mammary ductal tree
tight skin
thymus hypoplasia
thymus hyperplasia
thin dermal layer
thin cerebral cortex
testicular atrophy
spleen hypoplasia
spleen hypoplasia
small thymus
small stomach
small second branchial arch
small lymph nodes
small lens
skeletal muscle fiber hypertrophy
short humerus
short femur
secondary sex reversal
reduced fetal size
reduced embryo size
primary sex reversal
pfeiffer syndrome (ps) [mim:101600]
pfeiffer syndrome
neural tube defects
micropenis
microcephaly
increased tumor growth/size
increased spleen red pulp amount
increased brain size
hypogonadotropic hypogonadism
growth_disorders
enlarged thymus
enlarged hepatic sinusoidal spaces
distended pericardial sacs
dilated cardiomyopathy
dilated atria
decreased tumor growth/size
decreased spleen weight
decreased seminal gland weight
decreased angiogenesis
cleft lip with cleft palate cleft lip without cleft palate cleft palate
arrested b cell differentiation
absent mature ovarian follicles
abnormal sternebra morphology
abnormal spermatocyte morphology
abnormal spermatid morphology
abnormal soleus morphology
abnormal sertoli cell morphology
abnormal purkinje cell dendrite morphology
abnormal mitochondrial morphology
abnormal mammary gland growth during pregnancy
abnormal mammary gland growth during lactation
abnormal hippocampus development
abnormal coronary artery morphology
abnormal cell differentiation
abnormal brown adipose tissue morphology
xy sex reversal type 6 (srxy6) [mim:613762]
xy sex reversal type 5 (srxy5) [mim:613080]
underdeveloped hair follicles
thymus hyperplasia
thin myocardial wall
thin myocardial compact layer
thin external granule cell layer
thin cerebellar molecular layer
testicular hypoplasia
testicular atrophy
spinal and bulbar muscular atrophy of kennedy
small-for-gestational-age
small spleen
small skull
small seminiferous tubules
small otic vesicle
small intestinal inflammation
skeletal muscle fiber hypertrophy-congenital
short stature-autosomal dominant-with normal serum growth hormone binding protein-idiopathic
right ventricle hypertrophy
resistance to fatty liver development
pseudohermaphroditism-with leydig cell hypoplasia
prostatic_hyperplasia
prostatic hyperplasia
posterior cortical atrophy
nonsmall cell lung cancer
non-small-cell lung cancer
non-small cell lung cancer
non-small cell lung cancer
myocardial infarct-cerebral infarct-left ventricular hypertrophy-brain hemorrhage-abdominal aortic aneurysm
multiple system atrophy
microcephaly-primary autosomal recessive-6
microcephaly primary type 6 (mcph6) [mim:608393]
lymph node hypoplasia
leydig cell hypoplasia with pseudohermaphroditism
leydig cell hypoplasia with hypergonadotropic hypogonadism
leydig cell hypoplasia
leydig cell hyperplasia
leopard syndrome type 3 (leopard3) [mim:613707]
leopard syndrome type 2 (leopard2) [mim:611554]
leopard syndrome 2
left ventricular hypertrophy
left ventricle hypertrophy
isolated penile hypospadias
intrauterine growth retardation
intrauterine growth
intrauterine and postnatal growth retardation
insulin-like growth factor i-resistance to
insulin-like growth factor 1 resistance (igf1res) [mim:270450]
increased responsiveness to growth hormone
increased infarction size
increased brain weight
increased body length
idiopathic hypogonadotropic hypogonadism (ihh) [mim:146110]
idiopathic dilated cardiomyopathy
hypospadias 1-x-linked-perineal
hypoplastic left heart syndrome (hlhs) [mim:241550]
hypoplastic left heart syndrome
hypertrophy_left_ventricular
hypertension left ventricular hypertrophy-left ventricular hypertrophy-left ventricular structure-myocardial infarction-renal dysfunction-posttransplantation
hypertension and esrd-gestational-pregnancy induced-pregnancy induced preeclampsia-left ventricular hypertrophy
hydrocephalus with hirschsprung disease and cleft palate
heart hypoplasia
hdac inhibitor-induced growth arrest.
growth response to growth hormone therapy
growth hormone responsiveness
growth hormone deficiency
growth hormone concentrations insulin-like growth factor
growth homones insulin
grow intrauterine growth
gastric atrophy h. pylori infection
fetal_growth_retardation
enlarged pericardium
enlarged lateral ventricles
enlarged allantois
enlarged adrenal glands
embryonic lethality before turning of embryo
embryonic lethality before somite formation
dilated renal glomerular capsule
desmin-associated restrictive cardiomyopathy.-dilated-1i
delayed endochondral bone ossification
decreased skeletal muscle mass
decreased long bone epiphyseal plate size
decreased circulating insulin like growth factor i level
decreased brain weight
corticobasal ganglionic degeneration multiple system atrophy parkinson's disease parkinsonism-atypical progressive supranuclear palsy
cleft lip with cleft palate-cleft lip without cleft palate
cleft lip with cleft palate cleft lip without cleft palate cleft palate-als/amyotrophic lateral sclerosis-neuropathy
cleft lip with cleft palate cleft lip without cleft palate
cardiomyopathy dilated type 1i (cmd1i) [mim:604765]
cardiofaciocutaneous syndrome-melignant
cardiofaciocutaneous syndrome (cfc syndrome) [mim:115150]
carcinoma_small_cell
c-peptide insulin-like growth factor sex hormones
branchial arch hypoplasia
benign prostatic hyperplasia
abnormal ureter development
abnormal trophectoderm morphology
abnormal thymus medulla morphology
abnormal thymus development
abnormal substantia nigra morphology
abnormal rostral migratory stream morphology
abnormal postnatal subventricular zone morphology
abnormal pancreatic alpha cell morphology
abnormal pancreas development
abnormal optic cup morphology
abnormal neural plate morphology
abnormal myelin sheath morphology
abnormal megakaryocyte differentiation
abnormal keratinocyte differentiation
abnormal hypoglossal nerve morphology
abnormal foregut morphology
abnormal ependyma morphology
abnormal double positive t cell morphology
abnormal double negative t cell morphology
abnormal digit development
abnormal cortical marginal zone morphology
abnormal cecum morphology
abnormal branchial arch artery morphology

## Sheet: class_cancer
a colorectal cancer sample
a breast cancer sample
breast cancer
prostate cancer
breast_neoplasms
ovarian cancer
colorectal_neoplasms
lung cancer
endometrial cancer
colorectal cancer
prostatic_neoplasms
head_and_neck_neoplasms
a colorectal adenocarcinoma sample
stomach cancer
skin_neoplasms
head and neck cancer
endometrial_neoplasms
adenocarcinoma
stomach_neoplasms
ovarian_neoplasms
melanoma
esophageal cancer
cell_transformation_neoplastic
carcinoma_squamous_cell
carcinoma
brain cancer
bladder cancer
b cell derived lymphoma
a lung adenocarcinoma sample
a glioblastoma multiforme sample
urinary_bladder_neoplasms
skin papilloma
neoplasm_invasiveness
mammary adenocarcinoma
lung_neoplasms
liver_neoplasms
hepatocellular carcinoma
decreased incidence of chemically induced tumors
colon cancer
cervical cancer
carcinoma_hepatocellular
a lung adenocarcinoma sample
t cell derived lymphoma
squamous cell carcinoma
skin cancer-non-melanoma
neoplasm_metastasis
mouth_neoplasms
lymphatic_metastasis
liver cancer
leukemia
gastric cancer
esophageal_neoplasms
esophageal cancer gastric cardiac cancer
colon cancer-rectal cancer
carcinoma_ductal_breast
breast cancer
an ovarian serous carcinoma sample
an ovarian mucinous carcinoma sample
abnormal tumor necrosis factor physiology
a variant associated with nicotine dependence-lung cancer and peripheral arterial disease
a susceptibility locus for lung cancer maps to nicotinic acteylcholine receptor subunit genes on 15q25
a metastatic melanoma sample
a lung squamous cell carcinoma sample
a gastric adenocarcinoma sample
a colorectal adenocarcinoma sample
a breast infiltrating ductal carcinoma sample
uterine_neoplasms
uterine_cervical_neoplasms
uterine cancer
thyroid_neoplasms
thymic lymphoma
spontaneous tumor
precancerous_conditions
pancreatic cancer
ovarian carcinoma
ovarian cancer peritoneal cancer
oral cancer
neoplasm_recurrence_local
nasopharyngeal_neoplasms
medulloblastoma (mdb) [mim:155255]
medulloblastoma
lymphoma-non-hodgkin
lymphoma
lung cancer
lung adenoma
lung adenocarcinoma
leukemia_myelogenous_chronic_bcr-abl_positive
kidney_neoplasms
kidney cancer
increased incidence of chemically induced tumors
hepatoblastoma
glaucoma-glaucoma-primary open-angle
genome-wide association study identifies novel breast cancer susceptibility loci
genome-wide association scan of tag snps identifies a susceptibility locus for lung cancer at 15q25.1
fibroadenoma
familial aggregation of common sequence variants on 15q24-25.1 in lung cancer
esophageal cancer-stomach cancer
decreased tumor necrosis factor secretion
colorectal carcinoma
colorectal cancer-esophageal cancer-stomach cancer
colorectal cancer (crc) [mim:114500]
colorectal adenocarcinomas
colonic_neoplasms
colon cancer rectal cancer
cervical_intraepithelial_neoplasia
carcinoma_transitional_cell
carcinoma_renal_cell
breast cancer-ovarian cancer
bone_neoplasms
an ovarian serous carcinoma sample
adenoma
a pancreatic ductal adenocarcinoma sample
a metastatic melanoma sample
a lung squamous cell carcinoma sample
a lung neuroendocrine carcinoma sample
a lung large cell carcinoma sample
a lung large cell carcinoma sample
a colorectal cancer sample
a breast infiltrating ductal carcinoma sample
a breast cancer sample
uterine endometrial carcinoma
two glucocorticoid resistant leukemia cell lines lacking the normal allele
tumor proliferation and other prognostic indicators
tumor progression of bcr/abl negative chronic myeloproliferative disorders
thyroid tumor progression
thyroid papillary carcinoma
thyroid carcinoma with thyrotoxicosis
thyroid carcinoma
thyroid carcinoma
thyroid cancer-hashimoto thyroiditis
thyroid cancer
thyroid adenoma-hyperfunctioning-somatic
thryoid cancer
testicular_neoplasms
testicular cancer
t-cell acute lymphoblastic leukemia
stomach cancer-gastric ulcer-duodenal ulcer
stomach cancer
squamous cell carcinoma-head and neck
squamous cell carcinoma of the tongue
sporadic ovarian carcinoma
sporadic cancers
skin carcinomas
skin cancer
sequence variant on 8q24 confers susceptibility to urinary bladder cancer
risk factors and tumor characteristics
renal cell carcinoma-papillary-familial and sporadic
renal cell carcinoma-papillary-1
renal cell carcinoma papillary (rccp) [mim:605074]
prostate carcinoma
prostate cancer.
prostate adenocarcinoma
progression of a prostate carcinoma
primary melanomas.
pituitary tumor-invasive
papillomavirus_infections
papillary thyroid carcinoma
papillary thyroid cancers.
papillary cancer
pancreatoblastomas
pancreatic_neoplasms
pancreatic adenocarcinoma
ovarian sex cord tumors
ovarian sex cord tumor
ovarian carcinoma-endometrioid type
ovarian cancer (oc) [mim:167000]
ovarian and breast cancer
oral squamous cell carcinomas
oral squamous carcinoma
oesophageal squamous cell carcinoma
oesophageal adenocarcinoma.
noonan syndrome-like disorder with or without juvenile myelomonocytic leukemia (nsll) [mim:613563]
non-hodgkin lymphoma (nhl) [mim:605027]
neuropathy-paraneoplastic sensory
neuroblastoma
neoplasms_squamous_cell
neoplasms_second_primary
neoplasms_radiation-induced
neoplasms
neck squamous cell carcinoma sample
neck cancer
nasopharyngeal carcinomas
nasopharyngeal carcinoma.
nasopharyngeal carcinoma
nasopharyngeal cancer
colorectal cancer
multiple_myeloma
multiple myeloma
multiple malignancy syndrome
multiple endocrine neoplasia-type iv
mucosa-associated lymphoid tissue lymphoma
mucoepidermoid salivary gland carcinoma
melanoma metastasis-modification of
lymphomas of mucosa-associated lymphoid tissue.
lymphoma_non-hodgkin
lymphoma_b-cell_marginal_zone
lymph node metastasis
lung carcinoma
lung cancer-nevi
lung cancer-colorectal cancer-esophageal cancer-head and neck cancer
lung cancer susceptibility 2
lung cancer susceptibility 2
lung cancer (lncr) [mim:211980]
leydig cell tumor
leydig cell adenoma-somatic-with precocious puberty
leukemia_myeloid
leukemia_lymphocytic_acute
leukemia-t-cell acute lymphocytic
leukemia-philadelphia chromosome-positive-resistant to imatinib
leukemia-lymphoid
leukemia-acute myeloid-with eosinophilia
leukemia-acute myeloid
leukemia-acute myeloid
late onset of familial adenomatous polyposis
late onset familial adenomatous polyposis
laryngeal squamous cell carcinoma
intestinal_neoplasms
intestinal adenocarcinoma
increased tumor necrosis factor secretion
increased lung cancer risk
hypertension-lung cancer-abdominal aortic aneurysm
human-papillomavirus-negative tumours
hereditary and sporadic prostate cancer risk.
hepatocellular carcinomas
hepatocellular carcinoma-childhood type
hepatocellular carcinoma (hcc) [mim:114550]
hepatitis c virus infection associated with human hepatocellular carcinoma
head and neck squamous cell carcinomas (hnscc) [mim:275355]
head and neck squamous cell carcinoma
head and neck squamous cell cancer
head and neck cancer mutagen sensitivity
glaucoma-primary open-angle
glaucoma
gastritis-chronic atrophic-stomach cancer
gastric cancer-somatic
gastric cancer (gasc) [mim:613659]
familial cancer not matching lfs
familial aggregation of common sequence variants on 15q24-25.1 in lung cancer
familial adenomatous polyposis.
familial adenomatous polyposis (fap) [mim:175100]
familial adenomatous polyposis
esophagus cancer samples
esophagus cancer sample
endometrioid and clear cell ovarian cancer
endometrial cancer risk.
diet lifestyle and risk of colon cancer
desmoid tumors
decreased risk for breast cancer by age 50
decreased circulating tumor necrosis factor level
conversion from colorectal adenoma to early carcinoma
complete androgen insensitivity syndrome and sertoli cell adenoma
colorectal_neoplasms_hereditary_nonpolyposis
colorectal tumors
colorectal tumor
colorectal carcinoma from a patient with mmrcs
colorectal cancers
colorectal cancer-stomach cancer
colorectal cancer prostate cancer
colorectal cancer
colorectal adenomas
colonic adenoma
colon adenomas/carcinomas
clonal evolution of chronic myeloid leukemia
choroid plexus papilloma
childhood b-cell non-hodgkin's lymphoma
cervical carcinoma
cervical cancer-somatic
cervical cancer ovarian cancer
cervical cancer (cerca) [mim:603956]
carcinomas of the thyroid gland
carcinoma_papillary
carcinoma_large_cell
cancer.
cancer-thromboembolism-venous
cancer progression/metastasis
cancer progression and tumor cell motility
cancer predisposition and susceptibility
cancer
breast_neoplasms_male
breast/ovarian cancer phenotype
breast/ovarian cancer
breast carcinoma
breast cancer-male-ovarian cancer
breast cancer-colorectal cancer
breast cancer survival
breast cancer samples
breast cancer samples
breast cancer ovarian cancer
breast cancer endometriosis uterine fibroids
breast cancer colorectal cancer stomach cancer
breast cancer colorectal cancer lung cancer stomach cancer
breast cancer by the age of 50 years
brain_neoplasms
brain tumors
brain tumor-polyposis syndrome 2-somatic-114500 gastric cancer
bone cancer-soft tissue sarcoma
bone cancer
body mass prostate cancer
bladder cancer leukemia lung cancer upper aerodigestive tract cancer
bladder cancer (blc) [mim:109800]
areca quid chewing-associated oral squamous cell carcinomas
androgen-independent prostate cancer
androgen insensitivity-partial-with or without breast cancer-with reifenstein syndrome
anaplastic astrocytoma-glioblastoma multiforme
an ovarian mucinous carcinoma sample
an ovarian mucinous carcinoma
an ovarian endometrioid cancer sample
an adrenocortical carcinoma with no family history
adult squamous cell carcinoma
adrenal cortical carcinoma
adipose-tissue tumors
adenomatous_polyposis_coli
adenomatous polyposis coli
adenomatous polyposis
adenocarcinoma of lung-somatic
accelerated tumor formation-susceptibility to
a sporadic cancer
a renal clear cell carcinoma sample
a melanoma sample
a melanoma patient
a melanoma cell line
a lung neuroendocrine carcinoma sample
a lung bronchoalveolar carcinoma sample
a kidney cancer with no family history
a glucocorticoid resistant leukemia cell line
a genome-wide association study of breast and prostate cancer in the nhlbi's framingham heart study
a genome-wide association study identifies six susceptibility loci for chronic lymphocytic leukemia
a genome-wide association study identifies alleles in fgfr2 associated with risk of sporadic postmenopausal breast cancer
a gastric adenocarcinoma sample
a familial cancer not matching lfs
a colorectal cancer cell line
a breast pleomorphic lobular carcinoma sample
a breast pleomorphic lobular carcinoma sample
a breast mucinous carcinoma sample
a breast cancer with no family history
a brain tumor with no family history

## Sheet: class_immune
increased susceptibility to bacterial infection
rheumatoid arthritis
asthma
hiv
liver inflammation
inflammation
increased iga level
glomerulonephritis
fibrosis
decreased igm level
systemic lupus erythematosus
systemic lupus erythematosus
newly identified genetic risk variants for celiac disease related to the immune response
inflammatory bowel disease
increased susceptibility to parasitic infection
increased igm level
impaired macrophage recruitment
decreased inflammatory response
decreased igg1 level
cardiac interstitial fibrosis
arthritis_rheumatoid
increased susceptibility to experimental autoimmune encephalomyelitis
hiv_infections
hiv/siv infection
hiv infection
hepatitis_c
helicobacter_infections
decreased susceptibility to viral infection
decreased susceptibility to experimental autoimmune encephalomyelitis
decreased igg3 level
cirrhosis hepatitis b-chronic
celiac disease
asthma-chronic obstructive pulmonary disease/copd
abnormal humoral immune response
tuberculosis
tuberculosis
thyroiditis_autoimmune
stomach inflammation
sarcoidosis tuberculosis
rheumatoid arthritis-resistance to-age-related-susceptibility to
respiratory_syncytial_virus_infections
renal interstitial fibrosis
rapid progression to aids from hiv1 infection
lupus erythematosus
liver fibrosis
inflammatory bowel disease
increased susceptibility to fungal infection
increased igg1 level
hyperthyroidism-familial gestational-nonautoimmune-congenital-nongoitrous-1 275200
hyperthyroidism non-autoimmune (htna) [mim:609152]
hpv infection and cervical disease
hiv infection-susceptibility/resistance to
hiv infected long- term nonprogressors
hepatitis_c_chronic
hepatitis c-chronic
hepatitis c virus infection
hepatitis c
hepatitis c
hepatitis b-chronic liver disease-chronic and cirrhosis
hepatitis b-chronic
hepatitis b liver disease-chronic and cirrhosis
granulomatous inflammation
decreased susceptibility to parasitic infection
decreased iga level
chronic glomerulonephritis
autoimmune thyroid disease-thyroid disease-autoimmune
autoimmune diseases rheumatoid arthritis
atopic asthma
asthma-hiv disease progression
asthma ige wheezing-allergy
asthma bronchial hyperresponsiveness lung function-aspirin-intolerant
asthma atopy
association of systemic lupus erythematosus with c8orf13-blk and itgam-itgax
arthritis lupus erythematosus
abnormal nociception after inflammation

## Sheet: class_cyrc
hypertension
myocardial_infarction
coronary_disease
coronary artery disease
atherosclerosis-coronary
cardiovascular disease
abnormal placental vasculature
restenosis
preeclampsia
myocardial infarction
myocardial infarct
coronary_artery_disease
cardiovascular_diseases
migraine
blood pressure-arterial
coronary heart disease
cerebrovascular_accident
venous_thrombosis
stroke-ischemic
stroke
myocardial_ischemia
increased heart rate
decreased heart rate
congestive heart failure
cardiovascular
brain_ischemia
brain hemorrhage
abnormal vitelline vascular remodeling
abdominal aortic aneurysm
vasculitis
vasculature congestion
varicose ulcers
thrombosis
thrombophilia
thrombocytopenia
retinal vascular occlusion
overriding aorta
myocardial fiber degeneration
migraine_disorders
liver hemorrhage
hypotension
fibrinogen protein c resistance ratio prothrombin thrombosis-deep vein
coronary_restenosis
coronary disease
coronary artery stent thrombosis
cerebral_infarction
cerebral infarct-atherothrombotic
cerebral infarct
cardiovascular disease risk
antithrombin fibrinogen protein c protein s thrombosis-deep vein
angina
abnormal retinal vasculature
vertigo-migraine-associated-susceptibility to
vertigo-migraine-associated
venous thrombosis-periampullary-attenuated
vascular_diseases
vascular disease
varicose ulcers
typical migraine
transient ischemic attacks-benign autosomal dominant-type a
thrombophilia and vascular disease
thromboembolism-venous
thromboembolism-pregnancy-related
thromboembolic disease
subconjunctival hemorrhage
subarachnoid hemorrhage
stroke-lacunar
stroke-hemorrhagic
reduced risk of restenosis after coronary stenting
recurrent coronary event
pulmonary thromboembolism
pulmonary arterial hypertension sclerosis-systemic
premature myocardial infarction in men.
pregnancy_complications_cardiovascular
preeclampsia-early-onset-autosomal dominant-with exacerbation in pregnancy
peripheral_vascular_diseases
peripheral vascular disease
overriding aorta
obesity-retinal vascular occlusion
nonfatal myocardial infarction.
nonarteritic anterior ischemic optic neuropathy-susceptibility to
newly identified loci that influence lipid concentrations and risk of coronary artery disease
neonatal thrombocytopenia
myocardial necrosis
myocardial infarction-stroke-ischemic
myocardial infarct-cardiovascular disease-heart disease-ischemic-hypertension
myocardial infarct-atherosclerosis-coronary
myocardial infarct-atherosclerosis
myocardial infarct stroke
myocardial infarct
mpo-anca+ vasculitis
migraine_with_aura
migraine-familial basilar-familial hemiplegic-2
migraine with aura
migraine familial hemiplegic type 2 (fhm2) [mim:602481]
metabolism disorders-myocardial infarction-stroke
loci influencing lipid levels and coronary heart disease risk in 16 european population cohorts
left ventricular mass myocardial infarct
ischemic neuronal cell death
intraventricular hemorrhage
intracranial_hemorrhages
intracranial hemorrhage-white matter disease
intracerebral hemorrhage
increased vascular reactivity
hypertension_renal
hypertension-pregnancy induced
hypertension-glucose tolerance-hematology indices
hypertension stroke
hypertension
hydrocephalus due to stenosis of the aqueduct of sylvius (hsas) [mim:307000]
hydrocephalus due to aqueductal stenosis
hemorrhage-intracerebral
hemorrhage
heart rate
heart failure
heart disease-peripheral vascular disease
heart disease-myocardial infarction-sudden cardiac death-peripheral arterial disease
heart disease-ischemic
framingham heart study 100k project: genome-wide associations for blood pressure and arterial stiffness
fibrinogen myocardial infarct
fibrinogen il-6 myocardial infarct
familial hemiplegic migraine and benign familial infantile convulsions
failure of vascular branching
essential hypertension
epidermolysis bullosa-junctional-with pyloric stenosis
early-onset hypertension with severe exacerbation in pregnancy (eohsep) [mim:605115]
diastolic blood pressure
diabetes-type 2-hypertension
diabetes-type 2-hypertension
diabetes-type 1-type 2-type 2 sleep apnea-diabetes-hypertension-obesity-liver disease
diabetes-type 1-type 2-hypertension-obesity-liver disease
decreased myocardial fiber number
coronary_thrombosis
coronary_arteriosclerosis
coronary syndromes-acute
coronary fibrinolysis
coronary atherosclerosis.
coronary atherosclerosis
coronary artery vasoconstriction.
coronary artery thrombosis
coronary artery disease-occlusive
coronary artery disease-autosomal dominant-1
coronary artery bypass grafting-platelet hyperreactivity
coronary artery bypass graft
corneal vascularization
cholesterol-triglycerides-blood pressure-potassium-urea-glucose tolerance
cerebrovascular disease-sickle cell anemia
cerebrovascular disease-ischemic-sickle cell anemia
cerebrovascular disease-ischemic
cerebral_hemorrhage
cerebral infarction-susceptibility to
cerebral infarction
cerebral infarct-atherosclerotic
carotid_stenosis
cardiovascular disease-cerebrovascular disease
cardiac death heart failure myocardial infarct
brain_infarction
brain infarction
brain hemorrhage bronchopulmonary dysplasia leukomalacia sepsis-stroke-ischemic
body mass-left ventricular function-blood pressure-left ventricular structure-triglycerides-arterial
body mass-cholesterol-triglycerides-insulin-glucose-blood pressure-arterial
body mass-birth weight-height-cholesterol-triglycerides-insulin-glucose-blood pressure-arterial
body mass index-blood pressure and cholesterol
blood pressure-arterial-atherosclerosis-aldosterone-glomerular filtration rate-renal plasma flow
blood pressure-arterial hypertension
blood pressure-arterial body mass glucose tolerance lipids-arterial kidney function-aldosterone-glomerular filtration rate-renal plasma flow
benign mediterranean macrothrombocytopenia (bmm) [mim:153670]
behcet's disease thromboembolism-venous
atrial fibrillation-familial 4
atrial fibrillation stroke-ischemic
atrial fibrillation
atherosclerosis-generalized myocardial infarct
atherosclerosis-coronary-diabetes-type 2-hypertension-diabetic nephropathy-retinopathy-diabetic-type 1-fibrinogen-generalized
atherosclerosis-coronary-coronary fibrinogen myocardial infarct-coronary myocardial infarct
atherosclerosis-coronary-coronary endothelial function hypercholesterolemia lipids-hypertension-generalized blood pressure-arterial cardiovascular disease
atherosclerosis-coronary-coronary cardiovascular disease diabetes-type 2 hypertension metabolic syndrome obesity stroke-hemorrhagic stroke-ischemic-coronary myocardial infarct
atherosclerosis-coronary myocardial infarct-generalized
atherosclerosis-coronary lipoprotein
atherosclerosis myocardial infarct
asthma-coronary-coronary vascular endothelial dysfunction
aortic valve sclerosis
aortic stiffness
antithrombotic effect
anthropometric and metabolic traits-relative to cardiovascular risk
angina_unstable
angina_pectoris
aldosterone cortisol heart rate sodium-urinary stress
age at first coronary bypass operation
acute myocardial infarction
acute coronary syndrome-aspirin resistance
acute coronary syndrome
abnormal retinal vasculature
abnormal cardiac stroke volume

## Sheet: class_metabolic
diabetes_mellitus_type_2
insulin resistance
increased circulating insulin level
impaired glucose tolerance
obesity
insulin_resistance
increased insulin sensitivity
hyperglycemia
decreased circulating insulin level
diabetes_mellitus_type_1
decreased white adipose tissue amount
increased circulating luteinizing hormone level
decreased glycogen level
decreased circulating free fatty acid level
abnormal epididymal fat pad
insulin
increased circulating follicle stimulating hormone level
improved glucose tolerance
hormone disturbance
hepatic steatosis
diabetes_mellitus
diabetes-type 2
diabetes-type 1
decreased circulating testosterone level
decreased circulating progesterone level
decreased circulating leptin level
decreased brown adipose tissue amount
abnormal serotonin level
obese
increased insulin secretion
increased glycogen level
increased circulating leptin level
increased circulating free fatty acid level
increased blood urea nitrogen level
hypoglycemia
hyperlipidemia
diabetic_nephropathies
diabetes-type 2
decreased insulin secretion
decreased dopamine level
decreased adipose tissue amount
body_weight
body mass
birth_weight
androgen levels
abnormal gonadal fat pad
sex hormones
retinopathy-diabetic
resistance to diet induced obesity
postnatal slow weight gain
metabolic_diseases
increased white adipose tissue amount
increased lean body mass
increased circulating hdl cholesterol level
increased adipose tissue amount
hyperinsulinism
glucose_intolerance
diabetic_angiopathies
diabetes-type 2-liver disease
diabetes mellitus-noninsulin-dependent
decreased circulating vldl cholesterol level
decreased circulating luteinizing hormone level
decreased circulating ldl cholesterol level
cholesterol cholesterol-hdl cholesterol-ldl fatty acid glucose insulin lipoprotein triacylglycerols
bone density cholesterol
abnormal muscle cell glucose uptake
abnormal body weight
{diabetes mellitus
type ii diabetes mellitus or insulin resistance
type 1 diabetes and type 2 diabetes
the etiology of non-insulin-dependent diabetes mellitus (niddm) [mim:125853]
six new loci associated with blood low-density lipoprotein cholesterol-high-density lipoprotein cholesterol or triglycerides in humans
serotonin levels
retinopathy-diabetic-nephropathy in other diseases
quantitative traits in italian heavy pigs pmid:20730498-body weight in mice pmid:18931681
posttransplantation diabetes mellitus (ptdm)
postnatal slow weight gain
population-based genome-wide association studies reveal six loci influencing plasma levels of liver enzymes
obesity-localized
noninsulin-dependent diabetes mellitus (niddm) [mim:125853]
nephropathy-diabetic-proteinuria
nephropathy-diabetic
metabolic syndrome obesity
metabolic syndrome
meta-analysis of genome-wide association data and large-scale replication identifies additional susceptibility loci for type 2 diabetes
luteinizing hormone resistance-female
luteinizing hormone resistance (lhr) [mim:238320]
low insulin and cholesterol levels
loss of subcutaneous adipose tissue
insulin-resistant diabetes mellitus with acanthosis nigricans type a (iran type a) [mim:610549]
insulin-obesity
insulin-lipids-glucose-anthropometric parameters-lipoproteins
insulin secretion
insulin resistance
insulin obesity
increased insulin sensitivity
increased circulating thyroid stimulating hormone level
increased circulating testosterone level
improved glucose tolerance
impaired insulin secretion
hyperlipidemias
hyperinsulinemic hypoglycemia-familial-5
hypercholesterolemia
human female familial obesity pmid:18325908 pmid: 16893906
hdl response to hormone replacement-augmented
glucose intolerance
gestational diabetes mellitus
genome-wide association yields new sequence variants at seven loci that associate with measures of obesity
genome-wide association analysis of metabolic traits in a birth cohort from a founder population
follow up analysis of genome-wide association data identifies novel loci for type 1 diabetes
familial hyperinsulinemic hypoglycemia type 5 (hhf5) [mim:609968]
estradiol-sex hormone binding globulin
efficacy of follicle-stimulating hormone
diabetic_retinopathy
diabetic pregnancy
diabetic nephropathy
diabetes_gestational
diabetes-type 2-suseptibility to-9
diabetes-type 2-obesity
diabetes-type 2-insulin-liver disease
diabetes-type 2 obesity
diabetes-type 2 metabolism syndrome
diabetes-type 1-type 2
diabetes mellitus-neonatal-with congenital hypothyroidism
diabetes mellitus-insulin-resistant-with acanthosis nigricans
diabetes
decreased levels of insulin-receptor messenger ribonucleic acid
decreased lean body mass
decreased circulating hdl cholesterol level
cholesterol-hdl-cholesterol-total-insulin-cortisol
cholesterol-hdl lipoprotein-cholesterol-ldl
cholesterol-hdl lipoprotein
cholesterol-cholesterol-ldl
cholesterol height
bone_diseases_metabolic
body mass-muscle testing
body mass-glucocorticoids-obesity
body mass-birth weight-height
body mass diabetes-gestational
body mass
body fat-insulin resistance
birth weight cortisol diabetes-type 2 glucose tolerance
beta-cell function-insulin secretion
beta-cell function-insulin resistance
adiposity and abdominal obesity
acanthosis nigricans and postprandial hyperinsulinemia pmid:19470471
abnormal inguinal fat pad
abnormal gluconeogenesis
abnormal cardiac cell glucose uptake

## Sheet: class_reproduction
female infertility
male infertility
reduced male fertility
reduced female fertility
oligozoospermia
azoospermia
impaired ovarian folliculogenesis
reduced fertility
infertility
asthenozoospermia
arrest of male meiosis
polycystic_ovary_syndrome
polycystic ovarian syndrome
infertility_male
decreased ovulation frequency
arrest of spermatogenesis
reduced male fertility
reduced female fertility
polycystic ovary syndrome
polycystic kidney disease
ovulatory dysfunctions
ovarian cysts
oligospermia
infertility-male
female infertility
abnormal female meiosis
reduced trans-activation impaired sperm production and male infertility
polycystic ovary syndrome-pregnancy loss-recurrent
polycystic ovary syndrome-adrenal androgen
polycystic ovarian syndrome-premature ovarian failure
polycystic ovarian syndrome-insulin resistance
polycystic ovarian disease
polycystic kidney and hepatic disease
normogonadotropic anovulatory infertility
insulin-resistant diabetes-polycystic ovary syndrome
insulin secretion-blood pressure-arterial-glucose-polycystic ovary syndrome
infertility_female
infertility-male
infertility-female-male
infertility-female
idiopathic azoospermia
glucose tolerance-polycystic ovary syndrome-androgen levels-anthropometric measuments-hormone disturbance
azoospermia oligospermia

## Sheet: class_cell_proliferation
decreased cell proliferation
increased apoptosis
increased leukocyte cell number
decreased t cell proliferation
decreased hematocrit
increased t cell proliferation
decreased double positive t cell number
decreased bone density
increased cell proliferation
decreased leukocyte cell number
decreased hair follicle number
decreased cd4 positive t cell number
bone density
increased granulocyte number
increased cd8 positive t cell number
increased b cell number
decreased thymocyte number
decreased mast cell number
decreased apoptosis
increased pancreatic beta cell number
increased osteoclast cell number
increased neutrophil cell number
increased monocyte cell number
increased double negative t cell number
increased cd4 positive t cell number
decreased osteoclast cell number
decreased marginal zone b cell number
decreased eosinophil cell number
abnormal synaptic vesicle number
increased pre b cell number
increased platelet cell number
increased hepatocyte apoptosis
increased eosinophil cell number
increased cardiomyocyte apoptosis
increased bone marrow cell number
decreased purkinje cell number
decreased pre b cell number
decreased corpora lutea number
decreased chondrocyte cell number
decreased b cell proliferation
increased thymocyte number
increased t cell proliferation
increased nk cell number
increased marginal zone b cell number
increased cochlear outer hair cell number
increased cochlear inner hair cell number
increased b cell proliferation
increased activated t cell number
decreased thymocyte number
decreased renal glomerulus number
decreased pancreatic beta cell number
decreased neutrophil cell number
decreased monocyte cell number
decreased double negative t cell number
decreased cd8 positive t cell number
decreased b 1 b cell number
decreased apoptosis
bone density-osteoporosis
bone density height
bone density fractures-vertebral-graves' disease-thyroiditis-hashimoto's
bone density fractures-vertebral-fractures
bone density fracture risk osteoporosis-postmenopausal
abnormal retinal apoptosis
abnormal keratinocyte apoptosis
abnormal inner cell mass proliferation
abnormal cardiomyocyte proliferation

## Sheet: class_neurological
impaired coordination
alzheimer's disease
parkinson's disease
multiple sclerosis
abnormal spatial learning
tremors
parkinson_disease
multiple_sclerosis
alzheimer_disease
abnormal axonal transport
lethargy
epilepsy
arteriosclerosis
parkinsons disease
hindlimb paralysis
decreased motor neuron number
charcot-marie-tooth disease
bradykinesia
amyotrophic_lateral_sclerosis
amyotrophic lateral sclerosis-susceptibility to
abnormal sensory neuron projections
x-linked charcot-marie tooth disease
tuberous sclerosis-2
tuberous sclerosis type 2 (tsc2) [mim:613254]
tuberous sclerosis phenotypes
tuberous sclerosis
tremors
tardive dyskinesia
tardive dyskinesia
spastic paraplegia x-linked type 1 (spg1) [mim:303350]
spastic paraplegia autosomal recessive type 44 (spg44) [mim:613206]
spastic paraplegia autosomal dominant type 31 (spg31) [mim:610250]
spastic paraplegia 31
progressive supranuclear palsy richardson's syndrome-with or without parkinsonism
parkinson's disease
parkinson disease-8
parkinson disease type 8 (park8) [mim:607060]
parkinson disease
parkinson disease
nocturnal frontal lobe epilepsy type 4 (enfl4) [mim:610353]
nocturnal frontal lobe epilepsy type 3 (enfl3) [mim:605375]
nocturnal frontal lobe epilepsy type 1 (enfl1) [mim:600513]
nocturnal frontal lobe epilepsy
neuropathy-charcot-marie-tooth
neuropathy
neuronal intranuclear inclusions
neuron degeneration
myelodysplastic syndrome
myelodysplastic syndrome
multiple sclerosis-lupus erythematosus
motor neuron disease
lupus erythematosus sclerosis-systemic sjogren's syndrome
loss of hippocampal neurons
loss of dopaminergic neurons
intracranial_arteriosclerosis
impaired limb coordination
huntington's disease-d-serine
huntington's disease
genome-wide association study for subclinical atherosclerosis in major arterial territories in the nhlbi's framingham heart study
genome-wide association analysis of susceptibility and clinical phenotype in multiple sclerosis
genome-wide association analysis of susceptibility and clinical phenotype in multiple sclerosis
genetic variation in the kif1b locus influences susceptibility to multiple sclerosis
gab2 alleles modify alzheimer's risk in apoe epsilon4 carriers
essential tremor parkinson's disease
epilepsy_generalized
epilepsy-nocturnal frontal lobe-type 4
decreased pyramidal neuron number
deafness-autosomal dominant 2-autosomal dominant 2b-autosomal dominant-with peripheral neuropathy-autosomal recessive-digenic-gjb2/gjb3
charcot-marie-tooth_disease
charcot-marie-tooth neuropathy-x-linked dominant-1
charcot-marie-tooth neuropathy 2a (hereditary motor sensory neuropathy ii)
charcot-marie-tooth neuropathy
charcot-marie-tooth disease-type 2a1
charcot-marie-tooth disease-type 1f-type 2e
charcot-marie-tooth disease x-linked type 1 (cmtx1) [mim:302800]
charcot-marie-tooth disease type 2e (cmt2e) [mim:607684]
charcot-marie-tooth disease type 2a1 (cmt2a1) [mim:118210]
charcot-marie-tooth disease type 1f (cmt1f) [mim:607734]
atherosclerosis
als/amyotrophic lateral sclerosis

## Sheet: class_psych
schizophrenia
bipolar disorder
hyperactivity
hypoactivity
cognitive function
autism
attention_deficit_disorder_with_hyperactivity
alcoholism
polyphagia
decreased anxiety related response
autistic_disorder
attention deficit hyperactivity disorder
attention deficit disorder conduct disorder oppositional defiant disorder
tobacco_use_disorder
suicide
schizophrenia
panic disorder
depressive disorder-major
dementia
cachexia
blistering
ataxia
abnormal nursing
abnormal cued conditioning behavior
smoking behavior
smoking
premenstrual dysphoric disorder
personality traits
depressive_disorder
depression
bipolar_disorder
alcohol-related_disorders
tourette_syndrome
spinocerebellar ataxia
sleep disorders-schizophrenia-body mass
depressive_disorder_major
cognitive function depression
bulimia
bipolar disorder suicide
anorexia nervosa
anorexia nervosa
alcoholism-related traits
unipolar depression-susceptibility to
tourette syndrome
suicide.
suicidal behavior
spinocerebellar ataxia-1
spinocerebellar ataxia type 35 (sca35) [mim:613908]
spinocerebellar ataxia type 14 (sca14) [mim:605361]
spinocerebellar ataxia 14
somatic anxiety
smoking behavior-nicotine dependence-nocturnal frontal lobe-3
smoking behavior
self-harm behavior
schizophrenia-susceptibility to
schizophrenia-schizoaffective disorder-bipolar disorder
schizophrenia-cocaine abuse
scaphocephaly-maxillary retrusion-and mental retardation
reduced long term depression
psychosis schizophrenia-affective disorder-psychoses
psychosis
psychoses schizophrenia
parkinson's disease-schizophrenia-personality traits-autism-alcoholism-bipolar disorder-attention deficit hyperactivity disorder
parkinson's disease-d-serine-schizoaffective disorder-bipolar disorder
obsessive-compulsive_disorder
nicotine dependence-smoking initiation
neurocognitive decline
monoamine turnover mood disorders suicide
mental retardation-x-linked-88
mental retardation-x-linked nonspecific-type 46
mental retardation-x-linked nonspecific-type 19
mental retardation-autosomal dominant 5
mental retardation-aphasia-shuffling gait-adducted thumbs syndrome (masa) [mim:303350]
mental retardation in cri-du-chat syndrome
manic depressive illness
manic depressive disorders
male reduced copulation
major depressive disorder
major and bipolar depressives
inherited dementia ftdp-17
impulsive behavior
hyperactivity elicited by ethanol administration
harm avoidance novelty seeking personality traits
frontotemporal dementia and pick-like 3r and 4r tauopathy
frontotemporal dementia (ftd) [mim:600274]
frontotemporal dementia
depressive episode
depressive disorder-major-bipolar disorder-affective psychoses
depressive disorder
depression-interferon-induced
depressed suicide-suicide due to depression
dementia_vascular
dementia-vascular
dementia parkinson's disease
decreased grooming behavior
cognitive impairment
cognitive function in older men
cirrhosis-alcoholic-alcoholism
carotid artery intima-media thickness-spinocerebellar ataxia-huntington's disease-myotonic dystrophy
bulimia_nervosa
bulimia harm avoidance personality traits
bp-major depressive
birk-barel mental retardation dysmorphism syndrome
bipolar disorder unipolar disorder
bipolar disorder schizophrenia
bipolar disorder depressive disorder-major
bipolar disorder
autism obsessive compulsive disorder
attention deficit-hyperactivity disorder type 7 (adhd7) [mim:613003]
attention deficit hyperactivity disorder conduct disorder novelty seeking substance experimentation
anxiety_disorders
anxiety disorder-alcoholism-panic disorder-narcolepsy-depression
anxiety disorder
anorexia nervosa-bulimia
alzheimer's disease-parkinson's disease-progressive supranuclear palsy-dementia-frontotemporal-multiple system atropy
alzheimer's disease-aggressive behavior
alzheimer's disease dementia-frontotemporal parkinson's disease-attention deficit disorder-conduct disorder-oppositional defiant disorder-dementia-frontotemporal-huntington's disease-progressive supranuclear palsy
alzheimer's disease dementia
alcoholism suicide
alcohol associated symptoms-alcoholism
alcohol abuse-smoking behavior
aggressive behavior of chondrosarcoma
aggressive behavior
affective psychoses autism obsessive compulsive disorder
affective disorder-suicidal behavior
abnormal passive avoidance behavior

## Sheet: other
pallor
extramedullary hematopoiesis
absent corpus luteum
respiratory failure
endometriosis
cataracts
alopecia
osteoporosis
longevity
abnormal estrous cycle
scaly skin
microphthalmia
impaired skin barrier function
impaired balance
hyperkeratosis
dehydration
decreased ventricle muscle contractility
decreased brainstem auditory evoked potential
deafness
cyanosis
cryptorchism
abnormal gait
abnormal chorioallantoic fusion
respiratory distress
reduced long term potentiation
pregnancy loss-recurrent
osteoarthritis
normal variation
limb grasping
graft-versus-host disease
dwarfism
decreased hemoglobin content
chromosome_aberrations
abnormal osteoclast physiology
abnormal osteoblast physiology
abnormal cell cycle checkpoint function
translucent skin
susceptibility to pharmacologically induced seizures
scoliosis
reticulocytosis
reddish skin
puberty_precocious
postoperative_complications
osteoporosis_postmenopausal
osteopetrosis
menarche
increased mortality induced by gamma irradiation
impaired righting response
graves' disease
emphysema
diluted coat color
decreased body temperature
darkened coat color
blepharitis
atelectasis
albuminuria
abnormal positive t cell selection
abnormal lymphopoiesis
abnormal ear pigmentation
abnormal contextual conditioning
abnormal cell migration
abnormal cell adhesion
abnormal cardiac muscle relaxation
wrinkled skin
weakness
vesicoureteral reflux
variable body spotting
urolithiasis
unresponsive to tactile stimuli
translocation_genetic
substance_withdrawal_syndrome
rough hair
resistance to pharmacologically induced seizures
resistance in vitro to low-dose aspirin
reduced long term potentiation
rectal prolapse
rectal prolapse
pulmonary_disease_chronic_obstructive
progressive muscle weakness
precocious puberty
precocious adrenarche
posttransplantation erythrocytosis
posttransplantation erythrocytosis
polydactyly
polydactyly
platelet aggregation
platelet aggregation
pidermolytic
pidermolytic
pheochromocytoma
pheochromocytoma
periodontitis
pericardial effusion
pericardial effusion
pericardial edema
pericardial edema
partial paralysis
partial paralysis
pale yolk sac
pale yolk sac
pachyonychia congenita-jadassohn-lewandowsky type
pachyonychia congenita-jadassohn-lewandowsky type
pachyonychia congenita-jackson-lawler type
pachyonychia congenita-jackson-lawler type
ovarian hyperstimulation syndrome
osteoarthritis_knee
organ of corti degeneration
organ of corti degeneration
nicotine dependence
nicotine dependence
nicotine
nicotine
nephropathy in other diseases
nephropathy in other diseases
monilethrix (mltrx) [mim:158000]
monilethrix (mltrx) [mim:158000]
monilethrix
monilethrix
mixed cellular infiltration to dermis
mixed cellular infiltration to dermis
many sequence variants affecting diversity of adult human height
many sequence variants affecting diversity of adult human height
malocclusion
malocclusion
lymphoproliferative disorders-blood transfusion complications
lordosis
lordosis
li-fraumeni syndrome
left ventricular mass-left ventricular wall thickness
left ventricular mass-left ventricular wall thickness
ladd syndrome
ladd syndrome
lacrimo-auriculo-dento-digital syndrome (ladds) [mim:149730]
lacrimo-auriculo-dento-digital syndrome (ladds) [mim:149730]
kyphosis
kyphosis
kyphoscoliosis
kidney transplant
kidney transplant
kidney disease
kidney disease
jackson-weiss syndrome
jackson-weiss syndrome
intima-media thickness
intima-media thickness
increased vertical activity
increased vertical activity
increased susceptibility to injury
increased susceptibility to injury
increased mean corpuscular volume
increased mean corpuscular volume
increased body temperature
increased bleeding time
increased bleeding time
increased anti double stranded dna antibody level
increased anti double stranded dna antibody level
in vitro fertilization
in vitro fertilization
impaired wound healing
impaired wound healing
impaired swimming
impaired swimming
ichthyosis annular epidermolytic (aei) [mim:607602]
ichthyosis annular epidermolytic (aei) [mim:607602]
hypopigmentation
hypersensitivity_immediate
hypersensitivity_immediate
hydrops fetalis
hydrops fetalis
hunched posture
hunched posture
human longevity
homocysteine nitric oxide
homocysteine nitric oxide
high-altitude tolerance
high-altitude tolerance
hemopericardium
hemopericardium
hematology indices
hematology indices
height
height
hearing_loss
hearing_loss
hearing loss/deafness
hearing loss-nonsyndromic sensorineural-sensorineural-sensorineural nonsyndromic
fractures_bone
fractures_bone
fetal loss-late
fetal loss-late
epidermolytic hyperkeratosis
epidermolysis bullosa simplex weber-cockayne type (wc-ebs) [mim:131800]
epidermolysis bullosa simplex dowling-meara type (dm-ebs) [mim:131760]
delayed wound healing
delayed wound healing
delayed hair appearance
decreased vasodilation
decreased vasodilation
decreased startle reflex
decreased startle reflex
decreased percent body fat
decreased percent body fat
decreased ovary weight
decreased ovary weight
decreased osteoblast formation
decreased osteoblast formation
decreased exploration in new environment
decreased exploration in new environment
decreased endocochlear potential
decreased endocochlear potential
decreased circulating estradiol level
decreased circulating estradiol level
decision making
decision making
cysclosporine toxicity
cysclosporine toxicity
crohn's disease ulcerative colitis
cough
cough
conduct_disorder
conduct_disorder
colitis_ulcerative
colitis_ulcerative
cochlear outer hair cell degeneration
cirrhosis-cryptogenic-noncryptogenic-susceptibility to
cirrhosis-cryptogenic-noncryptogenic-susceptibility to
cirrhosis (cirrh) [mim:215600]
cirrhosis (cirrh) [mim:215600]
chronic obstructive pulmonary disease/copd
chronic obstructive pulmonary disease/copd
chronic fatigue syndrome
chronic fatigue syndrome
chromosome_deletion
chromosome_deletion
cedar pollinosis
cedar pollinosis
cardiac_output_low
cardiac_output_low
cardiac death-cardiac morbidity
cardiac death-cardiac morbidity
bullous congenital ichthyosiform erythroderma (bcie) [mim:113800]
bullous congenital ichthyosiform erythroderma (bcie) [mim:113800]
bone mineral density
bone mineral density
bone mass
bone mass
birth weight
birth weight
behcet's disease
behcet's disease
autonomic nervous system function
autonomic nervous system function
atrial_fibrillation
atrial_fibrillation
antley-bixler syndrome
antley-bixler syndrome
alcohol-related phenotypes nicotine
alcohol-related phenotypes nicotine
aganglionic megacolon
aganglionic megacolon
activated_protein_c_resistance
activated_protein_c_resistance
acanthosis
acanthosis
absent vibrissae
absent vibrissae
absent startle reflex
absent startle reflex
absent pinna reflex
absent pinna reflex
absent brainstem auditory evoked potential
abortion_spontaneous
abortion_spontaneous
abnormal thermal nociception
abnormal thermal nociception
abnormal sciatic nerve
abnormal sciatic nerve
abnormal respiratory quotient
abnormal respiratory quotient
abnormal qrs complex
abnormal qrs complex
abnormal pup retrieval
abnormal pup retrieval
abnormal long bone epiphyseal plate proliferative zone
abnormal long bone epiphyseal plate proliferative zone
abnormal leukocyte transmigration
abnormal leukocyte transmigration
abnormal leukocyte adhesion
abnormal leukocyte adhesion
abnormal interleukin physiology
abnormal interleukin physiology
abnormal interferon physiology
abnormal interferon physiology
abnormal grip strength
abnormal grip strength
abnormal decidualization
abnormal decidualization
abnormal blood vessel healing
abnormal blood vessel healing
abnormal axon guidance
abnormal axon guidance
a genome-wide association study identifies protein quantitative trait loci (pqtls)
46
46
xeroderma_pigmentosum
xeroderma pigmentosum
woolly hair autosomal recessive type 1 (arwh1) [mim:278150]
woolly hair
white sponge nevus of cannon (wsn) [mim:193900]
white sponge nevus
whim syndrome
weight loss
wavy neural tube
wall thickness of the radial and carotid arteries-essential
waardenburg syndrome/ocular albinism-digenic
waardenburg syndrome-type iid
waardenburg syndrome-type iia
waardenburg syndrome type 2a (ws2a) [mim:193510]
von willebrand disease-platelet-type
von willebrand disease platelet-type (pvwd) [mim:177820]
vohwinkel syndrome (vs) [mim:124500]
vohwinkel syndrome
ventricular septal defect
ventricular assist devices complications-type b
variants in tf and hfe explain approximately 40% of genetic variation in serum-transferrin levels
uveitis
uterine leiomyomas
uterine leiomyoma
uterine fibroids-hyperprolactinemia
urinary_calculi
unresponsive to tactile stimuli
unna-thost disease-
ulcerative colitis-ad-ar
ulcerative colitis
turcot syndrome
tumour progression
trinucleotide expansion disease
trigonocephaly non-syndromic (triceph) [mim:190440]
trigonocephaly
triglycerides
trigeminal neuralgia
tooth agenesis
tonic seizures
tonic clonic seizures
tobacco use disorder
tietz syndrome (tietzs) [mim:103500]
tietz syndrome
thyrotoxicosis-juvenile
thyrotoxic periodic paralysis
thyrotoxic periodic paralysis
thyroid homeostasis
thrombus formation-arterial
thick ventricular wall
thanatophoric dysplasia type 2 (td2) [mim:187601]
thanatophoric dysplasia type 1 (td1) [mim:187600]
thanatophoric dysplasia
testosterone-fsh-basal-inhibin b levels-semen parameters
tauopathy and respiratory failure
talipes equinovarus
syndactyly-type iii
syndactyly type 3 (sdty3) [mim:186100]
supranuclear palsy-progressive-progressive atypical
sudden cardiac death
substance-related_disorders
stress
steatocystoma multiplex (sm) [mim:184500]
steatocystoma multiplex
sporadic seizures
spontaneous skin ulceration
spondylosis-lumbar
split-hand/foot malformation-type 4
split-hand/foot malformation type 4 (shfm4) [mim:605289]
split xiphoid process
split sternum
spinal_fractures
spinal_dysraphism
spinal ossification
spherocytosis-recessive-type 3
spherocytosis-hereditary-japanese type-type 5
spherocytosis type 5 (sph5) [mim:612690]
soft tissue sarcomas
soft tissue sarcoma
sleep_apnea_obstructive
sleep time variation-susceptibility to
sle
skeletal responsiveness to estrogen
single kidney
sids/sudden infant death syndrome
shortened head
short vibrissae
short ulna
short sternum
short snout
short radius
short maxilla
short mandible
short hair
short fibula
severe desmoid phenotype
serum low-density lipoprotein metabolism
sensorineural hearing loss
sensitivity to tzt-1027
semen psa levels in adolescence.
self-healing collodion baby
selective t-cell defect (std) [mim:176947]
selective t-cell defect
seizures_febrile
seizures-febrile-nocturnal frontal lobe-1
seizures-febrile
seizures
secondary and fmf amyloidosis.
scapuloperoneal syndrome-neurogenic-kaeser type
scaphocephaly and axenfeld-rieger anomaly
sars
sarcoma
sarcoidosis_pulmonary
saethre-chotzen syndrome
ruffled hair
ruffled hair
ring sideroblasts
rib bifurcation
rhinitis_allergic_seasonal
rhinitis
rhabdomyosarcoma-alveolar
rhabdomyosarcoma
retinopathy of prematurity
retinitis pigmentosa
retinal photoreceptor degeneration
retinal degeneration
restless legs syndrome
response to antihypertensive therapy.
response to angiotensin ii infusion
respiratory_hypersensitivity
respiratory syncytial virus
respiratory distress
renin activity salt sensitivity
renal tubular dysgenesis (rtd) [mim:267430]
renal tubular dysgenesis
renal function
renal allograft function
reifenstein syndrome
reduced eye pigmentation
rapp-hodgkin syndrome
radiographic osteoarthritis of the knee
radiation-ionizing-sensitivity to
rabson-mendenhall syndrome (rms) [mim:262190]
rabson-mendenhall syndrome
quantitative calcaneal ultrasounds
pyropoikilocytosis
pyelonephritis vesicoureteral reflux
purkinje cell degeneration
pulmonary alveolar proteinosis
psychosocial stress.
psychoses-neuroticism
psoriatic arthritis
psoriasis
pseudohypoaldosteronism type i
pseudofolliculitis barbae-susceptibility to
prostate-specific antigen levels
prostate volume/histology endocrine patterns
prostate specific antigen
prostate enlargement
prolonged qt interval
prolonged qt interval
prolonged pq interval
proliferative potential of keratinocytes
progressive supranuclear palsy type 1 (psnp1) [mim:601104]
progressive supranuclear palsy
primary progressive aphasia
priapism
premature pubarche
premature ovarian failure
pregnancy loss-recurrent-coagulation disorder
pregnancy loss
prefrontal cortex activity
precocious puberty-male
post-traumatic stress disorder
poor circulation
polyuria
polydipsia
polydactyly postaxial type b polydactyly (papb) [mim:174200]
polydactyly postaxial type a1 (papa1) [mim:174200]
pneumoconiosis-coal workers'
pml
plasminogen activator inhibitor-1
pku
pituitary anomalies with holoprosencephaly-like features
pituitary anomalies and holoprosencephaly-like features.
pilomatrixoma (ptr) [mim:132600]
pilomatricoma
piebaldism
pidermolytic-types i and ii
pick's disease
pick disease of the brain (pidb) [mim:172700]
pick disease
phenylketonuria/pku
phenylketonuria (pku) [mim:261600]
phenylketonuria
phenylalanine hydroxylase deficiency
phenotypic heterogeneity
personality disorders
peritoneal transport
peripherla arterial occlusive disease
peripheral arterial occlusive disease
peripheral arterial disease
periodontitis
pemphigus
pelizaeus-merzbacher-like disease-autosomal recessive
peeling skin syndrome-acral type
peeling skin syndrome type a (apss) [mim:609796]
peeling skin syndrome (pss)
paternal imprinting
partial hair loss
partial agenesis of the corpus callosum (accpx) [mim:304100]
parakeratosis
panic_disorder
pancreatitis
palmoplantar verrucous nevus-unilateral
palmoplantar keratoderma-
palmoplantar keratoderma with deafness (ppkdfn) [mim:148350]
palmoplantar keratoderma non-epidermolytic focal (fneppk) [mim:613000]
palmoplantar keratoderma non-epidermolytic (neppk) [mim:600962]
palmoplantar keratoderma epidermolytic (eppk) [mim:144200]
pallister-hall syndrome-postaxial-types a1 and b-preaxial-type iv
pale liver
pale kidney
pai-1 levels tissue plasminogen activator
pachyonychia congenita types 1 and 2
pachyonychia congenita type 2 (pc2) [mim:167210]
pachyonychia congenita type 2 (pc2) [mim:167210]
pachyonychia congenita type 1 (pc1) [mim:167200]
pachyonychia congenita type 1 (pc1) [mim:167200]
overexpanded respiratory alveoli
ovarian response to fsh stimulation
ovarian hyperstimulation syndrome (ohss) [mim:608115]
ovarian hyperandrogenism
ovarian dysgenesis type 1 (odg1) [mim:233300]
ovarian dysgenesis 1
ovalostomatocytosis
osteosarcoma
osteoporotic fractures but polymorphisms
osteoporosis-postmenopausal
osteopenia osteoporosis-postmenopausal-estradiol-osteoporosis
osteoglophonic dysplasia (ogd) [mim:166250]
osteoglophonic dysplasia
osteoarthritis
orofacial cleft 8
omphalocele
oligodactyly
oculodentodigital dysplasia-autosomal recessive
ocular hypertelorism
noonan syndrome type 7 (ns7) [mim:613706]
noonan syndrome type 5 (ns5) [mim:611553]
noonan syndrome 5
nonsyndromic neurosensory deafness
nonsyndromic hearing loss
nonsyndromic hearing impairment
non-syndromic orofacial cleft type 8 (ofc8) [mim:129400]
non-syndromic neurosensory deafness (dfnb1)
non-syndromic deafness
non-phenylketonuria hyperphenylalaninemia (non-pku hpa) [mim:261600]
non-bullous congenital ichthyosiform erythroderma (ncie) [mim:242100]
non-asbestos-associated mesotheliomas.
no spontaneous movement
nicotine-personality trait
nicotine addiction-susceptibility to
new sequence variants associated with bone mineral density
nevus-keratinocytic-
nevus-epidermal-epidermolytic hyperkeratotic type
neurotic_disorders
neurogenic scapuloperoneal syndrome kaeser type (kaeser syndrome) [mim:181400]
nephrotic_syndrome
nephrotic syndrome
nephropathy-congenital obstructive
nephropathy
nemaline myopathy type 7 (nem7) [mim:610687]
nemaline myopathy 7
nelson's syndrome
naxos disease
nausea
nasopharyngeal angiofibroma
narrow eye opening
naegeli-franceschetti-jadassohn syndrome
na/k atpase activity
myotonic dystrophy type 1
myopia
myopathy-desmin-related-cardioskeletal
myopathy-cardioskeletal-desmin-related-with cataract
myopathy with exercise intolerance-swedish type
myopathy myofibrillar type 2 (mfm2) [mim:608810]
myopathy myofibrillar type 1 (mfm1) [mim:601419]
myopathy
myoglobinuria-acute recurrent-autosomal recessive
myeloproliferative_disorders
myelokathexis-isolated
myelodysplastic_syndromes
multiple genetic loci for bone mineral density and fractures
muenke syndrome (mnks) [mim:602849]
muenke syndrome
mouse_disease
mood_disorders
mood disorders
mood disorder.
mood disorder
mitral valve prolapse syndromes
mitral valve prolapse
micrognathia
microcytosis
metastatic progression and poor survival
metastases
metaplasia
mental_disorders
menstrual disorders
menstrual cycle
menopause-premenstrual symptoms
menopause
menarche menopause-menopause
memory impairment
melatonin production
mediterranean fever
medical history histopathology and environmental exposures-sporadic primary
maternal imprinting
maternal effect
masa syndrome
mandibular height
mammographic density
malignant myeloid disorders
malignant cystosarcoma phyllodes and soft tissue sarcoma
male-pattern baldness susceptibility locus at 20p11-susceptibility to
male pattern baldness
major psychoses
majeed syndrome (majeeds) [mim:609628]
majeed syndrome
macular degeneration-age-related
macular degeneration
lynch syndrome
lymphoproliferative disorders
lymphedema hereditary type 1c (lmph1c) [mim:613480]
lymphangioleiomyomatosis-somatic
lymphangioleiomyomatosis (lam) [mim:606690]
lung function
loose anagen hair syndrome (lahs) [mim:600628]
longstanding ulcerative colitis
longitudinally short skull
liver disease-chronic-alcoholic
liver disease-chronic
lipoprotein
lipoma
lipid metabolism
limb-mammary syndrome
li-fraumeni-like syndrome
li-fraumeni syndrome (lfs) [mim:151623]
li-fraumeni and related syndrome
lewy_body_disease
leukodystrophy-hypomyelinating-2
leukodystrophy hypomyelinating type 2 (hld2) [mim:608804]
leukocyte adhesion deficiency type 1 (lad1) [mim:116920]
leukocyte adhesion deficiency
leprechaunism (leprch) [mim:246200]
leprechaunism
leiomyomatosis
left ventricular structure
left ventricular mass
laron syndrome (lars) [mim:262500]
laron dwarfism
lamellar ichthyosis
kinked tail
kinked neural tube
kidney_diseases
kidney transplant rejection
kidney failure-chronic
kidney cortex cysts
keratosis seborrheic (kerseb) [mim:182000]
keratosis palmoplantaris striata iii
keratosis palmoplantaria striata
keratosis palmaris et plantaris
keratoderma-palmoplantar-with deafness
keratitis-ichthyosis-deafness syndrome (kid syndrome) [mim:148210]
keratitis-ichthyosis-deafness syndrome
keratinocytic non-epidermolytic nevus (knen) [mim:162900]
kennedy's disease
keloid disease
keloid
kaposi's sarcoma
kallmann syndrome type 2 (kal2) [mim:147950]
kallmann syndrome 2
jaundice
jakob-creutzfeldt disease
jackson-weiss syndrome (jws) [mim:123150]
itai-itai disease
isolated cryptorchidism
irregularly shaped pupil
iq
invitro fertilization
intrahepatic cholestasis of pregnancy
intragenic polymorphic markers
intimal medial thickness
interdigital webbing
inner cell mass degeneration
infant_premature_diseases
increased weight gain
increased thigmotaxis
increased susceptibility to endotoxin shock
increased sensitivity to glucocorticoids
increased response of heart to induced stress
increased platelet aggregability
increased percent body fat
increased oxygen consumption
increased muscle weight
increased metastatic potential
increased lung weight
increased liver weight
increased length of allograft survival
increased length of allograft survival
increased interleukin 6 secretion
increased interferon gamma secretion
increased igg2b level
increased ige level
increased hemoglobin content
increased exploration in new environment
increased circulating ketone body level
increased circulating interleukin 6 level
increased circulating corticosterone level
increased circulating bilirubin level
increased circulating aspartate transaminase level
increased circulating alkaline phosphatase level
increased cellular sensitivity to gamma irradiation
increased atherogenic profile
increased anti single stranded dna antibody level
increased airway responsiveness
increased aggressiveness
incomplete embryo turning
incomplete cephalic closure
impulsivity-response inhibition
impulsive inpatients
impaired synaptic plasticity
impaired sperm production
impaired neutrophil recruitment
impaired neutrophil migration
impaired hematopoiesis
igd
idiopathic short stature autosomal (issa) [mim:604271]
idiopathic short stature
ichthyosis-lamellar-autosomal recessive
ichthyosis-cyclic-with epidermolytic hyperkeratosis
ichthyosis lamellar type 1 (li1) [mim:242300]
ichthyosis hystrix-like with deafness syndrome (hid syndrome) [mim:602540]
ichthyosis histrix-curth-macklin type
ichthyosis congenital autosomal recessive tgm1-related (arci-tgm1) [mim:242300]
ichthyosis bullosa of siemens (ibs) [mim:146800]
ichthyosiform erythroderma-congenital
hystrix-like ichthyosis with deafness
hypotrichosis-localized-autosomal recessive-3
hypothyroidism
hypothalamic hamartomas-somatic
hyporesponsive to tactile stimuli
hypoglobulinemia and absent b cells
hypochondroplasia (hch) [mim:146000]
hypochondroplasia
hypertriglyceridemia
hyperthyroidism familial gestational (htfg) [mim:603373]
hyperpigmentation
hyperphenylalaninemia-mild-non-pku mild
hyperphenylalaninemia (hpa) [mim:261600]
hyperphenylalaninaemia
hyperlipoproteinemia_type_ii
hyperandrogenism-premature pubarche
hyperandrogenism
hyperactive surface receptor
hydronephrosis
hydrocephalus with congenital idiopathic intestinal pseudoobstruction
human_disease
human vitiligo or osteopetrosis
human renal transplantation
human longevity-premature pubarche
holoprosencephaly-9
holoprosencephaly type 9 (hpe9) [mim:610829]
histiocytoma
hip_fractures
high-grade soft tissue sarcoma
high-altitude pulmonary edema
high exposure to aflatoxin b1.
herpesvirus-kaposi sarcoma-associated
hereditary spherocytosis (protein 4notame).
hereditary spherocytosis (protein 4.2notame).
hereditary pyropoikilocytosis (hpp) [mim:266140]
hereditary hemolytic anemia.
hereditary hemolytic anemia
hereditary haemolytic anaemia.
hemoperitoneum
hemolytic anemia
height in children
heart transplant complications
heart muscle disease-alcoholic
heart disease-peripheral arterial disease
hearing_loss_sensorineural
hearing loss/deafness-autosomal dominant 3-autosomal dominant 3b-autosomal recessive 1b-digenic gjb2/gjb6-nonsyndromic neurosensory-digenic
hearing loss-sensorineural nonsyndromic
hearing loss-nonsyndromic sensorineural-sensorineural nonsyndromic
head tilt
head bobbing
hay-wells syndrome
hallucinations
hallermann-streiff syndrome (hss) [mim:234100]
greig cephalopolysyndactyly syndrome
greig cephalo-poly-syndactyly syndrome (gcps) [mim:175700]
graves` disease
graves_disease
graves' ophthalmopathy
graves' disease
graves disease
graft-versus-host disease-bone marrow transplantation
glucocorticoid sensitivity
glucocorticoid resistance (gcres) [mim:138040]
glucocorticoid resistance
gliomas
glioma
glanzmann thrombasthenia (gt) [mim:273800]
glanzmann thrombasthenia
gjb2 mutations--phenotypic spectrum and frequencies of gjb2 mutations
genome-wide scan identifies variation in mlxipl associated with plasma triglycerides
genome-wide association scan identifies a prostaglandin-endoperoxide synthase 2 variant involved in risk of knee osteoarthritis
genome-wide assocation defines more than 30 distinct susceptibility loci for crohn's disease
genome-wide assocation defines more than 30 distinct susceptibility loci for crohn's disease
genetics meets metabolomics: a genome-wide association study of metabolite profiles in human serum
gastritis-chronic atrophic
gardner syndrome
gangliogliomas
gallstones
galactosemia-hyperphenylalaninaemia
frontotemporal lobar degeneration
fracture risk
fibrosarcoma
fibrinogen-platelet aggregability
fetal_death
fetal loss-early
fetal iodine deficiency disorer
femoral neck geometry
febrile convulsions
fap phenotype
familial_mediterranean_fever
familial scaphocephaly syndrome (fspc) [mim:609579]
familial mediterranean fever-hyper-igd syndrome
familial mediterranean fever autosomal recessive (arfmf) [mim:249100]
familial mediterranean fever autosomal dominant (adfmf) [mim:134610]
familial male-limited precocious puberty.
familial male precocious puberty (fmpp) [mim:176410]
familial atypical progressive supranuclear palsy
familial atrial standstill (fas) [mim:108770]
familial arrhythmogenic right ventricular dysplasia type 9 (arvd9) [mim:609040]
familial arrhythmogenic right ventricular dysplasia type 12 (arvd12) [mim:611528]
failure to hatch from the zona pellucida
failure to gastrulate
failure to form blastocele
failure of tooth eruption
failure of looping morphogenesis
failure of implantation
factor xiiia deficiency
factor xiii subunit a deficiency (fa13ad) [mim:613225]
factor xiii activation
factor 13 activity
eyelids fail to open
exophthalmos
exfoliation syndrome
estrogen resistance
estradiol
essential tremor
esophageal varices
erythrokeratodermia variabilis with erythema gyratum repens
erythrokeratodermia variabilis (ekv) [mim:133200]
erythrokeratodermia variabilis (ekv) [mim:133200]
erythrokeratodermia variabilis
erythrocyte band 4.2 deficiency.
erythrocyte band 4 deficiency.
epstein-barr virus
epidermolytic palmoplantar keratoderma
epidermolysis bullosa simplex-dowling-meara type-koebner type-koebner-dowling-meara-and weber-cockayne types-131900-131760-recessive-weber-cockayne type
epidermolysis bullosa simplex with mottled pigmentation-dowling-meara type-koebner type-koebner-dowling-meara-and weber-cockayne types-131900-131760-weber-cockayne type
epidermolysis bullosa simplex with mottled pigmentation (mp-ebs) [mim:131960]
epidermolysis bullosa simplex with migratory circinate erythema
epidermolysis bullosa simplex koebner type (k-ebs) [mim:131900]
epidermolysis bullosa simplex koebner type (k-ebs) [mim:131900]
epidermolysis bullosa simplex autosomal recessive (arebs) [mim:601001]
epidermolysis bullosa simplex
enhanced wound healing
enhanced long term potentiation
endometriosis.
endometriosis adenomyosis and leiomyomata.
emotion regulation
elliptocytosis-2
elliptocytosis type 2 (el2) [mim:130600]
ectrodactyly-ectodermal dysplasia-cleft lip/palate syndrome type 3 (eec3) [mim:604292]
ectrodactyly-ectodermal dysplasia-and cleft lip/palate syndrome 3
ectopic purkinje cell
ectodermal dysplasia/skin fragility syndrome
ectodermal dysplasia type 2 (ed2) [mim:129500]
ectodermal dysplasia rapp-hodgkin type (edrh) [mim:129400]
ectodermal dysplasia 2-hidrotic
ectodermal dysplasia
dystrophic muscle
dystonia-primary torsion
dystonia-12
dystonia type 12 (dyt12) [mim:128235]
dystonia dopa-responsive autosomal recessive (ardrd) [mim:605407]
dyschromatosis universalis hereditaria
dry eye syndrome
dowling-degos disease
double homozygosity for receptor polymorphisms of platelet gpia and gpiiia
dominant non-syndromic sensorineural hearing loss
dna_damage
dna damage
distended abdomen
disorganized retinal layers
disorganized myocardium
disorganized embryonic tissue
disheveled coat
desmoid disease-hereditary
dermatopathia pigmentosa reticularis
dermatitis and eczema
demyelination
delayed vaginal opening
delayed sleep phase syndrome
degeneration of supporting cells
decreased vertical activity
decreased urine osmolality
decreased susceptibility to injury
decreased susceptibility to endotoxin shock
decreased metastatic potential
decreased mean corpuscular volume
decreased liver regeneration
decreased kidney weight
decreased interferon gamma secretion
decreased igg2a level
decreased creatinine clearance
decreased cortical bone thickness
decreased circulating triiodothyronine level
decreased circulating thyroxine level
decreased circulating corticosterone level
decreased chemosensitivity
decreased chemically elicited antinociception
decreased cellular sensitivity to gamma irradiation
decreased cardiac output
decreased body height
decreased apoptotic level
death_sudden_cardiac
deafness-autosomal recessive 12-modifier of
deafness-autosomal dominant nonsyndromic sensorineural
deafness autosomal recessive type 42 (dfnb42) [mim:609646]
deafness autosomal recessive type 35 (dfnb35) [mim:608565]
deafness autosomal recessive type 1a (dfnb1a) [mim:220290]
deafness autosomal dominant type 48 (dfna48) [mim:607841]
deafness autosomal dominant type 3b (dfna3b) [mim:612643]
deafness autosomal dominant type 3a (dfna3a) [mim:601544]
deafness autosomal dominant type 2b (dfna2b) [mim:612644]
dark foot pads
cytomegalovirus hearing loss/deafness-nonsyndromic
cytomegalovirus hearing loss/deafness
cyclic ichthyosis with epidermolytic hyperkeratosis
curly tail
cryptorchidism-bilateral
cryptorchidism (crypto) [mim:219050]
cryptorchidism
cryptochidism
crouzon syndrome with acanthosis nigricans (can) [mim:612247]
crouzon syndrome with acanthosis nigricans
crouzon syndrome (cs) [mim:123500]
crouzon syndrome
crohn_disease
crohn's disease-ulcerative colitis
crohn's disease
crash syndrome
craniofacial-skeletal-dermatologic dysplasia-nonspecific
cortisol resistance
corticobasal degeneration (cbd)
corpus callosum-partial agenesis of
corneal opacity
congenital_hypothyroidism
congenital primary hypothyroidism
congenital hypothyroidism non-goitrous type 1 (chng1) [mim:275200]
congenital athyreosis
congenital anomalies-renal disease
congenital and subclinical hypothyroidism
cone-rod dystrophy-7
cone-rod dystrophy type 7 (cord7) [mim:603649]
cone-rod dystrophy 7
complete androgen insensitivity
common variants at 30 loci contribute to polygenic dyslipidemia
colorectal polyps
colon polyps
coloboma
cognition_disorders
coffin-lowry syndrome.
coffin-lowry syndrome (cls) [mim:303600]
coffin-lowry syndrome
coeliac disease.
cochlear inner hair cell degeneration
cochlear hair cell degeneration
cocaine dependence
clubfoot
clopidogrel resistance
clinicopathological parameters
clinicopathological features
clinical parameters and endocrine status in elderly men
cirrhosis-biliary primary
chronic granulomatous disease due to deficiency of ncf-2
chronic granulomatous disease autosomal recessive cytochrome-b-positive type 2 (cgd2) [mim:233710]
chondrosarcoma-extraskeletal myxoid
chondrodystrophy
cholestasis
chiari type i malformation and syringomyelia
cherubism (crbm) [mim:118400]
cherubism
cerebral white matter lesions
catshl syndrome
catecholamine turnover
cataract-zonular pulverulent-3
cataract-posterior polar 2
cataract-nuclear progressive-nuclear pulverulent-zonular pulverulent-1
cataract-microcornea syndrome (camis) [mim:116150]
cataract-microcornea syndrome
cataract-lamellar-marner type
cataract-autosomal dominant nuclear-congenital-autosomal recessive-zonular central nuclear-autosomal dominant
cataract zonular pulverulent type 1 (czp1) [mim:116200]
cataract zonular pulverulent cataract type 3 (czp3) [mim:601885]
cataract zonular hsf4-related (cz-hsf4) [mim:116800]
cataract marner type (cam) [mim:116800]
cataract autosomal dominant (adc) [mim:604219]
cardiomyopathy-hypertrophic-midventricular-digenic
cardiomyopathy familial hypertrophic (cmh) [mim:192600]
cardiomyopathy
cardiomyopathy
cardiomyopathies
camptodactyly tall stature and hearing loss syndrome (catshl syndrome) [mim:610474]
calcium excretion
calcinosis
c-reactive protein-longevity-interleukin 6 levels
c-reactive protein fibrinogen
c-reactive protein
bronchiectasis
bronchial_hyperreactivity
bowed tibia
bone mass-osteoporotic fractures
body fat distribution
body fat
body composition and muscle strength
blood transfusion complications
bleeding complications
blastic crisis
birth weight-preterm delivery
birk-barel syndrome (bibas) [mim:612292]
bi directional circling
bhr
betel-quid chewing
beta-catenin
bernard-soulier syndrome (bss) [mim:231200]
bernard-soulier syndrome
belly spot
behcet_syndrome
beare-stevenson cutis gyrata syndrome (bscgs) [mim:123790]
beare-stevenson cutis gyrata syndrome
bcli restriction fragment length polymorphism at the glucocorticoid receptor gene locus
bart-pumphrey syndrome-autosomal dominant 3-autosomal dominant 3a-autosomal recessive 1-autosomal recessive 1a
bart-pumphrey syndrome (bps) [mim:149200]
bacteremia
autosomal dominant pseudohypoaldosteronism type i (ad-pha1) [mim:177735]
autosomal dominant oculodentodigital dysplasia (oddd) [mim:164200]
audiometric analysis
attentional network function
attention brain white matter
atrioventricular septal defect
atrial standstill
atopic dermatitis
atherogenic profile
aspirin sensitivity
aspirin resistance
ascites
arthritis_psoriatic
arthritis-osteoarthritis
arthritis-juvenile
arthritis
arterial_occlusive_diseases
arterial disease
arrhythmogenic right ventricular dysplasia-familial-9
arrhythmogenic right ventricular dysplasia-familial-12
apnea
aphakia
aphagia
apert syndrome (aprs) [mim:101200]
apert syndrome
apc mutations beyond codon 1444
antley-bixler syndrome (abs) [mim:207410]
antisocial_personality_disorder
antiphospholipid syndrome
anti-myeloperoxidase subtypes of anca-associated systemic vasculitides
anophthalmia
ankyloblepharon-ectodermal defects-cleft lip/palate (aec) [mim:106260]
anisocytosis
anger-related traits
anemia_sickle_cell
androgen insensitivity syndrome partial (pais) [mim:312300]
androgen insensitivity syndrome (ais) [mim:300068]
androgen insensitivity syndrome
an osteosarcoma with no family history
amyloidosis familial mediterranean fever-familial mediterranean fever
amyloidosis
amyloid beta deposits
alternating hemiplegia of childhood (ahc) [mim:104290]
alternating hemiplegia of childhood
altered cell-cycle
alpha-particle carcinogenesis
allergic rhinitis
alexander disease (alexd) [mim:203450]
alexander disease
aldosterone
alcohol_withdrawal_delirium
alcohol-withdrawal delirium
alcohol preference
alcohol abuse-alcohol withdrawal
alcohol abuse
albuminuria among aboriginal australians
aids-slow progression to
age of menarche
aflatoxin exposure
affective disorder
adult syndrome
adrenal androgen excess
adiponectin
adhd and conduct disorder
adhd
activation of the c-k-ras-2 protooncogene
acrocallosal syndrome (acs) [mim:200990]
acrocallosal syndrome
acro-dermato-ungual-lacrimal-tooth syndrome (adult syndrome) [mim:103285]
acquired_immunodeficiency_syndrome
achondroplasia (ach) [mim:100800]
achondroplasia
absent ureter
absent spleen
absent somites
absent second branchial arch
absent photoreceptor outer segment
absent peyer's patches
absent ovarian follicles
absent mesoderm
absent kidney
absent inner cell mass
absent corpus callosum
absent coat pigmentation
absent cerebellum
absent allantois
abortion_habitual
abnormal ventral body wall
abnormal thymic involution
abnormal t cell subpopulation ratio
abnormal stratification in cerebral cortex
abnormal rod electrophysiology
abnormal rathke's pouch
abnormal platelet activation
abnormal osteoclast physiology
abnormal noradrenaline level
abnormal nitric oxide homeostasis
abnormal neural crest cell migration
abnormal muscle regeneration
abnormal muscle innervation
abnormal motor learning
abnormal mesangial cell
abnormal meninges
abnormal leukocyte rolling
abnormal kidney cortex
abnormal keratinocyte physiology
abnormal intestinal goblet cells
abnormal hippocampus pyramidal cell layer
abnormal heart shape
abnormal hair follicle orientation
abnormal hair cycle
abnormal extraembryonic endoderm formation
abnormal exercise endurance
abnormal excitatory postsynaptic potential
abnormal dna repair
abnormal class switch recombination
abnormal choroid pigmentation
abnormal cerebral aqueduct
abnormal cell migration
a genome-wide association study identifies protein quantitative trait loci (pqtls)
